# Supplementary material for: Commensal microbiota modulates phenotypic characteristics and gene expression in piglet Peyer’s patches
Source: Front Physiol. 2023 Mar 22;14:1084332. doi: 10.3389/fphys.2023.1084332 (PMC10073539; doi:10.3389/fphys.2023.1084332)
Supplement: Supplementary file 2 [file Table3.XLSX]

## Sheet: JPP
GroupID	Category	Term	Description	LogP	Log(q-value)	InTerm_InList	Genes	Symbols
1_Summary	GO Biological Processes	GO:0046649	lymphocyte activation	-51.9158	-47.5541	177/771	177,196,399,472,538,604,639,640,643,695,814,860,864,865,868,914,915,920,923,925,926,930,933,939,940,942,944,952,959,1235,1493,1794,1960,2000,2033,2146,2185,2268,2475,2534,2841,2956,3070,3087,3112,3140,3559,3570,3572,3575,3594,3620,3635,3662,3676,3683,3702,3718,3932,3936,4063,4064,4066,4208,4332,4436,4478,4773,4853,5290,5293,5294,5336,5450,5530,5579,5588,5591,5781,5788,5873,6095,6504,6541,6670,672…	AGER,AHR,RHOH,ATM,ATP7A,BCL6,PRDM1,BLK,CXCR5,BTK,CAMK4,RUNX2,RUNX3,CBFB,CBLB,CD2,CD3D,CD4,CD6,CD8A,CD8B,CD19,CD22,CD27,CD28,CD86,TNFSF8,CD38,CD40LG,CCR6,CTLA4,DOCK2,EGR3,ELF4,EP300,EZH2,PTK2B,FGR,MTOR,FYN,GPR18,MSH6,HELLS,HHEX,HLA-DOB,MR1,IL2RA,IL6R,IL6ST,IL7R,IL12RB1,IDO1,INPP5D,IRF4,ITGA4,ITGAL,ITK,JAK3,LCK,LCP1,LY9,CD180,LYL1,MEF2C,MNDA,MSH2,MSN,NFATC2,NOTCH2,PIK3CA,PIK3CD,PIK3CG,PLCG2,POU2AF1…
1_Member	GO Biological Processes	GO:0046649	lymphocyte activation	-51.9158	-47.5541	177/771	177,196,399,472,538,604,639,640,643,695,814,860,864,865,868,914,915,920,923,925,926,930,933,939,940,942,944,952,959,1235,1493,1794,1960,2000,2033,2146,2185,2268,2475,2534,2841,2956,3070,3087,3112,3140,3559,3570,3572,3575,3594,3620,3635,3662,3676,3683,3702,3718,3932,3936,4063,4064,4066,4208,4332,4436,4478,4773,4853,5290,5293,5294,5336,5450,5530,5579,5588,5591,5781,5788,5873,6095,6504,6541,6670,672…	AGER,AHR,RHOH,ATM,ATP7A,BCL6,PRDM1,BLK,CXCR5,BTK,CAMK4,RUNX2,RUNX3,CBFB,CBLB,CD2,CD3D,CD4,CD6,CD8A,CD8B,CD19,CD22,CD27,CD28,CD86,TNFSF8,CD38,CD40LG,CCR6,CTLA4,DOCK2,EGR3,ELF4,EP300,EZH2,PTK2B,FGR,MTOR,FYN,GPR18,MSH6,HELLS,HHEX,HLA-DOB,MR1,IL2RA,IL6R,IL6ST,IL7R,IL12RB1,IDO1,INPP5D,IRF4,ITGA4,ITGAL,ITK,JAK3,LCK,LCP1,LY9,CD180,LYL1,MEF2C,MNDA,MSH2,MSN,NFATC2,NOTCH2,PIK3CA,PIK3CD,PIK3CG,PLCG2,POU2AF1…
1_Member	GO Biological Processes	GO:0002521	leukocyte differentiation	-39.4474	-35.9308	129/542	142,177,399,472,538,604,639,640,695,814,860,863,864,865,914,915,920,925,930,939,940,942,944,959,1021,1230,1235,1385,1493,1794,1960,2033,2124,2146,2185,2475,2841,3059,3087,3140,3204,3559,3570,3575,3594,3635,3658,3662,3676,3696,3702,3718,3930,3932,4063,4066,4436,4853,5293,5336,5450,5469,5578,5591,5788,6095,6504,6670,6722,6777,6850,6868,6929,6932,7097,7226,7248,7292,7409,7412,7535,8600,8651,8792,887…	PARP1,AGER,RHOH,ATM,ATP7A,BCL6,PRDM1,BLK,BTK,CAMK4,RUNX2,CBFA2T3,RUNX3,CBFB,CD2,CD3D,CD4,CD8A,CD19,CD27,CD28,CD86,TNFSF8,CD40LG,CDK6,CCR1,CCR6,CREB1,CTLA4,DOCK2,EGR3,EP300,EVI2B,EZH2,PTK2B,MTOR,GPR18,HCLS1,HHEX,MR1,HOXA7,IL2RA,IL6R,IL7R,IL12RB1,INPP5D,IREB2,IRF4,ITGA4,ITGB8,ITK,JAK3,LBR,LCK,LY9,LYL1,MSH2,NOTCH2,PIK3CD,PLCG2,POU2AF1,MED1,PRKCA,PRKDC,PTPRC,RORA,SLAMF1,SP3,SRF,STAT5B,SYK,ADAM17,TCF3…
1_Member	GO Biological Processes	GO:1903131	mononuclear cell differentiation	-35.6771	-32.2696	108/426	177,399,472,538,604,639,640,695,814,860,864,865,914,915,920,925,930,939,940,942,944,959,1021,1235,1493,1794,1960,2033,2146,2185,2475,2841,3087,3140,3204,3559,3570,3575,3594,3635,3662,3676,3696,3702,3718,3932,4063,4066,4436,4853,5293,5336,5450,5469,5591,5788,6095,6504,6670,6722,6777,6850,6868,6929,6932,7226,7248,7292,7409,7412,7535,8651,8876,9730,9734,9759,9760,10125,10320,10537,10803,10892,22806,…	AGER,RHOH,ATM,ATP7A,BCL6,PRDM1,BLK,BTK,CAMK4,RUNX2,RUNX3,CBFB,CD2,CD3D,CD4,CD8A,CD19,CD27,CD28,CD86,TNFSF8,CD40LG,CDK6,CCR6,CTLA4,DOCK2,EGR3,EP300,EZH2,PTK2B,MTOR,GPR18,HHEX,MR1,HOXA7,IL2RA,IL6R,IL7R,IL12RB1,INPP5D,IRF4,ITGA4,ITGB8,ITK,JAK3,LCK,LY9,LYL1,MSH2,NOTCH2,PIK3CD,PLCG2,POU2AF1,MED1,PRKDC,PTPRC,RORA,SLAMF1,SP3,SRF,STAT5B,SYK,ADAM17,TCF3,TCF7,TRPM2,TSC1,TNFSF4,VAV1,VCAM1,ZAP70,SOCS1,VNN1,D…
1_Member	GO Biological Processes	GO:0030098	lymphocyte differentiation	-35.2803	-31.9186	100/373	399,472,538,604,639,695,814,860,864,865,914,915,920,925,930,939,940,942,944,959,1235,1493,1794,1960,2033,2146,2185,2475,2841,3087,3140,3559,3570,3575,3594,3635,3662,3676,3702,3718,3932,4063,4066,4436,4853,5293,5336,5450,5591,5788,6095,6504,6670,6722,6777,6850,6868,6929,6932,7248,7292,7409,7412,7535,8651,8876,9730,9734,9759,9760,10125,10320,10803,10892,22806,22890,23228,23240,26191,26279,29102,300…	RHOH,ATM,ATP7A,BCL6,PRDM1,BTK,CAMK4,RUNX2,RUNX3,CBFB,CD2,CD3D,CD4,CD8A,CD19,CD27,CD28,CD86,TNFSF8,CD40LG,CCR6,CTLA4,DOCK2,EGR3,EP300,EZH2,PTK2B,MTOR,GPR18,HHEX,MR1,IL2RA,IL6R,IL7R,IL12RB1,INPP5D,IRF4,ITGA4,ITK,JAK3,LCK,LY9,LYL1,MSH2,NOTCH2,PIK3CD,PLCG2,POU2AF1,PRKDC,PTPRC,RORA,SLAMF1,SP3,SRF,STAT5B,SYK,ADAM17,TCF3,TCF7,TSC1,TNFSF4,VAV1,VCAM1,ZAP70,SOCS1,VNN1,DCAF1,HDAC9,HDAC4,TOX,RASGRP1,IKZF1,CC…
1_Member	GO Biological Processes	GO:0042110	T cell activation	-35.0869	-31.7666	115/484	177,399,538,604,639,814,860,864,865,868,914,915,920,923,925,926,939,940,942,944,959,1235,1493,1794,1960,2000,2475,2534,2841,3112,3140,3559,3570,3572,3575,3594,3620,3662,3683,3702,3718,3932,3936,4063,4478,5290,5293,5294,5530,5588,5591,5781,5788,5873,6095,6504,6541,6670,6722,6777,6850,6868,6932,7070,7248,7292,7409,7412,7454,7535,7784,7805,8600,8651,8740,8876,8934,9760,10125,10385,10457,10803,10892,…	AGER,RHOH,ATP7A,BCL6,PRDM1,CAMK4,RUNX2,RUNX3,CBFB,CBLB,CD2,CD3D,CD4,CD6,CD8A,CD8B,CD27,CD28,CD86,TNFSF8,CD40LG,CCR6,CTLA4,DOCK2,EGR3,ELF4,MTOR,FYN,GPR18,HLA-DOB,MR1,IL2RA,IL6R,IL6ST,IL7R,IL12RB1,IDO1,IRF4,ITGAL,ITK,JAK3,LCK,LCP1,LY9,MSN,PIK3CA,PIK3CD,PIK3CG,PPP3CA,PRKCQ,PRKDC,PTPN11,PTPRC,RAB27A,RORA,SLAMF1,SLC7A1,SP3,SRF,STAT5B,SYK,ADAM17,TCF7,THY1,TSC1,TNFSF4,VAV1,VCAM1,WAS,ZAP70,ZP3,LAPTM5,TNF…
1_Member	GO Biological Processes	GO:0030155	regulation of cell adhesion	-31.0548	-27.8972	141/751	27,177,347,399,472,604,640,864,865,868,920,923,939,940,942,959,1021,1295,1493,1960,2043,2113,2185,2534,2824,3112,3204,3559,3572,3575,3594,3673,3676,3689,3717,3718,3932,4321,4763,4851,5140,5274,5290,5294,5465,5530,5578,5581,5588,5592,5613,5781,5788,5921,5962,6093,6504,6541,6722,6777,6789,6850,7010,7052,7070,7082,7248,7292,7409,7412,7535,7784,7805,7852,8322,8600,8651,8728,8740,8754,8826,8876,9037,9…	ABL2,AGER,APOD,RHOH,ATM,BCL6,BLK,RUNX3,CBFB,CBLB,CD4,CD6,CD27,CD28,CD86,CD40LG,CDK6,COL8A1,CTLA4,EGR3,EPHA4,ETS1,PTK2B,FYN,GPM6B,HLA-DOB,HOXA7,IL2RA,IL6ST,IL7R,IL12RB1,ITGA2,ITGA4,ITGB2,JAK2,JAK3,LCK,MMP12,NF1,NOTCH1,PDE3B,SERPINI1,PIK3CA,PIK3CG,PPARA,PPP3CA,PRKCA,PRKCE,PRKCQ,PRKG1,PRKX,PTPN11,PTPRC,RASA1,RDX,ROCK1,SLAMF1,SLC7A1,SRF,STAT5B,STK4,SYK,TEK,TGM2,THY1,TJP1,TSC1,TNFSF4,VAV1,VCAM1,ZAP70,…
1_Member	GO Biological Processes	GO:0050865	regulation of cell activation	-29.1193	-26.1556	126/650	177,196,399,472,604,639,640,695,814,864,865,868,914,920,923,930,933,939,940,942,944,952,959,1269,1493,1960,2268,2534,3112,3559,3572,3575,3594,3620,3635,3662,3684,3689,3717,3718,3932,4208,4332,4436,4773,5170,5290,5341,5578,5588,5591,5592,5781,5788,6095,6504,6541,6777,6830,6850,6932,7006,7070,7128,7158,7292,7294,7409,7412,7468,7535,7784,7805,8600,8651,8660,8723,8740,8832,8876,9760,10019,10125,10385…	AGER,AHR,RHOH,ATM,BCL6,PRDM1,BLK,BTK,CAMK4,RUNX3,CBFB,CBLB,CD2,CD4,CD6,CD19,CD22,CD27,CD28,CD86,TNFSF8,CD38,CD40LG,CNR2,CTLA4,EGR3,FGR,FYN,HLA-DOB,IL2RA,IL6ST,IL7R,IL12RB1,IDO1,INPP5D,IRF4,ITGAM,ITGB2,JAK2,JAK3,LCK,MEF2C,MNDA,MSH2,NFATC2,PDPK1,PIK3CA,PLEK,PRKCA,PRKCQ,PRKDC,PRKG1,PTPN11,PTPRC,RORA,SLAMF1,SLC7A1,STAT5B,SUPT6H,SYK,TCF7,TEC,THY1,TNFAIP3,TP53BP1,TNFSF4,TXK,VAV1,VCAM1,NSD2,ZAP70,ZP3,LA…
1_Member	GO Biological Processes	GO:0002694	regulation of leukocyte activation	-27.4595	-24.5449	118/606	177,196,399,472,604,639,640,695,814,864,865,868,914,920,923,930,933,939,940,942,944,952,959,1269,1493,1960,2268,2534,3112,3559,3572,3575,3594,3620,3635,3662,3684,3689,3718,3932,4208,4332,4436,4773,5170,5290,5588,5591,5781,5788,6095,6504,6541,6777,6830,6850,6932,7070,7128,7158,7292,7409,7412,7468,7535,7784,7805,8600,8651,8660,8723,8740,8832,8876,9760,10125,10385,10451,10457,10666,10892,22806,22890…	AGER,AHR,RHOH,ATM,BCL6,PRDM1,BLK,BTK,CAMK4,RUNX3,CBFB,CBLB,CD2,CD4,CD6,CD19,CD22,CD27,CD28,CD86,TNFSF8,CD38,CD40LG,CNR2,CTLA4,EGR3,FGR,FYN,HLA-DOB,IL2RA,IL6ST,IL7R,IL12RB1,IDO1,INPP5D,IRF4,ITGAM,ITGB2,JAK3,LCK,MEF2C,MNDA,MSH2,NFATC2,PDPK1,PIK3CA,PRKCQ,PRKDC,PTPN11,PTPRC,RORA,SLAMF1,SLC7A1,STAT5B,SUPT6H,SYK,TCF7,THY1,TNFAIP3,TP53BP1,TNFSF4,VAV1,VCAM1,NSD2,ZAP70,ZP3,LAPTM5,TNFSF11,SOCS1,IRS2,SNX4,T…
1_Member	GO Biological Processes	GO:0051249	regulation of lymphocyte activation	-27.3521	-24.4528	107/515	177,196,399,472,604,639,640,695,814,864,865,868,914,920,923,930,933,939,940,942,944,952,959,1493,1960,2268,2534,3112,3559,3572,3575,3594,3620,3635,3662,3718,3932,4208,4332,4436,4773,5290,5588,5591,5781,5788,6504,6541,6777,6830,6850,6932,7070,7128,7158,7292,7409,7412,7468,7535,7784,7805,8600,8651,8660,8740,8876,9760,10125,10385,10451,10457,10892,22806,22890,22976,23240,23495,26191,26258,26279,2852…	AGER,AHR,RHOH,ATM,BCL6,PRDM1,BLK,BTK,CAMK4,RUNX3,CBFB,CBLB,CD2,CD4,CD6,CD19,CD22,CD27,CD28,CD86,TNFSF8,CD38,CD40LG,CTLA4,EGR3,FGR,FYN,HLA-DOB,IL2RA,IL6ST,IL7R,IL12RB1,IDO1,INPP5D,IRF4,JAK3,LCK,MEF2C,MNDA,MSH2,NFATC2,PIK3CA,PRKCQ,PRKDC,PTPN11,PTPRC,SLAMF1,SLC7A1,STAT5B,SUPT6H,SYK,TCF7,THY1,TNFAIP3,TP53BP1,TNFSF4,VAV1,VCAM1,NSD2,ZAP70,ZP3,LAPTM5,TNFSF11,SOCS1,IRS2,TNFSF14,VNN1,TOX,RASGRP1,BTN2A2,VA…
1_Member	GO Biological Processes	GO:0030217	T cell differentiation	-26.152	-23.3585	71/256	399,538,604,639,814,860,864,865,914,915,920,925,939,940,942,944,1235,1493,1794,1960,2475,2841,3140,3559,3570,3575,3594,3662,3702,3718,3932,4063,5293,5591,5788,6095,6670,6722,6777,6850,6868,6932,7248,7292,7409,7535,8651,8876,9760,10125,10803,10892,22890,23240,26191,26279,29102,30009,54440,55636,56253,57178,57580,59067,64218,64919,84433,91543,114836,149041,387357	RHOH,ATP7A,BCL6,PRDM1,CAMK4,RUNX2,RUNX3,CBFB,CD2,CD3D,CD4,CD8A,CD27,CD28,CD86,TNFSF8,CCR6,CTLA4,DOCK2,EGR3,MTOR,GPR18,MR1,IL2RA,IL6R,IL7R,IL12RB1,IRF4,ITK,JAK3,LCK,LY9,PIK3CD,PRKDC,PTPRC,RORA,SP3,SRF,STAT5B,SYK,ADAM17,TCF7,TSC1,TNFSF4,VAV1,ZAP70,SOCS1,VNN1,TOX,RASGRP1,CCR9,MALT1,ZBTB1,TMEM131L,PTPN22,PLA2G2D,DROSHA,TBX21,SASH3,CHD7,CRTAM,ZMIZ1,PREX1,IL21,SEMA4A,BCL11B,CARD11,RSAD2,SLAMF6,RC3H1,TH…
1_Member	GO Biological Processes	GO:0070661	leukocyte proliferation	-22.9367	-20.0935	83/320	100,177,196,472,604,640,695,868,923,930,933,940,942,944,952,959,977,1191,1493,1794,2000,2534,3070,3087,3559,3572,3575,3594,3620,3635,3718,4064,4208,4282,4332,4478,4773,5294,5588,5788,6441,6504,6541,6777,6850,6863,7128,7292,7356,7412,7535,7784,8600,8660,8740,10125,10385,10451,10457,10892,22806,23228,23240,23495,26191,26279,26585,51083,51293,54440,56253,57181,59067,64600,64844,64926,80380,81704,844…	ADA,AGER,AHR,ATM,BCL6,BLK,BTK,CBLB,CD6,CD19,CD22,CD28,CD86,TNFSF8,CD38,CD40LG,CD151,CLU,CTLA4,DOCK2,ELF4,FYN,HELLS,HHEX,IL2RA,IL6ST,IL7R,IL12RB1,IDO1,INPP5D,JAK3,CD180,MEF2C,MIF,MNDA,MSN,NFATC2,PIK3CG,PRKCQ,PTPRC,SFTPD,SLAMF1,SLC7A1,STAT5B,SYK,TAC1,TNFAIP3,TNFSF4,SCGB1A1,VCAM1,ZAP70,ZP3,TNFSF11,IRS2,TNFSF14,RASGRP1,BTN2A2,VAV3,GPNMB,MALT1,IKZF3,PLCL2,TMEM131L,TNFRSF13B,PTPN22,PLA2G2D,GREM1,GAL,CD…
1_Member	GO Biological Processes	GO:0007159	leukocyte cell-cell adhesion	-22.2544	-19.6087	81/371	177,399,604,864,865,868,920,923,939,940,942,959,1493,1960,2113,2534,2650,3112,3559,3572,3575,3594,3676,3683,3689,3718,3932,4478,5290,5465,5588,5781,5788,6093,6402,6504,6541,6777,6793,6850,7070,7292,7409,7412,7535,7784,7805,8600,8651,8740,8876,9435,10125,10385,10457,10507,10725,10892,22890,23240,26191,26279,29851,30009,54440,54900,55824,56253,57178,59067,64600,64844,64926,65125,80380,81704,83706,8…	AGER,RHOH,BCL6,RUNX3,CBFB,CBLB,CD4,CD6,CD27,CD28,CD86,CD40LG,CTLA4,EGR3,ETS1,FYN,GCNT1,HLA-DOB,IL2RA,IL6ST,IL7R,IL12RB1,ITGA4,ITGAL,ITGB2,JAK3,LCK,MSN,PIK3CA,PPARA,PRKCQ,PTPN11,PTPRC,ROCK1,SELL,SLAMF1,SLC7A1,STAT5B,STK10,SYK,THY1,TNFSF4,VAV1,VCAM1,ZAP70,ZP3,LAPTM5,TNFSF11,SOCS1,TNFSF14,VNN1,CHST2,RASGRP1,BTN2A2,GPNMB,SEMA4D,NFAT5,MALT1,ZBTB1,TMEM131L,PTPN22,PLA2G2D,ICOS,TBX21,SASH3,LAX1,PAG1,CRTA…
1_Member	GO Biological Processes	GO:0046651	lymphocyte proliferation	-22.0013	-19.2628	77/290	100,177,196,472,604,640,695,868,923,930,933,940,942,944,952,959,977,1493,1794,2000,2534,3070,3559,3572,3575,3594,3620,3635,3718,4064,4208,4282,4332,4478,4773,5294,5588,5788,6441,6504,6541,6777,6850,6863,7292,7356,7412,7535,7784,8660,8740,10125,10385,10451,10457,10892,22806,23228,23240,23495,26191,26279,51083,51293,54440,56253,57181,59067,64600,64844,64926,80380,81704,84433,115352,115650,149041	ADA,AGER,AHR,ATM,BCL6,BLK,BTK,CBLB,CD6,CD19,CD22,CD28,CD86,TNFSF8,CD38,CD40LG,CD151,CTLA4,DOCK2,ELF4,FYN,HELLS,IL2RA,IL6ST,IL7R,IL12RB1,IDO1,INPP5D,JAK3,CD180,MEF2C,MIF,MNDA,MSN,NFATC2,PIK3CG,PRKCQ,PTPRC,SFTPD,SLAMF1,SLC7A1,STAT5B,SYK,TAC1,TNFSF4,SCGB1A1,VCAM1,ZAP70,ZP3,IRS2,TNFSF14,RASGRP1,BTN2A2,VAV3,GPNMB,MALT1,IKZF3,PLCL2,TMEM131L,TNFRSF13B,PTPN22,PLA2G2D,GAL,CD320,SASH3,CRTAM,SLC39A10,IL21,P…
1_Member	GO Biological Processes	GO:0050863	regulation of T cell activation	-21.7561	-19.1578	75/330	177,399,604,639,814,864,865,868,914,920,923,939,940,942,944,959,1493,1960,2534,3112,3559,3572,3575,3594,3620,3662,3718,3932,5290,5588,5781,5788,6504,6541,6777,6850,6932,7070,7292,7409,7412,7535,7784,7805,8600,8651,8740,8876,9760,10125,10385,10457,10892,22890,23240,26191,26279,29102,29851,30009,54440,54900,55824,56253,57178,59067,64600,64844,64926,80380,81704,84433,115650,149041,201633	AGER,RHOH,BCL6,PRDM1,CAMK4,RUNX3,CBFB,CBLB,CD2,CD4,CD6,CD27,CD28,CD86,TNFSF8,CD40LG,CTLA4,EGR3,FYN,HLA-DOB,IL2RA,IL6ST,IL7R,IL12RB1,IDO1,IRF4,JAK3,LCK,PIK3CA,PRKCQ,PTPN11,PTPRC,SLAMF1,SLC7A1,STAT5B,SYK,TCF7,THY1,TNFSF4,VAV1,VCAM1,ZAP70,ZP3,LAPTM5,TNFSF11,SOCS1,TNFSF14,VNN1,TOX,RASGRP1,BTN2A2,GPNMB,MALT1,ZBTB1,TMEM131L,PTPN22,PLA2G2D,DROSHA,ICOS,TBX21,SASH3,LAX1,PAG1,CRTAM,ZMIZ1,IL21,PLA2G2F,MARCH…
1_Member	GO Biological Processes	GO:0032943	mononuclear cell proliferation	-21.7013	-18.9831	77/293	100,177,196,472,604,640,695,868,923,930,933,940,942,944,952,959,977,1493,1794,2000,2534,3070,3559,3572,3575,3594,3620,3635,3718,4064,4208,4282,4332,4478,4773,5294,5588,5788,6441,6504,6541,6777,6850,6863,7292,7356,7412,7535,7784,8660,8740,10125,10385,10451,10457,10892,22806,23228,23240,23495,26191,26279,51083,51293,54440,56253,57181,59067,64600,64844,64926,80380,81704,84433,115352,115650,149041	ADA,AGER,AHR,ATM,BCL6,BLK,BTK,CBLB,CD6,CD19,CD22,CD28,CD86,TNFSF8,CD38,CD40LG,CD151,CTLA4,DOCK2,ELF4,FYN,HELLS,IL2RA,IL6ST,IL7R,IL12RB1,IDO1,INPP5D,JAK3,CD180,MEF2C,MIF,MNDA,MSN,NFATC2,PIK3CG,PRKCQ,PTPRC,SFTPD,SLAMF1,SLC7A1,STAT5B,SYK,TAC1,TNFSF4,SCGB1A1,VCAM1,ZAP70,ZP3,IRS2,TNFSF14,RASGRP1,BTN2A2,VAV3,GPNMB,MALT1,IKZF3,PLCL2,TMEM131L,TNFRSF13B,PTPN22,PLA2G2D,GAL,CD320,SASH3,CRTAM,SLC39A10,IL21,P…
1_Member	GO Biological Processes	GO:0022407	regulation of cell-cell adhesion	-20.697	-18.1346	88/450	177,399,604,640,864,865,868,920,923,939,940,942,959,1493,1960,2113,2534,3112,3559,3572,3575,3594,3676,3689,3717,3718,3932,4851,5290,5465,5578,5588,5592,5781,5788,5962,6504,6541,6777,6850,7070,7082,7292,7409,7412,7535,7784,7805,8600,8651,8728,8740,8876,9435,10019,10125,10385,10457,10725,10892,22890,23075,23240,26191,26279,28984,29851,30009,51441,54440,54900,55824,56253,57178,59067,64600,64844,6492…	AGER,RHOH,BCL6,BLK,RUNX3,CBFB,CBLB,CD4,CD6,CD27,CD28,CD86,CD40LG,CTLA4,EGR3,ETS1,FYN,HLA-DOB,IL2RA,IL6ST,IL7R,IL12RB1,ITGA4,ITGB2,JAK2,JAK3,LCK,NOTCH1,PIK3CA,PPARA,PRKCA,PRKCQ,PRKG1,PTPN11,PTPRC,RDX,SLAMF1,SLC7A1,STAT5B,SYK,THY1,TJP1,TNFSF4,VAV1,VCAM1,ZAP70,ZP3,LAPTM5,TNFSF11,SOCS1,ADAM19,TNFSF14,VNN1,CHST2,SH2B3,RASGRP1,BTN2A2,GPNMB,NFAT5,MALT1,ZBTB1,SWAP70,TMEM131L,PTPN22,PLA2G2D,RGCC,ICOS,TBX2…
1_Member	GO Biological Processes	GO:1903037	regulation of leukocyte cell-cell adhesion	-19.9809	-17.4704	73/336	177,399,604,864,865,868,920,923,939,940,942,959,1493,1960,2113,2534,3112,3559,3572,3575,3594,3676,3689,3718,3932,5290,5465,5588,5781,5788,6504,6541,6777,6850,7070,7292,7409,7412,7535,7784,7805,8600,8651,8740,8876,9435,10125,10385,10457,10725,10892,22890,23240,26191,26279,29851,30009,54440,54900,55824,56253,57178,59067,64600,64844,64926,65125,80380,81704,84433,115650,149041,201633	AGER,RHOH,BCL6,RUNX3,CBFB,CBLB,CD4,CD6,CD27,CD28,CD86,CD40LG,CTLA4,EGR3,ETS1,FYN,HLA-DOB,IL2RA,IL6ST,IL7R,IL12RB1,ITGA4,ITGB2,JAK3,LCK,PIK3CA,PPARA,PRKCQ,PTPN11,PTPRC,SLAMF1,SLC7A1,STAT5B,SYK,THY1,TNFSF4,VAV1,VCAM1,ZAP70,ZP3,LAPTM5,TNFSF11,SOCS1,TNFSF14,VNN1,CHST2,RASGRP1,BTN2A2,GPNMB,NFAT5,MALT1,ZBTB1,TMEM131L,PTPN22,PLA2G2D,ICOS,TBX21,SASH3,LAX1,PAG1,CRTAM,ZMIZ1,IL21,PLA2G2F,MARCHF7,RASAL3,WNK1…
1_Member	GO Biological Processes	GO:0050867	positive regulation of cell activation	-19.2752	-16.822	82/420	177,399,604,695,864,865,914,920,923,939,940,942,952,959,1960,2268,2534,3112,3559,3572,3575,3594,3635,3684,3689,3717,3718,3932,4208,4436,4773,5290,5341,5588,5591,5781,5788,6504,6541,6777,6850,7070,7158,7292,7409,7412,7468,7535,7784,8600,8651,8660,8723,8740,8876,9760,10125,10451,10666,10892,22890,22976,26191,26258,28526,29851,30009,30011,54440,55183,56941,57178,57181,59067,64926,80380,81704,84433,9…	AGER,RHOH,BCL6,BTK,RUNX3,CBFB,CD2,CD4,CD6,CD27,CD28,CD86,CD38,CD40LG,EGR3,FGR,FYN,HLA-DOB,IL2RA,IL6ST,IL7R,IL12RB1,INPP5D,ITGAM,ITGB2,JAK2,JAK3,LCK,MEF2C,MSH2,NFATC2,PIK3CA,PLEK,PRKCQ,PRKDC,PTPN11,PTPRC,SLAMF1,SLC7A1,STAT5B,SYK,THY1,TP53BP1,TNFSF4,VAV1,VCAM1,NSD2,ZAP70,ZP3,TNFSF11,SOCS1,IRS2,SNX4,TNFSF14,VNN1,TOX,RASGRP1,VAV3,CD226,MALT1,ZBTB1,PAXIP1,PTPN22,BLOC1S6,TRDC,ICOS,TBX21,SH3KBP1,SASH3,R…
1_Member	GO Biological Processes	GO:0070663	regulation of leukocyte proliferation	-19.211	-16.6346	66/246	100,177,196,472,604,640,695,868,923,933,940,942,944,952,959,1493,3087,3559,3572,3594,3620,3635,3718,4208,4282,4332,4773,5588,5788,6441,6504,6541,6777,6850,6863,7128,7292,7356,7412,7535,7784,8660,10385,10451,10457,22806,23240,23495,26191,26279,26585,51083,51293,54440,56253,57181,59067,64600,64844,64926,80380,84433,90865,115352,115650,149041	ADA,AGER,AHR,ATM,BCL6,BLK,BTK,CBLB,CD6,CD22,CD28,CD86,TNFSF8,CD38,CD40LG,CTLA4,HHEX,IL2RA,IL6ST,IL12RB1,IDO1,INPP5D,JAK3,MEF2C,MIF,MNDA,NFATC2,PRKCQ,PTPRC,SFTPD,SLAMF1,SLC7A1,STAT5B,SYK,TAC1,TNFAIP3,TNFSF4,SCGB1A1,VCAM1,ZAP70,ZP3,IRS2,BTN2A2,VAV3,GPNMB,IKZF3,TMEM131L,TNFRSF13B,PTPN22,PLA2G2D,GREM1,GAL,CD320,SASH3,CRTAM,SLC39A10,IL21,PLA2G2F,MARCHF7,RASAL3,PDCD1LG2,CARD11,IL33,FCRL3,TNFRSF13C,RC3H1
1_Member	GO Biological Processes	GO:0002696	positive regulation of leukocyte activation	-18.8692	-16.4369	80/409	177,399,604,695,864,865,914,920,923,939,940,942,952,959,1960,2268,2534,3112,3559,3572,3575,3594,3635,3684,3689,3718,3932,4208,4436,4773,5290,5588,5591,5781,5788,6504,6541,6777,6850,7070,7158,7292,7409,7412,7468,7535,7784,8600,8651,8660,8723,8740,8876,9760,10125,10451,10666,10892,22890,22976,26191,26258,28526,29851,30009,30011,54440,55183,56941,57178,57181,59067,64926,80380,81704,84433,90865,11535…	AGER,RHOH,BCL6,BTK,RUNX3,CBFB,CD2,CD4,CD6,CD27,CD28,CD86,CD38,CD40LG,EGR3,FGR,FYN,HLA-DOB,IL2RA,IL6ST,IL7R,IL12RB1,INPP5D,ITGAM,ITGB2,JAK3,LCK,MEF2C,MSH2,NFATC2,PIK3CA,PRKCQ,PRKDC,PTPN11,PTPRC,SLAMF1,SLC7A1,STAT5B,SYK,THY1,TP53BP1,TNFSF4,VAV1,VCAM1,NSD2,ZAP70,ZP3,TNFSF11,SOCS1,IRS2,SNX4,TNFSF14,VNN1,TOX,RASGRP1,VAV3,CD226,MALT1,ZBTB1,PAXIP1,PTPN22,BLOC1S6,TRDC,ICOS,TBX21,SH3KBP1,SASH3,RIF1,HMCES,…
1_Member	GO Biological Processes	GO:0045785	positive regulation of cell adhesion	-18.7242	-16.3119	83/437	177,399,472,604,864,865,920,923,939,940,942,959,1021,1295,1960,2043,2113,2185,2534,3112,3559,3572,3575,3594,3673,3676,3689,3717,3718,3932,5290,5530,5578,5581,5588,5781,5788,6093,6504,6541,6777,6789,6850,7010,7052,7070,7082,7248,7292,7409,7412,7535,7784,8600,8651,8728,8740,8754,8826,8876,9435,9448,10125,10451,10725,10892,22890,26191,27185,29851,54440,54518,57091,57178,57580,59067,59339,64926,80005…	AGER,RHOH,ATM,BCL6,RUNX3,CBFB,CD4,CD6,CD27,CD28,CD86,CD40LG,CDK6,COL8A1,EGR3,EPHA4,ETS1,PTK2B,FYN,HLA-DOB,IL2RA,IL6ST,IL7R,IL12RB1,ITGA2,ITGA4,ITGB2,JAK2,JAK3,LCK,PIK3CA,PPP3CA,PRKCA,PRKCE,PRKCQ,PTPN11,PTPRC,ROCK1,SLAMF1,SLC7A1,STAT5B,STK4,SYK,TEK,TGM2,THY1,TJP1,TSC1,TNFSF4,VAV1,VCAM1,ZAP70,ZP3,TNFSF11,SOCS1,ADAM19,TNFSF14,ADAM9,IQGAP1,VNN1,CHST2,MAP4K4,RASGRP1,VAV3,NFAT5,MALT1,ZBTB1,PTPN22,DISC1…
1_Member	GO Biological Processes	GO:0050670	regulation of lymphocyte proliferation	-18.6176	-16.0947	62/226	100,177,196,472,604,640,695,868,923,933,940,942,944,952,959,1493,3559,3572,3594,3620,3635,3718,4208,4282,4332,4773,5588,5788,6441,6504,6541,6777,6850,6863,7292,7356,7412,7535,7784,8660,10385,10451,10457,22806,23240,23495,26191,26279,51083,51293,54440,56253,57181,59067,64600,64844,64926,80380,84433,115352,115650,149041	ADA,AGER,AHR,ATM,BCL6,BLK,BTK,CBLB,CD6,CD22,CD28,CD86,TNFSF8,CD38,CD40LG,CTLA4,IL2RA,IL6ST,IL12RB1,IDO1,INPP5D,JAK3,MEF2C,MIF,MNDA,NFATC2,PRKCQ,PTPRC,SFTPD,SLAMF1,SLC7A1,STAT5B,SYK,TAC1,TNFSF4,SCGB1A1,VCAM1,ZAP70,ZP3,IRS2,BTN2A2,VAV3,GPNMB,IKZF3,TMEM131L,TNFRSF13B,PTPN22,PLA2G2D,GAL,CD320,SASH3,CRTAM,SLC39A10,IL21,PLA2G2F,MARCHF7,RASAL3,PDCD1LG2,CARD11,FCRL3,TNFRSF13C,RC3H1
1_Member	GO Biological Processes	GO:0032944	regulation of mononuclear cell proliferation	-18.4072	-15.9028	62/228	100,177,196,472,604,640,695,868,923,933,940,942,944,952,959,1493,3559,3572,3594,3620,3635,3718,4208,4282,4332,4773,5588,5788,6441,6504,6541,6777,6850,6863,7292,7356,7412,7535,7784,8660,10385,10451,10457,22806,23240,23495,26191,26279,51083,51293,54440,56253,57181,59067,64600,64844,64926,80380,84433,115352,115650,149041	ADA,AGER,AHR,ATM,BCL6,BLK,BTK,CBLB,CD6,CD22,CD28,CD86,TNFSF8,CD38,CD40LG,CTLA4,IL2RA,IL6ST,IL12RB1,IDO1,INPP5D,JAK3,MEF2C,MIF,MNDA,NFATC2,PRKCQ,PTPRC,SFTPD,SLAMF1,SLC7A1,STAT5B,SYK,TAC1,TNFSF4,SCGB1A1,VCAM1,ZAP70,ZP3,IRS2,BTN2A2,VAV3,GPNMB,IKZF3,TMEM131L,TNFRSF13B,PTPN22,PLA2G2D,GAL,CD320,SASH3,CRTAM,SLC39A10,IL21,PLA2G2F,MARCHF7,RASAL3,PDCD1LG2,CARD11,FCRL3,TNFRSF13C,RC3H1
1_Member	GO Biological Processes	GO:0051251	positive regulation of lymphocyte activation	-17.4559	-15.0995	72/362	177,399,604,695,864,865,920,923,939,940,942,952,959,1960,2534,3112,3559,3572,3575,3594,3635,3718,3932,4208,4436,4773,5290,5588,5591,5781,5788,6504,6541,6777,6850,7070,7158,7292,7409,7412,7468,7535,7784,8600,8651,8660,8740,8876,9760,10125,10451,10892,22890,22976,26191,26258,28526,29851,30009,30011,54440,55183,56941,57178,57181,59067,64926,80380,81704,84433,115352,115650	AGER,RHOH,BCL6,BTK,RUNX3,CBFB,CD4,CD6,CD27,CD28,CD86,CD38,CD40LG,EGR3,FYN,HLA-DOB,IL2RA,IL6ST,IL7R,IL12RB1,INPP5D,JAK3,LCK,MEF2C,MSH2,NFATC2,PIK3CA,PRKCQ,PRKDC,PTPN11,PTPRC,SLAMF1,SLC7A1,STAT5B,SYK,THY1,TP53BP1,TNFSF4,VAV1,VCAM1,NSD2,ZAP70,ZP3,TNFSF11,SOCS1,IRS2,TNFSF14,VNN1,TOX,RASGRP1,VAV3,MALT1,ZBTB1,PAXIP1,PTPN22,BLOC1S6,TRDC,ICOS,TBX21,SH3KBP1,SASH3,RIF1,HMCES,ZMIZ1,SLC39A10,IL21,RASAL3,PDCD…
1_Member	GO Biological Processes	GO:1903039	positive regulation of leukocyte cell-cell adhesion	-17.0438	-14.7195	56/239	177,399,604,864,865,920,923,939,940,942,959,1960,2113,2534,3112,3559,3572,3575,3594,3676,3689,3718,3932,5290,5588,5781,5788,6504,6541,6777,6850,7070,7292,7409,7412,7535,7784,8600,8651,8740,8876,9435,10125,10725,10892,22890,26191,29851,54440,57178,59067,64926,80380,81704,84433,115650	AGER,RHOH,BCL6,RUNX3,CBFB,CD4,CD6,CD27,CD28,CD86,CD40LG,EGR3,ETS1,FYN,HLA-DOB,IL2RA,IL6ST,IL7R,IL12RB1,ITGA4,ITGB2,JAK3,LCK,PIK3CA,PRKCQ,PTPN11,PTPRC,SLAMF1,SLC7A1,STAT5B,SYK,THY1,TNFSF4,VAV1,VCAM1,ZAP70,ZP3,TNFSF11,SOCS1,TNFSF14,VNN1,CHST2,RASGRP1,NFAT5,MALT1,ZBTB1,PTPN22,ICOS,SASH3,ZMIZ1,IL21,RASAL3,PDCD1LG2,DOCK8,CARD11,TNFRSF13C
1_Member	GO Biological Processes	GO:1903706	regulation of hemopoiesis	-16.3484	-14.0474	71/370	177,399,604,639,695,814,864,865,914,920,939,940,942,1021,1230,1385,1441,1493,1960,2113,2124,2185,2475,2551,3059,3091,3148,3204,3559,3575,3594,3635,3662,3718,4208,4853,5469,5578,5591,5788,5814,6772,6777,6850,6932,7292,7535,8600,8651,8876,9290,9646,9760,9770,10125,10892,22806,22890,23240,23456,29102,30009,54440,56253,57178,64783,79577,84433,84959,115352,149041	AGER,RHOH,BCL6,PRDM1,BTK,CAMK4,RUNX3,CBFB,CD2,CD4,CD27,CD28,CD86,CDK6,CCR1,CREB1,CSF3R,CTLA4,EGR3,ETS1,EVI2B,PTK2B,MTOR,GABPA,HCLS1,HIF1A,HMGB2,HOXA7,IL2RA,IL7R,IL12RB1,INPP5D,IRF4,JAK3,MEF2C,NOTCH2,MED1,PRKCA,PRKDC,PTPRC,PURB,STAT1,STAT5B,SYK,TCF7,TNFSF4,ZAP70,TNFSF11,SOCS1,VNN1,GPR55,CTR9,TOX,RASSF2,RASGRP1,MALT1,IKZF3,ZBTB1,TMEM131L,ABCB10,DROSHA,TBX21,SASH3,CRTAM,ZMIZ1,RBM15,CDC73,CARD11,UBAS…
1_Member	GO Biological Processes	GO:0050870	positive regulation of T cell activation	-15.7308	-13.4763	51/216	177,399,604,864,865,920,923,939,940,942,959,1960,2534,3112,3559,3572,3575,3594,3718,3932,5290,5588,5781,5788,6504,6541,6777,6850,7070,7292,7409,7412,7535,7784,8600,8651,8740,8876,10125,10892,22890,26191,29851,54440,57178,59067,64926,80380,81704,84433,115650	AGER,RHOH,BCL6,RUNX3,CBFB,CD4,CD6,CD27,CD28,CD86,CD40LG,EGR3,FYN,HLA-DOB,IL2RA,IL6ST,IL7R,IL12RB1,JAK3,LCK,PIK3CA,PRKCQ,PTPN11,PTPRC,SLAMF1,SLC7A1,STAT5B,SYK,THY1,TNFSF4,VAV1,VCAM1,ZAP70,ZP3,TNFSF11,SOCS1,TNFSF14,VNN1,RASGRP1,MALT1,ZBTB1,PTPN22,ICOS,SASH3,ZMIZ1,IL21,RASAL3,PDCD1LG2,DOCK8,CARD11,TNFRSF13C
1_Member	GO Biological Processes	GO:0022409	positive regulation of cell-cell adhesion	-15.3213	-13.0899	59/284	177,399,604,864,865,920,923,939,940,942,959,1960,2113,2534,3112,3559,3572,3575,3594,3676,3689,3717,3718,3932,5290,5588,5781,5788,6504,6541,6777,6850,7070,7082,7292,7409,7412,7535,7784,8600,8651,8728,8740,8876,9435,10125,10725,10892,22890,26191,29851,54440,57178,59067,64926,80380,81704,84433,115650	AGER,RHOH,BCL6,RUNX3,CBFB,CD4,CD6,CD27,CD28,CD86,CD40LG,EGR3,ETS1,FYN,HLA-DOB,IL2RA,IL6ST,IL7R,IL12RB1,ITGA4,ITGB2,JAK2,JAK3,LCK,PIK3CA,PRKCQ,PTPN11,PTPRC,SLAMF1,SLC7A1,STAT5B,SYK,THY1,TJP1,TNFSF4,VAV1,VCAM1,ZAP70,ZP3,TNFSF11,SOCS1,ADAM19,TNFSF14,VNN1,CHST2,RASGRP1,NFAT5,MALT1,ZBTB1,PTPN22,ICOS,SASH3,ZMIZ1,IL21,RASAL3,PDCD1LG2,DOCK8,CARD11,TNFRSF13C
1_Member	GO Biological Processes	GO:0042098	T cell proliferation	-14.3794	-12.2273	47/201	177,868,923,940,942,944,959,1493,1794,2000,2534,3559,3572,3594,3620,3718,4478,5294,5588,5788,6504,6541,6777,6850,7292,7412,7535,7784,8740,10125,10385,10457,10892,23240,26191,26279,54440,56253,59067,64600,64844,64926,80380,81704,84433,115650,149041	AGER,CBLB,CD6,CD28,CD86,TNFSF8,CD40LG,CTLA4,DOCK2,ELF4,FYN,IL2RA,IL6ST,IL12RB1,IDO1,JAK3,MSN,PIK3CG,PRKCQ,PTPRC,SLAMF1,SLC7A1,STAT5B,SYK,TNFSF4,VCAM1,ZAP70,ZP3,TNFSF14,RASGRP1,BTN2A2,GPNMB,MALT1,TMEM131L,PTPN22,PLA2G2D,SASH3,CRTAM,IL21,PLA2G2F,MARCHF7,RASAL3,PDCD1LG2,DOCK8,CARD11,TNFRSF13C,RC3H1
1_Member	GO Biological Processes	GO:1902105	regulation of leukocyte differentiation	-14.3453	-12.1984	57/281	177,399,604,639,695,814,864,865,914,920,939,940,942,1021,1230,1385,1493,1960,2124,2475,3059,3204,3559,3575,3594,3635,3662,3718,4853,5578,5591,5788,6777,6850,6932,7292,7535,8600,8651,8876,9290,9760,9770,10125,10892,22806,22890,23240,29102,30009,54440,56253,57178,84433,84959,115352,149041	AGER,RHOH,BCL6,PRDM1,BTK,CAMK4,RUNX3,CBFB,CD2,CD4,CD27,CD28,CD86,CDK6,CCR1,CREB1,CTLA4,EGR3,EVI2B,MTOR,HCLS1,HOXA7,IL2RA,IL7R,IL12RB1,INPP5D,IRF4,JAK3,NOTCH2,PRKCA,PRKDC,PTPRC,STAT5B,SYK,TCF7,TNFSF4,ZAP70,TNFSF11,SOCS1,VNN1,GPR55,TOX,RASSF2,RASGRP1,MALT1,IKZF3,ZBTB1,TMEM131L,DROSHA,TBX21,SASH3,CRTAM,ZMIZ1,CARD11,UBASH3B,FCRL3,RC3H1
1_Member	GO Biological Processes	GO:0045619	regulation of lymphocyte differentiation	-13.4319	-11.3443	42/174	399,604,639,695,814,864,865,914,939,940,942,1493,1960,3559,3575,3594,3635,3662,3718,5591,5788,6777,6850,6932,7292,7535,8651,8876,9760,10125,10892,22806,22890,23240,29102,30009,54440,56253,57178,84433,115352,149041	RHOH,BCL6,PRDM1,BTK,CAMK4,RUNX3,CBFB,CD2,CD27,CD28,CD86,CTLA4,EGR3,IL2RA,IL7R,IL12RB1,INPP5D,IRF4,JAK3,PRKDC,PTPRC,STAT5B,SYK,TCF7,TNFSF4,ZAP70,SOCS1,VNN1,TOX,RASGRP1,MALT1,IKZF3,ZBTB1,TMEM131L,DROSHA,TBX21,SASH3,CRTAM,ZMIZ1,CARD11,FCRL3,RC3H1
1_Member	GO Biological Processes	GO:0045580	regulation of T cell differentiation	-12.6155	-10.576	37/146	399,604,639,814,864,865,914,939,940,942,1493,1960,3559,3575,3594,3662,3718,5788,6777,6850,6932,7292,7535,8651,8876,9760,10125,10892,22890,23240,29102,30009,54440,56253,57178,84433,149041	RHOH,BCL6,PRDM1,CAMK4,RUNX3,CBFB,CD2,CD27,CD28,CD86,CTLA4,EGR3,IL2RA,IL7R,IL12RB1,IRF4,JAK3,PTPRC,STAT5B,SYK,TCF7,TNFSF4,ZAP70,SOCS1,VNN1,TOX,RASGRP1,MALT1,ZBTB1,TMEM131L,DROSHA,TBX21,SASH3,CRTAM,ZMIZ1,CARD11,RC3H1
1_Member	GO Biological Processes	GO:0050671	positive regulation of lymphocyte proliferation	-11.8492	-9.81163	38/137	100,177,604,923,940,942,952,959,3559,3572,3594,3718,4208,4282,4773,5588,5788,6504,6541,6777,6850,6863,7292,7412,7535,7784,8660,10451,26191,51293,54440,57181,59067,64926,80380,84433,115352,115650	ADA,AGER,BCL6,CD6,CD28,CD86,CD38,CD40LG,IL2RA,IL6ST,IL12RB1,JAK3,MEF2C,MIF,NFATC2,PRKCQ,PTPRC,SLAMF1,SLC7A1,STAT5B,SYK,TAC1,TNFSF4,VCAM1,ZAP70,ZP3,IRS2,VAV3,PTPN22,CD320,SASH3,SLC39A10,IL21,RASAL3,PDCD1LG2,CARD11,FCRL3,TNFRSF13C
1_Member	GO Biological Processes	GO:0032946	positive regulation of mononuclear cell proliferation	-11.7422	-9.71293	38/138	100,177,604,923,940,942,952,959,3559,3572,3594,3718,4208,4282,4773,5588,5788,6504,6541,6777,6850,6863,7292,7412,7535,7784,8660,10451,26191,51293,54440,57181,59067,64926,80380,84433,115352,115650	ADA,AGER,BCL6,CD6,CD28,CD86,CD38,CD40LG,IL2RA,IL6ST,IL12RB1,JAK3,MEF2C,MIF,NFATC2,PRKCQ,PTPRC,SLAMF1,SLC7A1,STAT5B,SYK,TAC1,TNFSF4,VCAM1,ZAP70,ZP3,IRS2,VAV3,PTPN22,CD320,SASH3,SLC39A10,IL21,RASAL3,PDCD1LG2,CARD11,FCRL3,TNFRSF13C
1_Member	GO Biological Processes	GO:0042129	regulation of T cell proliferation	-10.9607	-9.04897	38/172	177,868,923,940,942,944,959,1493,3559,3572,3594,3620,3718,5588,5788,6504,6541,6777,6850,7292,7412,7535,7784,10385,10457,23240,26191,26279,54440,56253,59067,64600,64844,64926,80380,84433,115650,149041	AGER,CBLB,CD6,CD28,CD86,TNFSF8,CD40LG,CTLA4,IL2RA,IL6ST,IL12RB1,IDO1,JAK3,PRKCQ,PTPRC,SLAMF1,SLC7A1,STAT5B,SYK,TNFSF4,VCAM1,ZAP70,ZP3,BTN2A2,GPNMB,TMEM131L,PTPN22,PLA2G2D,SASH3,CRTAM,IL21,PLA2G2F,MARCHF7,RASAL3,PDCD1LG2,CARD11,TNFRSF13C,RC3H1
1_Member	GO Biological Processes	GO:0070665	positive regulation of leukocyte proliferation	-10.5451	-8.59665	38/150	100,177,604,923,940,942,952,959,3559,3572,3594,3718,4208,4282,4773,5588,5788,6504,6541,6777,6850,6863,7292,7412,7535,7784,8660,10451,26191,51293,54440,57181,59067,64926,80380,84433,115352,115650	ADA,AGER,BCL6,CD6,CD28,CD86,CD38,CD40LG,IL2RA,IL6ST,IL12RB1,JAK3,MEF2C,MIF,NFATC2,PRKCQ,PTPRC,SLAMF1,SLC7A1,STAT5B,SYK,TAC1,TNFSF4,VCAM1,ZAP70,ZP3,IRS2,VAV3,PTPN22,CD320,SASH3,SLC39A10,IL21,RASAL3,PDCD1LG2,CARD11,FCRL3,TNFRSF13C
1_Member	GO Biological Processes	GO:1902107	positive regulation of leukocyte differentiation	-10.1049	-8.24832	35/159	177,399,604,695,864,865,920,939,942,1230,1385,1960,2124,3059,3559,3575,3594,3635,4853,5578,5591,5788,6777,6850,7292,7535,8600,8651,8876,9760,10125,10892,22890,54440,57178	AGER,RHOH,BCL6,BTK,RUNX3,CBFB,CD4,CD27,CD86,CCR1,CREB1,EGR3,EVI2B,HCLS1,IL2RA,IL7R,IL12RB1,INPP5D,NOTCH2,PRKCA,PRKDC,PTPRC,STAT5B,SYK,TNFSF4,ZAP70,TNFSF11,SOCS1,VNN1,TOX,RASGRP1,MALT1,ZBTB1,SASH3,ZMIZ1
1_Member	GO Biological Processes	GO:1903708	positive regulation of hemopoiesis	-10.1049	-8.24832	35/159	177,399,604,695,864,865,920,939,942,1230,1385,1960,2124,3059,3559,3575,3594,3635,4853,5578,5591,5788,6777,6850,7292,7535,8600,8651,8876,9760,10125,10892,22890,54440,57178	AGER,RHOH,BCL6,BTK,RUNX3,CBFB,CD4,CD27,CD86,CCR1,CREB1,EGR3,EVI2B,HCLS1,IL2RA,IL7R,IL12RB1,INPP5D,NOTCH2,PRKCA,PRKDC,PTPRC,STAT5B,SYK,TNFSF4,ZAP70,TNFSF11,SOCS1,VNN1,TOX,RASGRP1,MALT1,ZBTB1,SASH3,ZMIZ1
1_Member	GO Biological Processes	GO:0042102	positive regulation of T cell proliferation	-9.23471	-7.44934	26/101	177,923,940,942,959,3559,3572,3594,3718,5588,5788,6504,6541,6777,6850,7292,7412,7535,7784,26191,54440,59067,64926,80380,84433,115650	AGER,CD6,CD28,CD86,CD40LG,IL2RA,IL6ST,IL12RB1,JAK3,PRKCQ,PTPRC,SLAMF1,SLC7A1,STAT5B,SYK,TNFSF4,VCAM1,ZAP70,ZP3,PTPN22,SASH3,IL21,RASAL3,PDCD1LG2,CARD11,TNFRSF13C
1_Member	GO Biological Processes	GO:0045621	positive regulation of lymphocyte differentiation	-8.93637	-7.17236	26/104	399,604,695,864,865,939,942,1960,3559,3575,3594,3635,5591,5788,6777,6850,7292,7535,8651,8876,9760,10125,10892,22890,54440,57178	RHOH,BCL6,BTK,RUNX3,CBFB,CD27,CD86,EGR3,IL2RA,IL7R,IL12RB1,INPP5D,PRKDC,PTPRC,STAT5B,SYK,TNFSF4,ZAP70,SOCS1,VNN1,TOX,RASGRP1,MALT1,ZBTB1,SASH3,ZMIZ1
1_Member	GO Biological Processes	GO:0045582	positive regulation of T cell differentiation	-7.38139	-5.77632	22/91	399,604,864,865,939,942,1960,3559,3575,3594,5788,6777,6850,7292,7535,8651,8876,10125,10892,22890,54440,57178	RHOH,BCL6,RUNX3,CBFB,CD27,CD86,EGR3,IL2RA,IL7R,IL12RB1,PTPRC,STAT5B,SYK,TNFSF4,ZAP70,SOCS1,VNN1,RASGRP1,MALT1,ZBTB1,SASH3,ZMIZ1
2_Summary	GO Biological Processes	GO:1903047	mitotic cell cycle process	-49.7274	-45.6667	168/726	324,472,546,571,586,604,641,699,701,891,901,940,990,996,1021,1058,1060,1062,1063,1104,1112,1654,2146,2177,3364,3643,3796,3832,3837,3978,4171,4172,4175,4361,4436,4605,4863,4998,5080,5111,5128,5347,5422,5426,5530,5569,5578,5579,5591,5885,5921,5933,5934,5962,6093,6491,6502,6651,6868,7175,7272,7443,7465,7756,8065,8243,8554,8621,8658,9101,9113,9126,9134,9184,9475,9493,9525,9585,9656,9700,9735,9787,979…	APC,ATM,ATRX,BACH1,BCAT1,BCL6,BLM,BUB1,BUB1B,CCNB1,CCNG2,CD28,CDC6,CDC27,CDK6,CENPA,CENPC,CENPE,CENPF,RCC1,FOXN3,DDX3X,EZH2,FANCD2,HUS1,INSR,KIF2A,KIF11,KPNB1,LIG1,MCM2,MCM3,MCM6,MRE11,MSH2,MYBL2,NPAT,ORC1,PAX6,PCNA,CDK17,PLK1,POLA1,POLE,PPP3CA,PKIA,PRKCA,PRKCB,PRKDC,RAD21,RASA1,RBL1,RBL2,RDX,ROCK1,STIL,SKP2,SON,ADAM17,TPR,TTK,VRK1,WEE1,ZNF207,CUL5,SMC1A,PIAS1,CDK13,TNKS,USP8,LATS1,SMC3,CCNE2,BUB…
2_Member	GO Biological Processes	GO:1903047	mitotic cell cycle process	-49.7274	-45.6667	168/726	324,472,546,571,586,604,641,699,701,891,901,940,990,996,1021,1058,1060,1062,1063,1104,1112,1654,2146,2177,3364,3643,3796,3832,3837,3978,4171,4172,4175,4361,4436,4605,4863,4998,5080,5111,5128,5347,5422,5426,5530,5569,5578,5579,5591,5885,5921,5933,5934,5962,6093,6491,6502,6651,6868,7175,7272,7443,7465,7756,8065,8243,8554,8621,8658,9101,9113,9126,9134,9184,9475,9493,9525,9585,9656,9700,9735,9787,979…	APC,ATM,ATRX,BACH1,BCAT1,BCL6,BLM,BUB1,BUB1B,CCNB1,CCNG2,CD28,CDC6,CDC27,CDK6,CENPA,CENPC,CENPE,CENPF,RCC1,FOXN3,DDX3X,EZH2,FANCD2,HUS1,INSR,KIF2A,KIF11,KPNB1,LIG1,MCM2,MCM3,MCM6,MRE11,MSH2,MYBL2,NPAT,ORC1,PAX6,PCNA,CDK17,PLK1,POLA1,POLE,PPP3CA,PKIA,PRKCA,PRKCB,PRKDC,RAD21,RASA1,RBL1,RBL2,RDX,ROCK1,STIL,SKP2,SON,ADAM17,TPR,TTK,VRK1,WEE1,ZNF207,CUL5,SMC1A,PIAS1,CDK13,TNKS,USP8,LATS1,SMC3,CCNE2,BUB…
2_Member	Reactome Gene Sets	R-HSA-1640170	Cell Cycle	-44.5782	-40.6936	156/692	208,332,472,545,546,580,641,699,701,891,990,996,1021,1058,1060,1062,1063,1104,1459,1870,2033,2237,2491,3161,3364,3717,3796,3837,3930,3978,4001,4171,4172,4174,4175,4176,4194,4361,4605,4928,4957,4998,4999,5108,5111,5347,5422,5426,5430,5529,5558,5578,5579,5810,5885,5903,5933,5934,5981,5983,5985,6249,6502,7112,7153,7158,7175,7298,7443,7465,7468,7840,8243,8467,8924,9126,9134,9156,9184,9493,9656,9662,9…	AKT2,BIRC5,ATM,ATR,ATRX,BARD1,BLM,BUB1,BUB1B,CCNB1,CDC6,CDC27,CDK6,CENPA,CENPC,CENPE,CENPF,RCC1,CSNK2A2,E2F2,EP300,FEN1,CENPI,HMMR,HUS1,JAK2,KIF2A,KPNB1,LBR,LIG1,LMNB1,MCM2,MCM3,MCM5,MCM6,MCM7,MDM4,MRE11,MYBL2,NUP98,ODF2,ORC1,ORC2,PCM1,PCNA,PLK1,POLA1,POLE,POLR2A,PPP2R5E,PRIM2,PRKCA,PRKCB,RAD1,RAD21,RANBP2,RBL1,RBL2,RFC1,RFC3,RFC5,CLIP1,SKP2,TMPO,TOP2A,TP53BP1,TPR,TYMS,VRK1,WEE1,NSD2,ALMS1,SMC1A,…
2_Member	GO Biological Processes	GO:0051301	cell division	-39.9719	-36.3092	139/613	324,332,641,643,699,701,891,901,904,990,996,1021,1058,1060,1062,1063,1104,2035,2124,2771,2908,3070,3796,3832,3978,4750,4851,5080,5289,5347,5581,5885,5921,5933,5934,6093,6651,7150,7153,7175,7443,7465,7756,8202,8239,8243,8444,8658,9101,9113,9126,9134,9184,9475,9493,9525,9585,9700,9735,9738,9793,9918,9928,9937,10051,10096,10112,10274,10403,10592,10628,10713,10735,10982,11004,11104,11113,11130,22919,…	APC,BIRC5,BLM,CXCR5,BUB1,BUB1B,CCNB1,CCNG2,CCNT1,CDC6,CDC27,CDK6,CENPA,CENPC,CENPE,CENPF,RCC1,EPB41,EVI2B,GNAI2,NR3C1,HELLS,KIF2A,KIF11,LIG1,NEK1,NOTCH1,PAX6,PIK3C3,PLK1,PRKCE,RAD21,RASA1,RBL1,RBL2,ROCK1,SON,TOP1,TOP2A,TPR,VRK1,WEE1,ZNF207,NCOA3,USP9X,SMC1A,DYRK3,TNKS,USP8,LATS1,SMC3,CCNE2,BUB3,ROCK2,KIF23,VPS4B,KIF20B,ESPL1,KNTC1,CCP110,CKAP5,NCAPD2,KIF14,DCLRE1A,SMC4,ACTR3,KIF20A,STAG1,NDC80,SM…
2_Member	Reactome Gene Sets	R-HSA-69278	Cell Cycle, Mitotic	-39.7906	-36.2071	132/561	208,332,699,701,891,990,996,1021,1058,1060,1062,1063,1104,1459,1870,2033,2237,2491,3161,3717,3796,3837,3930,3978,4001,4171,4172,4174,4175,4176,4605,4928,4957,4998,4999,5108,5111,5347,5422,5426,5529,5558,5578,5579,5885,5903,5933,5934,5981,5983,5985,6249,6502,7112,7153,7175,7298,7443,7465,7840,8243,9126,9134,9184,9493,9662,9700,9702,9735,9738,9793,9837,9918,9972,10051,10112,10142,10274,10403,10592,…	AKT2,BIRC5,BUB1,BUB1B,CCNB1,CDC6,CDC27,CDK6,CENPA,CENPC,CENPE,CENPF,RCC1,CSNK2A2,E2F2,EP300,FEN1,CENPI,HMMR,JAK2,KIF2A,KPNB1,LBR,LIG1,LMNB1,MCM2,MCM3,MCM5,MCM6,MCM7,MYBL2,NUP98,ODF2,ORC1,ORC2,PCM1,PCNA,PLK1,POLA1,POLE,PPP2R5E,PRIM2,PRKCA,PRKCB,RAD21,RANBP2,RBL1,RBL2,RFC1,RFC3,RFC5,CLIP1,SKP2,TMPO,TOP2A,TPR,TYMS,VRK1,WEE1,ALMS1,SMC1A,SMC3,CCNE2,BUB3,KIF23,CEP135,ESPL1,CEP57,KNTC1,CCP110,CKAP5,GINS…
2_Member	GO Biological Processes	GO:0140014	mitotic nuclear division	-30.6617	-27.5305	82/291	324,472,546,699,701,891,940,990,996,1060,1062,1063,1104,3643,3796,3832,3837,4605,5347,5885,7175,7272,7756,8243,8621,8658,9126,9184,9493,9525,9585,9700,9735,9787,9918,9928,10051,10274,10403,10592,10735,11004,11130,22974,23047,23113,23116,23122,23244,23310,23332,23397,25836,25936,26065,26271,27085,28984,54892,54908,55023,55055,55143,55165,56992,64151,64682,79980,80218,81930,83540,84101,84250,84687,…	APC,ATM,ATRX,BUB1,BUB1B,CCNB1,CD28,CDC6,CDC27,CENPC,CENPE,CENPF,RCC1,INSR,KIF2A,KIF11,KPNB1,MYBL2,PLK1,RAD21,TPR,TTK,ZNF207,SMC1A,CDK13,TNKS,SMC3,BUB3,KIF23,VPS4B,KIF20B,ESPL1,KNTC1,DLGAP5,NCAPD2,KIF14,SMC4,STAG1,NDC80,SMC2,STAG2,KIF2C,ZWINT,TPX2,PDS5B,CUL9,TOGARAM1,CLASP2,PDS5A,NCAPD3,CLASP1,NCAPH,NIPBL,NSL1,LSM14A,FBXO5,MTBP,RGCC,NCAPG2,SPDL1,PHIP,ZWILCH,CDCA8,CEP55,KIF15,NCAPG,ANAPC1,DSN1,NAA5…
2_Member	GO Biological Processes	GO:0000280	nuclear division	-30.5943	-27.5054	103/443	324,472,546,699,701,891,940,990,996,1060,1062,1063,1104,2177,3643,3796,3832,3837,4361,4437,4603,4605,5139,5347,5810,5885,7153,7175,7272,7756,8243,8621,8658,9126,9134,9184,9493,9525,9585,9700,9735,9787,9918,9928,10051,10096,10274,10403,10592,10635,10735,11004,11130,22974,23047,23113,23116,23122,23244,23304,23310,23332,23397,25788,25836,25936,26065,26271,27085,28984,54892,54908,55023,55055,55143,55…	APC,ATM,ATRX,BUB1,BUB1B,CCNB1,CD28,CDC6,CDC27,CENPC,CENPE,CENPF,RCC1,FANCD2,INSR,KIF2A,KIF11,KPNB1,MRE11,MSH3,MYBL1,MYBL2,PDE3A,PLK1,RAD1,RAD21,TOP2A,TPR,TTK,ZNF207,SMC1A,CDK13,TNKS,SMC3,CCNE2,BUB3,KIF23,VPS4B,KIF20B,ESPL1,KNTC1,DLGAP5,NCAPD2,KIF14,SMC4,ACTR3,STAG1,NDC80,SMC2,RAD51AP1,STAG2,KIF2C,ZWINT,TPX2,PDS5B,CUL9,TOGARAM1,CLASP2,PDS5A,UBR2,NCAPD3,CLASP1,NCAPH,RAD54B,NIPBL,NSL1,LSM14A,FBXO5,M…
2_Member	GO Biological Processes	GO:0007059	chromosome segregation	-30.5883	-27.5054	90/347	324,332,472,546,699,701,891,990,996,1060,1062,1063,1104,1459,1654,2177,2237,2908,3837,4361,5347,5885,6732,7150,7153,7175,7272,7756,8239,8243,8658,9113,9126,9134,9184,9493,9525,9700,9735,9787,9918,9928,10051,10096,10274,10403,10592,10664,10735,11004,11130,23047,23063,23244,23310,23369,23397,25836,25936,26271,54892,54908,55055,55143,55165,55355,55706,56916,57697,64151,64682,79677,79980,80218,81930,…	APC,BIRC5,ATM,ATRX,BUB1,BUB1B,CCNB1,CDC6,CDC27,CENPC,CENPE,CENPF,RCC1,CSNK2A2,DDX3X,FANCD2,FEN1,NR3C1,KPNB1,MRE11,PLK1,RAD21,SRPK1,TOP1,TOP2A,TPR,TTK,ZNF207,USP9X,SMC1A,TNKS,LATS1,SMC3,CCNE2,BUB3,KIF23,VPS4B,ESPL1,KNTC1,DLGAP5,NCAPD2,KIF14,SMC4,ACTR3,STAG1,NDC80,SMC2,CTCF,STAG2,KIF2C,ZWINT,PDS5B,WAPL,PDS5A,NCAPD3,PUM2,NCAPH,NIPBL,NSL1,FBXO5,NCAPG2,SPDL1,ZWILCH,CDCA8,CEP55,HJURP,NDC1,SMARCAD1,FANC…
2_Member	Reactome Gene Sets	R-HSA-68877	Mitotic Prometaphase	-30.4119	-27.3512	68/204	332,699,701,891,1058,1060,1062,1063,1459,2491,3796,4928,4957,5108,5347,5529,5885,5903,6249,7840,8243,9126,9184,9662,9702,9735,9738,9793,9918,10051,10142,10274,10403,10592,10735,11004,11130,11190,22919,22995,23047,23063,23122,23244,23279,23332,23397,25909,25936,54801,54821,54908,55055,55143,55746,57122,57551,64151,79019,79980,80184,81930,83540,91687,113130,151246,151648,401541	BIRC5,BUB1,BUB1B,CCNB1,CENPA,CENPC,CENPE,CENPF,CSNK2A2,CENPI,KIF2A,NUP98,ODF2,PCM1,PLK1,PPP2R5E,RAD21,RANBP2,CLIP1,ALMS1,SMC1A,SMC3,BUB3,CEP135,CEP57,KNTC1,CCP110,CKAP5,NCAPD2,SMC4,AKAP9,STAG1,NDC80,SMC2,STAG2,KIF2C,ZWINT,CEP250,MAPRE1,CEP152,PDS5B,WAPL,CLASP2,PDS5A,NUP160,CLASP1,NCAPH,AHCTF1,NSL1,HAUS6,ERCC6L,SPDL1,ZWILCH,CDCA8,NUP133,NUP107,TAOK1,NCAPG,CENPM,DSN1,CEP290,KIF18A,NUF2,CENPL,CDCA5,…
2_Member	GO Biological Processes	GO:0048285	organelle fission	-29.7547	-26.7354	108/492	324,472,546,699,701,891,940,990,996,1060,1062,1063,1104,2177,3643,3796,3832,3837,4361,4437,4603,4605,5139,5347,5810,5885,6773,7153,7175,7272,7756,8243,8621,8658,9126,9134,9184,9493,9525,9585,9700,9735,9787,9918,9928,10051,10096,10274,10403,10592,10635,10735,11004,11130,22974,23023,23047,23113,23116,23122,23244,23259,23304,23310,23332,23397,25788,25836,25936,26065,26271,27085,28984,54892,54908,550…	APC,ATM,ATRX,BUB1,BUB1B,CCNB1,CD28,CDC6,CDC27,CENPC,CENPE,CENPF,RCC1,FANCD2,INSR,KIF2A,KIF11,KPNB1,MRE11,MSH3,MYBL1,MYBL2,PDE3A,PLK1,RAD1,RAD21,STAT2,TOP2A,TPR,TTK,ZNF207,SMC1A,CDK13,TNKS,SMC3,CCNE2,BUB3,KIF23,VPS4B,KIF20B,ESPL1,KNTC1,DLGAP5,NCAPD2,KIF14,SMC4,ACTR3,STAG1,NDC80,SMC2,RAD51AP1,STAG2,KIF2C,ZWINT,TPX2,TMCC1,PDS5B,CUL9,TOGARAM1,CLASP2,PDS5A,DDHD2,UBR2,NCAPD3,CLASP1,NCAPH,RAD54B,NIPBL,N…
2_Member	GO Biological Processes	GO:0000819	sister chromatid segregation	-29.3876	-26.3876	67/205	324,472,546,699,701,891,990,996,1060,1062,1063,2237,3837,4361,5347,5885,7153,7175,7272,7756,8243,8658,9113,9126,9184,9493,9525,9700,9735,9787,9918,9928,10051,10274,10403,10592,10664,10735,11004,11130,23047,23063,23244,23310,23397,25836,25936,26271,54892,54908,55055,55143,55165,64151,64682,79980,80218,81930,83540,84101,84250,92421,113130,146909,151246,151648,348654	APC,ATM,ATRX,BUB1,BUB1B,CCNB1,CDC6,CDC27,CENPC,CENPE,CENPF,FEN1,KPNB1,MRE11,PLK1,RAD21,TOP2A,TPR,TTK,ZNF207,SMC1A,TNKS,LATS1,SMC3,BUB3,KIF23,VPS4B,ESPL1,KNTC1,DLGAP5,NCAPD2,KIF14,SMC4,STAG1,NDC80,SMC2,CTCF,STAG2,KIF2C,ZWINT,PDS5B,WAPL,PDS5A,NCAPD3,NCAPH,NIPBL,NSL1,FBXO5,NCAPG2,SPDL1,ZWILCH,CDCA8,CEP55,NCAPG,ANAPC1,DSN1,NAA50,KIF18A,NUF2,USP44,SLF1,CHMP4C,CDCA5,KIF18B,SGO2,SGO1,GEN1
2_Member	Reactome Gene Sets	R-HSA-68886	M Phase	-28.0916	-25.1448	96/418	332,699,701,891,996,1058,1060,1062,1063,1104,1459,2491,3796,3837,3930,4001,4928,4957,5108,5347,5529,5578,5579,5885,5903,6249,7112,7175,7443,7840,8243,9126,9184,9493,9662,9700,9702,9735,9738,9793,9918,9972,10051,10112,10142,10274,10403,10592,10735,11004,11130,11190,22919,22995,23047,23063,23122,23133,23165,23225,23244,23279,23310,23332,23397,23511,25836,25909,25936,26271,54801,54821,54892,54908,55…	BIRC5,BUB1,BUB1B,CCNB1,CDC27,CENPA,CENPC,CENPE,CENPF,RCC1,CSNK2A2,CENPI,KIF2A,KPNB1,LBR,LMNB1,NUP98,ODF2,PCM1,PLK1,PPP2R5E,PRKCA,PRKCB,RAD21,RANBP2,CLIP1,TMPO,TPR,VRK1,ALMS1,SMC1A,SMC3,BUB3,KIF23,CEP135,ESPL1,CEP57,KNTC1,CCP110,CKAP5,NCAPD2,NUP153,SMC4,KIF20A,AKAP9,STAG1,NDC80,SMC2,STAG2,KIF2C,ZWINT,CEP250,MAPRE1,CEP152,PDS5B,WAPL,CLASP2,PHF8,NUP205,NUP210,PDS5A,NUP160,NCAPD3,CLASP1,NCAPH,NUP188,…
2_Member	Reactome Gene Sets	R-HSA-2500257	Resolution of Sister Chromatid Cohesion	-27.5668	-24.6364	51/126	332,699,701,891,1058,1060,1062,1063,2491,3796,4928,5347,5529,5885,5903,6249,8243,9126,9184,9735,9793,10274,10403,10735,11004,11130,22919,23047,23063,23122,23244,23279,23332,25909,25936,54821,54908,55055,55143,55746,57122,57551,79019,79980,81930,83540,91687,113130,151246,151648,401541	BIRC5,BUB1,BUB1B,CCNB1,CENPA,CENPC,CENPE,CENPF,CENPI,KIF2A,NUP98,PLK1,PPP2R5E,RAD21,RANBP2,CLIP1,SMC1A,SMC3,BUB3,KNTC1,CKAP5,STAG1,NDC80,STAG2,KIF2C,ZWINT,MAPRE1,PDS5B,WAPL,CLASP2,PDS5A,NUP160,CLASP1,AHCTF1,NSL1,ERCC6L,SPDL1,ZWILCH,CDCA8,NUP133,NUP107,TAOK1,CENPM,DSN1,KIF18A,NUF2,CENPL,CDCA5,SGO2,SGO1,CENPP
2_Member	GO Biological Processes	GO:0098813	nuclear chromosome segregation	-26.9604	-24.0758	76/283	324,472,546,699,701,891,990,996,1060,1062,1063,2177,2237,3837,4361,5347,5885,7153,7175,7272,7756,8243,8658,9113,9126,9134,9184,9493,9525,9700,9735,9787,9918,9928,10051,10096,10274,10403,10592,10664,10735,11004,11130,23047,23063,23244,23310,23397,25836,25936,26271,54892,54908,55055,55143,55165,55706,57697,64151,64682,79980,80218,81930,83540,83990,84101,84250,84464,92421,113130,146909,151246,151648…	APC,ATM,ATRX,BUB1,BUB1B,CCNB1,CDC6,CDC27,CENPC,CENPE,CENPF,FANCD2,FEN1,KPNB1,MRE11,PLK1,RAD21,TOP2A,TPR,TTK,ZNF207,SMC1A,TNKS,LATS1,SMC3,CCNE2,BUB3,KIF23,VPS4B,ESPL1,KNTC1,DLGAP5,NCAPD2,KIF14,SMC4,ACTR3,STAG1,NDC80,SMC2,CTCF,STAG2,KIF2C,ZWINT,PDS5B,WAPL,PDS5A,NCAPD3,NCAPH,NIPBL,NSL1,FBXO5,NCAPG2,SPDL1,ZWILCH,CDCA8,CEP55,NDC1,FANCM,NCAPG,ANAPC1,DSN1,NAA50,KIF18A,NUF2,BRIP1,USP44,SLF1,SLX4,CHMP4C,C…
2_Member	GO Biological Processes	GO:0000070	mitotic sister chromatid segregation	-26.6292	-23.786	58/170	324,472,546,699,701,891,990,996,1060,1062,1063,3837,5347,5885,7175,7272,7756,8243,8658,9184,9493,9525,9700,9735,9787,9918,9928,10051,10403,10592,11004,11130,23047,23244,23310,23397,25836,25936,26271,54892,54908,55055,55143,55165,64151,64682,79980,80218,81930,83540,84101,84250,92421,113130,146909,151246,151648,348654	APC,ATM,ATRX,BUB1,BUB1B,CCNB1,CDC6,CDC27,CENPC,CENPE,CENPF,KPNB1,PLK1,RAD21,TPR,TTK,ZNF207,SMC1A,TNKS,BUB3,KIF23,VPS4B,ESPL1,KNTC1,DLGAP5,NCAPD2,KIF14,SMC4,NDC80,SMC2,KIF2C,ZWINT,PDS5B,PDS5A,NCAPD3,NCAPH,NIPBL,NSL1,FBXO5,NCAPG2,SPDL1,ZWILCH,CDCA8,CEP55,NCAPG,ANAPC1,DSN1,NAA50,KIF18A,NUF2,USP44,SLF1,CHMP4C,CDCA5,KIF18B,SGO2,SGO1,GEN1
2_Member	Reactome Gene Sets	R-HSA-69620	Cell Cycle Checkpoints	-24.3585	-21.6403	74/294	332,472,545,580,641,699,701,891,990,996,1058,1060,1062,1063,2491,3364,3796,4171,4172,4174,4175,4176,4194,4361,4928,4998,4999,5347,5529,5810,5903,5983,5985,6249,7158,7465,7468,8924,9134,9156,9184,9656,9735,9793,10403,11004,11073,11130,22919,23122,23279,23332,25909,25936,54821,54908,55055,55143,55388,55746,57122,57551,63967,64682,79019,79980,81930,83540,83990,91687,128312,151246,151648,401541	BIRC5,ATM,ATR,BARD1,BLM,BUB1,BUB1B,CCNB1,CDC6,CDC27,CENPA,CENPC,CENPE,CENPF,CENPI,HUS1,KIF2A,MCM2,MCM3,MCM5,MCM6,MCM7,MDM4,MRE11,NUP98,ORC1,ORC2,PLK1,PPP2R5E,RAD1,RANBP2,RFC3,RFC5,CLIP1,TP53BP1,WEE1,NSD2,HERC2,CCNE2,EXO1,BUB3,MDC1,KNTC1,CKAP5,NDC80,KIF2C,TOPBP1,ZWINT,MAPRE1,CLASP2,NUP160,CLASP1,AHCTF1,NSL1,ERCC6L,SPDL1,ZWILCH,CDCA8,MCM10,NUP133,NUP107,TAOK1,CLSPN,ANAPC1,CENPM,DSN1,KIF18A,NUF2,BRI…
2_Member	Reactome Gene Sets	R-HSA-2555396	Mitotic Metaphase and Anaphase	-23.6944	-20.9955	65/237	332,699,701,891,996,1058,1060,1062,1063,1104,2491,3796,3837,3930,4001,4928,5347,5529,5885,5903,6249,7112,7443,8243,9126,9184,9700,9735,9793,10274,10403,10735,11004,11130,22919,23047,23063,23122,23165,23244,23279,23332,23511,25909,25936,26271,54821,54908,55055,55143,55706,55746,57122,57551,64682,79019,79980,81930,83540,91687,92421,113130,151246,151648,401541	BIRC5,BUB1,BUB1B,CCNB1,CDC27,CENPA,CENPC,CENPE,CENPF,RCC1,CENPI,KIF2A,KPNB1,LBR,LMNB1,NUP98,PLK1,PPP2R5E,RAD21,RANBP2,CLIP1,TMPO,VRK1,SMC1A,SMC3,BUB3,ESPL1,KNTC1,CKAP5,STAG1,NDC80,STAG2,KIF2C,ZWINT,MAPRE1,PDS5B,WAPL,CLASP2,NUP205,PDS5A,NUP160,CLASP1,NUP188,AHCTF1,NSL1,FBXO5,ERCC6L,SPDL1,ZWILCH,CDCA8,NDC1,NUP133,NUP107,TAOK1,ANAPC1,CENPM,DSN1,KIF18A,NUF2,CENPL,CHMP4C,CDCA5,SGO2,SGO1,CENPP
2_Member	Reactome Gene Sets	R-HSA-141424	Amplification of signal from the kinetochores	-23.3744	-20.694	41/96	332,699,701,1058,1060,1062,1063,2491,3796,4928,5347,5529,5903,6249,9184,9735,9793,10403,11004,11130,22919,23122,23279,23332,25909,25936,54821,54908,55055,55143,55746,57122,57551,79019,79980,81930,83540,91687,151246,151648,401541	BIRC5,BUB1,BUB1B,CENPA,CENPC,CENPE,CENPF,CENPI,KIF2A,NUP98,PLK1,PPP2R5E,RANBP2,CLIP1,BUB3,KNTC1,CKAP5,NDC80,KIF2C,ZWINT,MAPRE1,CLASP2,NUP160,CLASP1,AHCTF1,NSL1,ERCC6L,SPDL1,ZWILCH,CDCA8,NUP133,NUP107,TAOK1,CENPM,DSN1,KIF18A,NUF2,CENPL,SGO2,SGO1,CENPP
2_Member	Reactome Gene Sets	R-HSA-141444	Amplification of signal from unattached kinetochores via a MAD2 inhibitory signal	-23.3744	-20.694	41/96	332,699,701,1058,1060,1062,1063,2491,3796,4928,5347,5529,5903,6249,9184,9735,9793,10403,11004,11130,22919,23122,23279,23332,25909,25936,54821,54908,55055,55143,55746,57122,57551,79019,79980,81930,83540,91687,151246,151648,401541	BIRC5,BUB1,BUB1B,CENPA,CENPC,CENPE,CENPF,CENPI,KIF2A,NUP98,PLK1,PPP2R5E,RANBP2,CLIP1,BUB3,KNTC1,CKAP5,NDC80,KIF2C,ZWINT,MAPRE1,CLASP2,NUP160,CLASP1,AHCTF1,NSL1,ERCC6L,SPDL1,ZWILCH,CDCA8,NUP133,NUP107,TAOK1,CENPM,DSN1,KIF18A,NUF2,CENPL,SGO2,SGO1,CENPP
2_Member	Reactome Gene Sets	R-HSA-68882	Mitotic Anaphase	-23.0461	-20.3746	64/236	332,699,701,891,996,1058,1060,1062,1063,1104,2491,3796,3837,3930,4001,4928,5347,5529,5885,5903,6249,7112,7443,8243,9126,9184,9700,9735,9793,10274,10403,10735,11004,11130,22919,23047,23063,23122,23165,23244,23279,23332,23511,25909,25936,54821,54908,55055,55143,55706,55746,57122,57551,64682,79019,79980,81930,83540,91687,92421,113130,151246,151648,401541	BIRC5,BUB1,BUB1B,CCNB1,CDC27,CENPA,CENPC,CENPE,CENPF,RCC1,CENPI,KIF2A,KPNB1,LBR,LMNB1,NUP98,PLK1,PPP2R5E,RAD21,RANBP2,CLIP1,TMPO,VRK1,SMC1A,SMC3,BUB3,ESPL1,KNTC1,CKAP5,STAG1,NDC80,STAG2,KIF2C,ZWINT,MAPRE1,PDS5B,WAPL,CLASP2,NUP205,PDS5A,NUP160,CLASP1,NUP188,AHCTF1,NSL1,ERCC6L,SPDL1,ZWILCH,CDCA8,NDC1,NUP133,NUP107,TAOK1,ANAPC1,CENPM,DSN1,KIF18A,NUF2,CENPL,CHMP4C,CDCA5,SGO2,SGO1,CENPP
2_Member	Reactome Gene Sets	R-HSA-69618	Mitotic Spindle Checkpoint	-22.0743	-19.445	43/113	332,699,701,996,1058,1060,1062,1063,2491,3796,4928,5347,5529,5903,6249,9184,9735,9793,10403,11004,11130,22919,23122,23279,23332,25909,25936,54821,54908,55055,55143,55746,57122,57551,64682,79019,79980,81930,83540,91687,151246,151648,401541	BIRC5,BUB1,BUB1B,CDC27,CENPA,CENPC,CENPE,CENPF,CENPI,KIF2A,NUP98,PLK1,PPP2R5E,RANBP2,CLIP1,BUB3,KNTC1,CKAP5,NDC80,KIF2C,ZWINT,MAPRE1,CLASP2,NUP160,CLASP1,AHCTF1,NSL1,ERCC6L,SPDL1,ZWILCH,CDCA8,NUP133,NUP107,TAOK1,ANAPC1,CENPM,DSN1,KIF18A,NUF2,CENPL,SGO2,SGO1,CENPP
2_Member	Reactome Gene Sets	R-HSA-5663220	RHO GTPases Activate Formins	-20.4845	-17.946	46/140	332,699,701,752,1058,1060,1062,1063,2491,3796,4928,5347,5529,5903,6249,6722,9184,9735,9793,10403,11004,11130,22919,23122,23279,23332,25909,25936,54821,54908,55055,55143,55746,57122,57551,57591,79019,79980,81624,81930,83540,91010,91687,151246,151648,401541	BIRC5,BUB1,BUB1B,FMNL1,CENPA,CENPC,CENPE,CENPF,CENPI,KIF2A,NUP98,PLK1,PPP2R5E,RANBP2,CLIP1,SRF,BUB3,KNTC1,CKAP5,NDC80,KIF2C,ZWINT,MAPRE1,CLASP2,NUP160,CLASP1,AHCTF1,NSL1,ERCC6L,SPDL1,ZWILCH,CDCA8,NUP133,NUP107,TAOK1,MRTFA,CENPM,DSN1,DIAPH3,KIF18A,NUF2,FMNL3,CENPL,SGO2,SGO1,CENPP
2_Member	Reactome Gene Sets	R-HSA-195258	RHO GTPase Effectors	-19.7988	-17.2005	79/327	332,389,695,699,701,752,995,1058,1060,1062,1063,1536,2491,2885,3017,3796,4629,4638,4688,4928,5062,5170,5289,5347,5529,5578,5579,5600,5903,6093,6249,6722,7454,8826,9184,9475,9735,9793,9928,10096,10398,10403,10499,11004,11113,11130,22919,23081,23122,23279,23332,23433,25909,25936,26999,29984,30849,54821,54908,55055,55143,55746,57122,57551,57591,79019,79980,81624,81930,83540,91010,91687,94274,128312,…	BIRC5,RHOC,BTK,BUB1,BUB1B,FMNL1,CDC25C,CENPA,CENPC,CENPE,CENPF,CYBB,CENPI,GRB2,H2BC5,KIF2A,MYH11,MYLK,NCF2,NUP98,PAK2,PDPK1,PIK3C3,PLK1,PPP2R5E,PRKCA,PRKCB,MAPK11,RANBP2,ROCK1,CLIP1,SRF,WAS,IQGAP1,BUB3,ROCK2,KNTC1,CKAP5,KIF14,ACTR3,MYL9,NDC80,NCOA2,KIF2C,CIT,ZWINT,MAPRE1,KDM4C,CLASP2,NUP160,CLASP1,RHOQ,AHCTF1,NSL1,CYFIP2,RHOD,PIK3R4,ERCC6L,SPDL1,ZWILCH,CDCA8,NUP133,NUP107,TAOK1,MRTFA,CENPM,DSN1,D…
2_Member	Reactome Gene Sets	R-HSA-2467813	Separation of Sister Chromatids	-19.6917	-17.2164	53/191	332,699,701,996,1058,1060,1062,1063,2491,3796,4928,5347,5529,5885,5903,6249,8243,9126,9184,9700,9735,9793,10274,10403,10735,11004,11130,22919,23047,23063,23122,23244,23279,23332,25909,25936,54821,54908,55055,55143,55746,57122,57551,64682,79019,79980,81930,83540,91687,113130,151246,151648,401541	BIRC5,BUB1,BUB1B,CDC27,CENPA,CENPC,CENPE,CENPF,CENPI,KIF2A,NUP98,PLK1,PPP2R5E,RAD21,RANBP2,CLIP1,SMC1A,SMC3,BUB3,ESPL1,KNTC1,CKAP5,STAG1,NDC80,STAG2,KIF2C,ZWINT,MAPRE1,PDS5B,WAPL,CLASP2,PDS5A,NUP160,CLASP1,AHCTF1,NSL1,ERCC6L,SPDL1,ZWILCH,CDCA8,NUP133,NUP107,TAOK1,ANAPC1,CENPM,DSN1,KIF18A,NUF2,CENPL,CDCA5,SGO2,SGO1,CENPP
2_Member	Reactome Gene Sets	R-HSA-9648025	EML4 and NUDC in mitotic spindle formation	-19.5152	-17.0455	41/117	332,699,701,1058,1060,1062,1063,2491,3796,4928,5347,5529,5903,6249,9184,9735,9793,10403,11004,11130,22919,23122,23279,23332,25909,25936,54821,54908,55055,55143,55746,57122,57551,79019,79980,81930,83540,91687,151246,151648,401541	BIRC5,BUB1,BUB1B,CENPA,CENPC,CENPE,CENPF,CENPI,KIF2A,NUP98,PLK1,PPP2R5E,RANBP2,CLIP1,BUB3,KNTC1,CKAP5,NDC80,KIF2C,ZWINT,MAPRE1,CLASP2,NUP160,CLASP1,AHCTF1,NSL1,ERCC6L,SPDL1,ZWILCH,CDCA8,NUP133,NUP107,TAOK1,CENPM,DSN1,KIF18A,NUF2,CENPL,SGO2,SGO1,CENPP
3_Summary	GO Biological Processes	GO:0006281	DNA repair	-40.8052	-37.0455	128/520	142,472,545,546,571,580,641,1660,2074,2177,2187,2237,2956,3148,3364,3978,4171,4172,4174,4175,4176,4361,4436,4437,5111,5422,5426,5429,5591,5810,5885,5893,5965,5980,5981,5983,5985,7158,7398,7454,7468,7874,7913,8208,8243,8295,8924,8930,9126,9156,9656,9768,9937,9960,10036,10075,10293,10635,10721,11073,11169,11198,22890,22976,22992,23047,23049,23064,23201,23244,23347,23503,25788,25836,25842,25913,2593…	PARP1,ATM,ATR,ATRX,BACH1,BARD1,BLM,DHX9,ERCC6,FANCD2,FANCB,FEN1,MSH6,HMGB2,HUS1,LIG1,MCM2,MCM3,MCM5,MCM6,MCM7,MRE11,MSH2,MSH3,PCNA,POLA1,POLE,POLH,PRKDC,RAD1,RAD21,RAD52,RECQL,REV3L,RFC1,RFC3,RFC5,TP53BP1,USP1,WAS,NSD2,USP7,DEK,CHAF1B,SMC1A,TRRAP,HERC2,MBD4,SMC3,EXO1,MDC1,PCLAF,DCLRE1A,USP3,CHAF1A,HUWE1,TRAIP,RAD51AP1,POLQ,TOPBP1,WDHD1,SUPT16H,ZBTB1,PAXIP1,KDM2A,PDS5B,SMG1,SETX,FAM168A,PDS5A,SMCH…
3_Member	GO Biological Processes	GO:0006281	DNA repair	-40.8052	-37.0455	128/520	142,472,545,546,571,580,641,1660,2074,2177,2187,2237,2956,3148,3364,3978,4171,4172,4174,4175,4176,4361,4436,4437,5111,5422,5426,5429,5591,5810,5885,5893,5965,5980,5981,5983,5985,7158,7398,7454,7468,7874,7913,8208,8243,8295,8924,8930,9126,9156,9656,9768,9937,9960,10036,10075,10293,10635,10721,11073,11169,11198,22890,22976,22992,23047,23049,23064,23201,23244,23347,23503,25788,25836,25842,25913,2593…	PARP1,ATM,ATR,ATRX,BACH1,BARD1,BLM,DHX9,ERCC6,FANCD2,FANCB,FEN1,MSH6,HMGB2,HUS1,LIG1,MCM2,MCM3,MCM5,MCM6,MCM7,MRE11,MSH2,MSH3,PCNA,POLA1,POLE,POLH,PRKDC,RAD1,RAD21,RAD52,RECQL,REV3L,RFC1,RFC3,RFC5,TP53BP1,USP1,WAS,NSD2,USP7,DEK,CHAF1B,SMC1A,TRRAP,HERC2,MBD4,SMC3,EXO1,MDC1,PCLAF,DCLRE1A,USP3,CHAF1A,HUWE1,TRAIP,RAD51AP1,POLQ,TOPBP1,WDHD1,SUPT16H,ZBTB1,PAXIP1,KDM2A,PDS5B,SMG1,SETX,FAM168A,PDS5A,SMCH…
3_Member	GO Biological Processes	GO:0006310	DNA recombination	-26.7587	-23.9022	79/306	142,472,604,641,940,959,1235,2074,2177,2187,2237,2956,3007,3148,3364,3575,3978,4171,4172,4174,4175,4176,4361,4436,4437,5591,5788,5885,5893,5965,5980,6830,6929,6932,7153,7158,7247,7292,7454,7468,9156,9730,10635,10721,22976,23064,23075,23304,23347,23503,25788,25836,25939,29072,30009,54891,55010,55159,55183,56916,56941,57697,63979,64421,64919,79000,79677,79725,79728,80119,83990,84083,84464,121260,12…	PARP1,ATM,BCL6,BLM,CD28,CD40LG,CCR6,ERCC6,FANCD2,FANCB,FEN1,MSH6,H1-3,HMGB2,HUS1,IL7R,LIG1,MCM2,MCM3,MCM5,MCM6,MCM7,MRE11,MSH2,MSH3,PRKDC,PTPRC,RAD21,RAD52,RECQL,REV3L,SUPT6H,TCF3,TCF7,TOP2A,TP53BP1,TSN,TNFSF4,WAS,NSD2,EXO1,DCAF1,RAD51AP1,POLQ,PAXIP1,SETX,SWAP70,UBR2,SMCHD1,ZFYVE26,RAD54B,NIPBL,SAMHD1,SETD2,TBX21,INO80D,PARPBP,RFWD3,RIF1,SMARCAD1,HMCES,FANCM,FIGNL1,DCLRE1C,BCL11B,AUNIP,SMC6,THAP9…
3_Member	GO Biological Processes	GO:0051052	regulation of DNA metabolic process	-20.5308	-17.9821	77/361	142,472,545,546,604,641,659,940,1660,2074,2185,2187,2956,3001,3007,3575,4361,4436,4437,5073,5111,5290,5429,5558,5588,5591,5788,5893,5983,5985,6018,6830,7158,7292,7398,7454,7468,7874,7913,8239,8658,8932,9760,10635,10721,22976,23049,23201,23293,23347,25913,26585,28984,29072,30009,51366,54464,55010,55183,56916,56941,63979,79000,80119,80351,84083,84250,84464,90381,121260,126549,151987,167227,170506,1…	PARP1,ATM,ATR,ATRX,BCL6,BLM,BMPR2,CD28,DHX9,ERCC6,PTK2B,FANCB,MSH6,GZMA,H1-3,IL7R,MRE11,MSH2,MSH3,PARN,PCNA,PIK3CA,POLH,PRIM2,PRKCQ,PRKDC,PTPRC,RAD52,RFC3,RFC5,RLF,SUPT6H,TP53BP1,TNFSF4,USP1,WAS,NSD2,USP7,DEK,USP9X,TNKS,MBD2,TOX,RAD51AP1,POLQ,PAXIP1,SMG1,FAM168A,SMG6,SMCHD1,POT1,GREM1,RGCC,SETD2,TBX21,UBR5,XRN1,PARPBP,RIF1,SMARCAD1,HMCES,FIGNL1,AUNIP,PIF1,TNKS2,ZRANB3,SLF1,SLX4,TICRR,SLC15A4,ANKL…
3_Member	GO Biological Processes	GO:0006302	double-strand break repair	-17.9924	-15.6219	59/251	142,472,641,2074,2177,2187,2237,3148,3364,4171,4172,4174,4175,4176,4361,4436,5422,5591,5885,5893,5965,5980,7158,7454,7468,7913,9937,10635,10721,22992,23064,23347,23503,25788,25836,25913,25939,29072,51366,55010,55159,55183,56916,56941,57697,63979,64421,79000,79677,79728,83990,84250,84464,113130,151987,196528,200558,253714,348654	PARP1,ATM,BLM,ERCC6,FANCD2,FANCB,FEN1,HMGB2,HUS1,MCM2,MCM3,MCM5,MCM6,MCM7,MRE11,MSH2,POLA1,PRKDC,RAD21,RAD52,RECQL,REV3L,TP53BP1,WAS,NSD2,DEK,DCLRE1A,RAD51AP1,POLQ,KDM2A,SETX,SMCHD1,ZFYVE26,RAD54B,NIPBL,POT1,SAMHD1,SETD2,UBR5,PARPBP,RFWD3,RIF1,SMARCAD1,HMCES,FANCM,FIGNL1,DCLRE1C,AUNIP,SMC6,PALB2,BRIP1,SLF1,SLX4,CDCA5,PPP4R2,ARID2,APLF,MMS22L,GEN1
3_Member	GO Biological Processes	GO:0000724	double-strand break repair via homologous recombination	-14.9671	-12.7607	39/138	142,641,2074,2187,2237,3364,4171,4172,4174,4175,4176,4361,5885,5893,5965,5980,7158,7454,10635,10721,23347,23503,25788,25836,25939,29072,55010,55159,55183,57697,63979,79000,79677,79728,84464,151987,196528,253714,348654	PARP1,BLM,ERCC6,FANCB,FEN1,HUS1,MCM2,MCM3,MCM5,MCM6,MCM7,MRE11,RAD21,RAD52,RECQL,REV3L,TP53BP1,WAS,RAD51AP1,POLQ,SMCHD1,ZFYVE26,RAD54B,NIPBL,SAMHD1,SETD2,PARPBP,RFWD3,RIF1,FANCM,FIGNL1,AUNIP,SMC6,PALB2,SLX4,PPP4R2,ARID2,MMS22L,GEN1
3_Member	GO Biological Processes	GO:0000018	regulation of DNA recombination	-14.8253	-12.6333	34/107	142,604,641,940,2074,2187,2956,3007,3575,4361,4436,4437,5788,6830,7158,7292,7454,7468,10635,10721,22976,23347,29072,30009,55010,55183,56916,56941,63979,84083,121260,126549,151987,196528	PARP1,BCL6,BLM,CD28,ERCC6,FANCB,MSH6,H1-3,IL7R,MRE11,MSH2,MSH3,PTPRC,SUPT6H,TP53BP1,TNFSF4,WAS,NSD2,RAD51AP1,POLQ,PAXIP1,SMCHD1,SETD2,TBX21,PARPBP,RIF1,SMARCAD1,HMCES,FIGNL1,ZRANB3,SLC15A4,ANKLE1,PPP4R2,ARID2
3_Member	GO Biological Processes	GO:0000725	recombinational repair	-14.7367	-12.5596	39/140	142,641,2074,2187,2237,3364,4171,4172,4174,4175,4176,4361,5885,5893,5965,5980,7158,7454,10635,10721,23347,23503,25788,25836,25939,29072,55010,55159,55183,57697,63979,79000,79677,79728,84464,151987,196528,253714,348654	PARP1,BLM,ERCC6,FANCB,FEN1,HUS1,MCM2,MCM3,MCM5,MCM6,MCM7,MRE11,RAD21,RAD52,RECQL,REV3L,TP53BP1,WAS,RAD51AP1,POLQ,SMCHD1,ZFYVE26,RAD54B,NIPBL,SAMHD1,SETD2,PARPBP,RFWD3,RIF1,FANCM,FIGNL1,AUNIP,SMC6,PALB2,SLX4,PPP4R2,ARID2,MMS22L,GEN1
3_Member	GO Biological Processes	GO:0080135	regulation of cellular response to stress	-11.8691	-9.88574	92/663	142,177,472,545,604,939,1021,1191,1387,1393,1407,1540,1660,2033,2043,2074,2185,2187,2308,2332,2475,2534,3090,3091,3480,4215,4988,5111,5429,5591,5770,5893,5933,5978,6504,7070,7158,7187,7188,7226,7248,7398,7454,7468,7913,8444,8600,8876,9448,9475,9770,9774,9891,10116,10125,10635,10721,22976,23049,23201,23347,25913,26191,26271,26585,27347,29072,29761,29969,51366,51616,51765,54832,55010,55074,55159,55…	PARP1,AGER,ATM,ATR,BCL6,CD27,CDK6,CLU,CREBBP,CRHBP,CRY1,CYLD,DHX9,EP300,EPHA4,ERCC6,PTK2B,FANCB,FOXO1,FMR1,MTOR,FYN,HIC1,HIF1A,IGF1R,MAP3K3,OPRM1,PCNA,POLH,PRKDC,PTPN1,RAD52,RBL1,REST,SLAMF1,THY1,TP53BP1,TRAF3,TRAF5,TRPM2,TSC1,USP1,WAS,NSD2,DEK,DYRK3,TNFSF11,VNN1,MAP4K4,ROCK2,RASSF2,BCLAF1,NUAK1,FEM1B,RASGRP1,RAD51AP1,POLQ,PAXIP1,SMG1,FAM168A,SMCHD1,POT1,PTPN22,FBXO5,GREM1,STK39,SETD2,USP25,MDFIC…
3_Member	GO Biological Processes	GO:0051054	positive regulation of DNA metabolic process	-11.7295	-9.75871	43/202	142,472,545,546,940,1660,2074,2185,2187,4361,4436,5073,5111,5558,5588,5591,5788,5983,5985,7158,7292,7454,7468,7874,8239,8658,9760,10635,22976,23201,23347,25913,26585,28984,30009,55183,56941,80351,84250,84464,170506,196528,200558	PARP1,ATM,ATR,ATRX,CD28,DHX9,ERCC6,PTK2B,FANCB,MRE11,MSH2,PARN,PCNA,PRIM2,PRKCQ,PRKDC,PTPRC,RFC3,RFC5,TP53BP1,TNFSF4,WAS,NSD2,USP7,USP9X,TNKS,TOX,RAD51AP1,PAXIP1,FAM168A,SMCHD1,POT1,GREM1,RGCC,TBX21,RIF1,HMCES,TNKS2,SLF1,SLX4,DHX36,ARID2,APLF
3_Member	GO Biological Processes	GO:2001020	regulation of response to DNA damage stimulus	-11.6038	-9.63652	45/220	142,472,545,1191,1407,1660,2074,2187,2332,3090,5111,5429,5591,5893,7158,7398,7454,7468,7913,8444,9774,10116,10635,10721,22976,23049,23201,23347,25913,26271,29072,51366,51616,55010,55159,55183,63979,64844,79000,79968,80237,84250,126549,151987,196528	PARP1,ATM,ATR,CLU,CRY1,DHX9,ERCC6,FANCB,FMR1,HIC1,PCNA,POLH,PRKDC,RAD52,TP53BP1,USP1,WAS,NSD2,DEK,DYRK3,BCLAF1,FEM1B,RAD51AP1,POLQ,PAXIP1,SMG1,FAM168A,SMCHD1,POT1,FBXO5,SETD2,UBR5,TAF9B,PARPBP,RFWD3,RIF1,FIGNL1,MARCHF7,AUNIP,WDR76,ELL3,SLF1,ANKLE1,PPP4R2,ARID2
3_Member	GO Biological Processes	GO:0051053	negative regulation of DNA metabolic process	-9.05834	-7.28322	29/125	142,472,604,641,659,2074,2187,2956,3001,3007,4436,4437,7158,8658,10721,23293,23347,25913,51366,54464,55010,55183,79000,80119,80351,84083,84464,126549,167227	PARP1,ATM,BCL6,BLM,BMPR2,ERCC6,FANCB,MSH6,GZMA,H1-3,MSH2,MSH3,TP53BP1,TNKS,POLQ,SMG6,SMCHD1,POT1,UBR5,XRN1,PARPBP,RIF1,AUNIP,PIF1,TNKS2,ZRANB3,SLX4,ANKLE1,DCP2
3_Member	GO Biological Processes	GO:0006303	double-strand break repair via nonhomologous end joining	-8.1028	-6.4196	20/70	472,2074,3148,4361,5422,5591,7158,7454,7468,7913,9937,10721,22992,23347,25913,55183,56941,64421,79000,200558	ATM,ERCC6,HMGB2,MRE11,POLA1,PRKDC,TP53BP1,WAS,NSD2,DEK,DCLRE1A,POLQ,KDM2A,SMCHD1,POT1,RIF1,HMCES,DCLRE1C,AUNIP,APLF
3_Member	GO Biological Processes	GO:0006282	regulation of DNA repair	-7.38945	-5.78285	27/130	142,1660,2074,2187,5111,5429,5591,5893,7158,7398,7454,7468,7913,10635,10721,23201,23347,25913,29072,51366,55010,55183,63979,79000,84250,151987,196528	PARP1,DHX9,ERCC6,FANCB,PCNA,POLH,PRKDC,RAD52,TP53BP1,USP1,WAS,NSD2,DEK,RAD51AP1,POLQ,FAM168A,SMCHD1,POT1,SETD2,UBR5,PARPBP,RIF1,FIGNL1,AUNIP,SLF1,PPP4R2,ARID2
3_Member	GO Biological Processes	GO:2000779	regulation of double-strand break repair	-7.2518	-5.65798	21/85	142,2074,2187,5591,7158,7454,7468,7913,10635,10721,23347,25913,29072,51366,55010,55183,63979,79000,84250,151987,196528	PARP1,ERCC6,FANCB,PRKDC,TP53BP1,WAS,NSD2,DEK,RAD51AP1,POLQ,SMCHD1,POT1,SETD2,UBR5,PARPBP,RIF1,FIGNL1,AUNIP,SLF1,PPP4R2,ARID2
3_Member	GO Biological Processes	GO:0045910	negative regulation of DNA recombination	-6.36415	-4.8705	14/45	604,641,2187,2956,3007,4436,4437,7158,10721,23347,55010,55183,84083,126549	BCL6,BLM,FANCB,MSH6,H1-3,MSH2,MSH3,TP53BP1,POLQ,SMCHD1,PARPBP,RIF1,ZRANB3,ANKLE1
3_Member	GO Biological Processes	GO:0010569	regulation of double-strand break repair via homologous recombination	-5.9816	-4.54001	14/48	142,2074,2187,7158,7454,10635,10721,23347,29072,55010,55183,63979,151987,196528	PARP1,ERCC6,FANCB,TP53BP1,WAS,RAD51AP1,POLQ,SMCHD1,SETD2,PARPBP,RIF1,FIGNL1,PPP4R2,ARID2
3_Member	GO Biological Processes	GO:2001022	positive regulation of response to DNA damage stimulus	-4.9165	-3.617	20/107	142,472,545,1660,2074,2187,2332,3090,5111,5591,7454,9774,10635,22976,23201,23347,55183,84250,126549,196528	PARP1,ATM,ATR,DHX9,ERCC6,FANCB,FMR1,HIC1,PCNA,PRKDC,WAS,BCLAF1,RAD51AP1,PAXIP1,FAM168A,SMCHD1,RIF1,SLF1,ANKLE1,ARID2
3_Member	GO Biological Processes	GO:2001032	regulation of double-strand break repair via nonhomologous end joining	-4.02924	-2.86177	9/31	2074,5591,7454,7468,7913,23347,25913,55183,79000	ERCC6,PRKDC,WAS,NSD2,DEK,SMCHD1,POT1,RIF1,AUNIP
3_Member	GO Biological Processes	GO:2000781	positive regulation of double-strand break repair	-3.81318	-2.67859	10/40	142,2074,2187,5591,7454,10635,23347,55183,84250,196528	PARP1,ERCC6,FANCB,PRKDC,WAS,RAD51AP1,SMCHD1,RIF1,SLF1,ARID2
3_Member	GO Biological Processes	GO:2001021	negative regulation of response to DNA damage stimulus	-3.79417	-2.66557	15/81	1191,2074,2187,7158,8444,10721,23347,26271,51366,51616,55010,55183,64844,79000,80237	CLU,ERCC6,FANCB,TP53BP1,DYRK3,POLQ,SMCHD1,FBXO5,UBR5,TAF9B,PARPBP,RIF1,MARCHF7,AUNIP,ELL3
3_Member	GO Biological Processes	GO:1905168	positive regulation of double-strand break repair via homologous recombination	-3.70055	-2.58853	6/15	142,2074,2187,7454,10635,196528	PARP1,ERCC6,FANCB,WAS,RAD51AP1,ARID2
3_Member	GO Biological Processes	GO:2000780	negative regulation of double-strand break repair	-3.68924	-2.57927	9/34	2074,2187,7158,10721,23347,51366,55010,55183,79000	ERCC6,FANCB,TP53BP1,POLQ,SMCHD1,UBR5,PARPBP,RIF1,AUNIP
4_Summary	GO Biological Processes	GO:0010564	regulation of cell cycle process	-36.809	-33.3503	139/652	324,472,545,546,604,641,643,699,701,891,940,990,996,1062,1063,1104,1112,1407,1459,1654,2074,2146,2177,2237,3364,3643,3832,4361,4436,4998,5139,5289,5336,5347,5469,5569,5581,5591,5629,5781,5810,5885,5933,5934,5962,6491,6868,7158,7175,7272,7465,7756,7840,8444,8621,8658,9184,9475,9493,9525,9585,9656,9700,9735,9738,9787,9928,10112,10116,10217,10403,10457,10537,10635,10664,11073,11113,11130,11190,22974…	APC,ATM,ATR,ATRX,BCL6,BLM,CXCR5,BUB1,BUB1B,CCNB1,CD28,CDC6,CDC27,CENPE,CENPF,RCC1,FOXN3,CRY1,CSNK2A2,DDX3X,ERCC6,EZH2,FANCD2,FEN1,HUS1,INSR,KIF11,MRE11,MSH2,ORC1,PDE3A,PIK3C3,PLCG2,PLK1,MED1,PKIA,PRKCE,PRKDC,PROX1,PTPN11,RAD1,RAD21,RBL1,RBL2,RDX,STIL,ADAM17,TP53BP1,TPR,TTK,WEE1,ZNF207,ALMS1,DYRK3,CDK13,TNKS,BUB3,ROCK2,KIF23,VPS4B,KIF20B,MDC1,ESPL1,KNTC1,CCP110,DLGAP5,KIF14,KIF20A,FEM1B,CTDSPL,NDC…
4_Member	GO Biological Processes	GO:0010564	regulation of cell cycle process	-36.809	-33.3503	139/652	324,472,545,546,604,641,643,699,701,891,940,990,996,1062,1063,1104,1112,1407,1459,1654,2074,2146,2177,2237,3364,3643,3832,4361,4436,4998,5139,5289,5336,5347,5469,5569,5581,5591,5629,5781,5810,5885,5933,5934,5962,6491,6868,7158,7175,7272,7465,7756,7840,8444,8621,8658,9184,9475,9493,9525,9585,9656,9700,9735,9738,9787,9928,10112,10116,10217,10403,10457,10537,10635,10664,11073,11113,11130,11190,22974…	APC,ATM,ATR,ATRX,BCL6,BLM,CXCR5,BUB1,BUB1B,CCNB1,CD28,CDC6,CDC27,CENPE,CENPF,RCC1,FOXN3,CRY1,CSNK2A2,DDX3X,ERCC6,EZH2,FANCD2,FEN1,HUS1,INSR,KIF11,MRE11,MSH2,ORC1,PDE3A,PIK3C3,PLCG2,PLK1,MED1,PKIA,PRKCE,PRKDC,PROX1,PTPN11,RAD1,RAD21,RBL1,RBL2,RDX,STIL,ADAM17,TP53BP1,TPR,TTK,WEE1,ZNF207,ALMS1,DYRK3,CDK13,TNKS,BUB3,ROCK2,KIF23,VPS4B,KIF20B,MDC1,ESPL1,KNTC1,CCP110,DLGAP5,KIF14,KIF20A,FEM1B,CTDSPL,NDC…
4_Member	GO Biological Processes	GO:0044770	cell cycle phase transition	-30.2297	-27.1902	112/518	324,472,545,571,586,641,699,701,891,901,990,996,1021,1062,1063,1104,1112,1407,1654,2074,2146,2177,3364,4361,4436,4863,4998,5128,5336,5347,5426,5530,5569,5591,5629,5781,5788,5810,5885,5933,5934,5962,6502,6868,7158,7175,7272,7465,7756,8065,8444,8554,9113,9134,9184,9525,9656,9700,9735,9787,9928,10116,10217,10403,10457,10537,10657,11040,11073,11130,22976,23122,23133,23332,26057,26060,26271,27085,2898…	APC,ATM,ATR,BACH1,BCAT1,BLM,BUB1,BUB1B,CCNB1,CCNG2,CDC6,CDC27,CDK6,CENPE,CENPF,RCC1,FOXN3,CRY1,DDX3X,ERCC6,EZH2,FANCD2,HUS1,MRE11,MSH2,NPAT,ORC1,CDK17,PLCG2,PLK1,POLE,PPP3CA,PKIA,PRKDC,PROX1,PTPN11,PTPRC,RAD1,RAD21,RBL1,RBL2,RDX,SKP2,ADAM17,TP53BP1,TPR,TTK,WEE1,ZNF207,CUL5,DYRK3,PIAS1,LATS1,CCNE2,BUB3,VPS4B,MDC1,ESPL1,KNTC1,DLGAP5,KIF14,FEM1B,CTDSPL,NDC80,GPNMB,UBD,KHDRBS1,PIM2,TOPBP1,ZWINT,PAXIP…
4_Member	GO Biological Processes	GO:0033044	regulation of chromosome organization	-25.7884	-23.0177	74/280	142,324,472,545,546,604,699,701,891,990,996,1062,1063,1786,1789,2237,2332,4171,4361,5073,5347,5588,5885,7153,7175,7272,7756,7874,8473,8658,9184,9252,9646,9700,9735,9787,10403,10664,11130,22823,22976,23049,23063,23133,23272,23293,25836,25913,26147,26271,54464,54904,54908,55055,55183,55196,55729,55904,57343,57379,57708,64682,79648,80119,80351,83852,84101,84250,84464,113130,120892,167227,170506,3486…	PARP1,APC,ATM,ATR,ATRX,BCL6,BUB1,BUB1B,CCNB1,CDC6,CDC27,CENPE,CENPF,DNMT1,DNMT3B,FEN1,FMR1,MCM2,MRE11,PARN,PLK1,PRKCQ,RAD21,TOP2A,TPR,TTK,ZNF207,USP7,OGT,TNKS,BUB3,RPS6KA5,CTR9,ESPL1,KNTC1,DLGAP5,NDC80,CTCF,ZWINT,MTF2,PAXIP1,SMG1,WAPL,PHF8,TASOR,SMG6,NIPBL,POT1,PHF19,FBXO5,XRN1,NSD3,SPDL1,ZWILCH,RIF1,RESF1,ATF7IP,KMT2E,ZNF304,AICDA,MIER1,ANAPC1,MCPH1,PIF1,TNKS2,SETDB2,USP44,SLF1,SLX4,CDCA5,LRRK2,…
4_Member	GO Biological Processes	GO:1901987	regulation of cell cycle phase transition	-25.2032	-22.4543	88/390	324,472,545,641,699,701,891,990,996,1062,1063,1112,1407,1654,2074,2146,2177,3364,4361,4436,4998,5336,5347,5569,5591,5629,5781,5810,5885,5933,5934,5962,6868,7158,7175,7272,7465,7756,8444,9184,9525,9656,9700,9735,9787,9928,10116,10217,10403,10457,10537,11073,11130,22976,26057,26060,26271,27085,28984,29766,29980,51514,54908,55055,55159,55904,57551,57646,60561,63967,79577,79915,79960,79968,80174,8399…	APC,ATM,ATR,BLM,BUB1,BUB1B,CCNB1,CDC6,CDC27,CENPE,CENPF,FOXN3,CRY1,DDX3X,ERCC6,EZH2,FANCD2,HUS1,MRE11,MSH2,ORC1,PLCG2,PLK1,PKIA,PRKDC,PROX1,PTPN11,RAD1,RAD21,RBL1,RBL2,RDX,ADAM17,TP53BP1,TPR,TTK,WEE1,ZNF207,DYRK3,BUB3,VPS4B,MDC1,ESPL1,KNTC1,DLGAP5,KIF14,FEM1B,CTDSPL,NDC80,GPNMB,UBD,TOPBP1,ZWINT,PAXIP1,ANKRD17,APPL1,FBXO5,MTBP,RGCC,TMOD3,DONSON,DTL,SPDL1,ZWILCH,RFWD3,KMT2E,TAOK1,USP28,RINT1,CLSPN,…
4_Member	GO Biological Processes	GO:0044772	mitotic cell cycle phase transition	-24.3764	-21.6482	91/424	324,472,571,586,641,699,701,891,901,990,996,1021,1062,1063,1104,1112,1654,2146,3364,4361,4863,4998,5128,5347,5426,5530,5569,5591,5885,5933,5934,5962,6502,6868,7175,7272,7465,7756,8065,8554,9113,9134,9184,9525,9700,9735,9787,9928,10217,10403,10457,10537,10657,11040,11073,11130,23122,23133,23332,26057,26060,26271,27085,28984,29766,29980,51379,51514,54908,55055,55159,55904,57551,57695,60561,63967,64…	APC,ATM,BACH1,BCAT1,BLM,BUB1,BUB1B,CCNB1,CCNG2,CDC6,CDC27,CDK6,CENPE,CENPF,RCC1,FOXN3,DDX3X,EZH2,HUS1,MRE11,NPAT,ORC1,CDK17,PLK1,POLE,PPP3CA,PKIA,PRKDC,RAD21,RBL1,RBL2,RDX,SKP2,ADAM17,TPR,TTK,WEE1,ZNF207,CUL5,PIAS1,LATS1,CCNE2,BUB3,VPS4B,ESPL1,KNTC1,DLGAP5,KIF14,CTDSPL,NDC80,GPNMB,UBD,KHDRBS1,PIM2,TOPBP1,ZWINT,CLASP2,PHF8,CLASP1,ANKRD17,APPL1,FBXO5,MTBP,RGCC,TMOD3,DONSON,CRLF3,DTL,SPDL1,ZWILCH,RF…
4_Member	GO Biological Processes	GO:0010948	negative regulation of cell cycle process	-22.9482	-20.2855	72/294	324,472,545,546,604,641,699,701,891,990,1063,1112,1407,2074,2146,2177,3364,4361,4436,4998,5347,5591,5629,5781,5810,5885,5933,5934,7158,7175,7272,7465,7756,8658,9184,9656,9700,9735,9738,10116,10217,10403,10457,11073,11130,23063,26271,27085,28984,29980,51514,54908,55055,55159,56890,57551,57646,60561,63967,79577,79733,79960,79968,83990,84101,84444,90381,91607,92421,144455,348654,440275	APC,ATM,ATR,ATRX,BCL6,BLM,BUB1,BUB1B,CCNB1,CDC6,CENPF,FOXN3,CRY1,ERCC6,EZH2,FANCD2,HUS1,MRE11,MSH2,ORC1,PLK1,PRKDC,PROX1,PTPN11,RAD1,RAD21,RBL1,RBL2,TP53BP1,TPR,TTK,WEE1,ZNF207,TNKS,BUB3,MDC1,ESPL1,KNTC1,CCP110,FEM1B,CTDSPL,NDC80,GPNMB,TOPBP1,ZWINT,WAPL,FBXO5,MTBP,RGCC,DONSON,DTL,SPDL1,ZWILCH,RFWD3,MDM1,TAOK1,USP28,RINT1,CLSPN,CDC73,E2F8,JADE1,WDR76,BRIP1,USP44,DOT1L,TICRR,SLFN11,CHMP4C,E2F7,GEN1…
4_Member	GO Biological Processes	GO:0045786	negative regulation of cell cycle	-21.7861	-19.1803	82/385	324,472,545,546,604,641,694,699,701,864,891,990,1021,1063,1112,1407,2074,2146,2177,3087,3364,3843,4361,4436,4998,5347,5567,5591,5629,5781,5810,5885,5933,5934,7128,7158,7175,7272,7465,7756,8658,9113,9184,9656,9700,9735,9738,10116,10217,10403,10457,10527,11073,11130,23063,26271,27085,28984,29980,51514,54908,55055,55159,56890,57551,57646,60561,63967,64848,79577,79733,79960,79968,83990,84101,84444,90…	APC,ATM,ATR,ATRX,BCL6,BLM,BTG1,BUB1,BUB1B,RUNX3,CCNB1,CDC6,CDK6,CENPF,FOXN3,CRY1,ERCC6,EZH2,FANCD2,HHEX,HUS1,IPO5,MRE11,MSH2,ORC1,PLK1,PRKACB,PRKDC,PROX1,PTPN11,RAD1,RAD21,RBL1,RBL2,TNFAIP3,TP53BP1,TPR,TTK,WEE1,ZNF207,TNKS,LATS1,BUB3,MDC1,ESPL1,KNTC1,CCP110,FEM1B,CTDSPL,NDC80,GPNMB,IPO7,TOPBP1,ZWINT,WAPL,FBXO5,MTBP,RGCC,DONSON,DTL,SPDL1,ZWILCH,RFWD3,MDM1,TAOK1,USP28,RINT1,CLSPN,YTHDC2,CDC73,E2F8,…
4_Member	GO Biological Processes	GO:1901988	negative regulation of cell cycle phase transition	-20.954	-18.3847	63/249	324,472,545,641,699,701,891,990,1063,1112,1407,2074,2146,2177,3364,4361,4436,4998,5347,5591,5629,5781,5810,5885,5933,5934,7158,7175,7272,7465,7756,9184,9656,9735,10116,10217,10403,10457,11073,11130,26271,28984,29980,51514,54908,55055,55159,57551,57646,60561,63967,79577,79960,79968,83990,84101,84444,90381,91607,92421,144455,348654,440275	APC,ATM,ATR,BLM,BUB1,BUB1B,CCNB1,CDC6,CENPF,FOXN3,CRY1,ERCC6,EZH2,FANCD2,HUS1,MRE11,MSH2,ORC1,PLK1,PRKDC,PROX1,PTPN11,RAD1,RAD21,RBL1,RBL2,TP53BP1,TPR,TTK,WEE1,ZNF207,BUB3,MDC1,KNTC1,FEM1B,CTDSPL,NDC80,GPNMB,TOPBP1,ZWINT,FBXO5,RGCC,DONSON,DTL,SPDL1,ZWILCH,RFWD3,TAOK1,USP28,RINT1,CLSPN,CDC73,JADE1,WDR76,BRIP1,USP44,DOT1L,TICRR,SLFN11,CHMP4C,E2F7,GEN1,EIF2AK4
4_Member	GO Biological Processes	GO:0007346	regulation of mitotic cell cycle	-20.6669	-18.1114	89/459	324,472,604,641,694,699,701,891,940,990,996,1062,1063,1104,1112,1540,1654,2146,2177,3364,3643,4361,4436,4998,5347,5569,5578,5591,5781,5885,5933,5934,5962,6777,6868,7175,7272,7465,7756,8621,8826,9184,9525,9585,9656,9700,9735,9787,9928,10217,10403,10457,10537,11040,11073,11130,23113,26057,26060,26271,27085,28984,29766,29980,51514,54908,55023,55055,55159,55726,55904,57551,60561,63967,64848,79577,799…	APC,ATM,BCL6,BLM,BTG1,BUB1,BUB1B,CCNB1,CD28,CDC6,CDC27,CENPE,CENPF,RCC1,FOXN3,CYLD,DDX3X,EZH2,FANCD2,HUS1,INSR,MRE11,MSH2,ORC1,PLK1,PKIA,PRKCA,PRKDC,PTPN11,RAD21,RBL1,RBL2,RDX,STAT5B,ADAM17,TPR,TTK,WEE1,ZNF207,CDK13,IQGAP1,BUB3,VPS4B,KIF20B,MDC1,ESPL1,KNTC1,DLGAP5,KIF14,CTDSPL,NDC80,GPNMB,UBD,PIM2,TOPBP1,ZWINT,CUL9,ANKRD17,APPL1,FBXO5,MTBP,RGCC,TMOD3,DONSON,DTL,SPDL1,PHIP,ZWILCH,RFWD3,INTS13,KMT2…
4_Member	GO Biological Processes	GO:0000075	cell cycle checkpoint signaling	-19.9456	-17.4412	50/169	324,472,545,641,699,701,891,990,1063,1112,1407,2074,2177,3364,4361,4436,4998,5347,5591,5629,5781,5810,7158,7175,7272,7756,9184,9656,9735,10116,10403,11073,11130,29980,51514,54908,55055,55159,57551,57646,60561,63967,79968,83990,84101,84444,90381,92421,348654,440275	APC,ATM,ATR,BLM,BUB1,BUB1B,CCNB1,CDC6,CENPF,FOXN3,CRY1,ERCC6,FANCD2,HUS1,MRE11,MSH2,ORC1,PLK1,PRKDC,PROX1,PTPN11,RAD1,TP53BP1,TPR,TTK,ZNF207,BUB3,MDC1,KNTC1,FEM1B,NDC80,TOPBP1,ZWINT,DONSON,DTL,SPDL1,ZWILCH,RFWD3,TAOK1,USP28,RINT1,CLSPN,WDR76,BRIP1,USP44,DOT1L,TICRR,CHMP4C,GEN1,EIF2AK4
4_Member	GO Biological Processes	GO:1901990	regulation of mitotic cell cycle phase transition	-19.7973	-17.3107	68/299	324,472,641,699,701,891,990,996,1062,1063,1112,1654,2146,3364,4361,4998,5347,5569,5591,5885,5933,5934,5962,6868,7175,7272,7465,7756,9184,9525,9700,9735,9787,9928,10217,10403,10457,10537,11073,11130,26057,26060,26271,27085,28984,29766,29980,51514,54908,55055,55159,55904,57551,60561,63967,79577,79960,80174,84101,84687,85417,90381,91607,92421,113130,134353,144455,348654	APC,ATM,BLM,BUB1,BUB1B,CCNB1,CDC6,CDC27,CENPE,CENPF,FOXN3,DDX3X,EZH2,HUS1,MRE11,ORC1,PLK1,PKIA,PRKDC,RAD21,RBL1,RBL2,RDX,ADAM17,TPR,TTK,WEE1,ZNF207,BUB3,VPS4B,ESPL1,KNTC1,DLGAP5,KIF14,CTDSPL,NDC80,GPNMB,UBD,TOPBP1,ZWINT,ANKRD17,APPL1,FBXO5,MTBP,RGCC,TMOD3,DONSON,DTL,SPDL1,ZWILCH,RFWD3,KMT2E,TAOK1,RINT1,CLSPN,CDC73,JADE1,DBF4B,USP44,PPP1R9B,CCNB3,TICRR,SLFN11,CHMP4C,CDCA5,LSM11,E2F7,GEN1
4_Member	GO Biological Processes	GO:0051129	negative regulation of cellular component organization	-19.4293	-16.9652	118/748	142,324,347,393,472,546,699,701,891,952,1063,1191,1654,1786,1789,2033,2043,2191,2534,3007,3066,4171,4534,4851,5062,5079,5290,5347,5530,5810,5885,5927,5962,6092,6093,6314,6653,6830,7070,7082,7097,7153,7175,7248,7272,7454,7756,8482,8658,8851,8934,9037,9139,9184,9448,9475,9693,9700,9735,9738,9928,9971,10075,10403,10507,10565,11130,22823,22828,22919,22974,23063,23075,23122,23133,23293,23332,23370,258…	PARP1,APC,APOD,ARHGAP4,ATM,ATRX,BUB1,BUB1B,CCNB1,CD38,CENPF,CLU,DDX3X,DNMT1,DNMT3B,EP300,EPHA4,FAP,FYN,H1-3,HDAC2,MCM2,MTM1,NOTCH1,PAK2,PAX5,PIK3CA,PLK1,PPP3CA,RAD1,RAD21,KDM5A,RDX,ROBO2,ROCK1,ATXN7,SORL1,SUPT6H,THY1,TJP1,TLR2,TOP2A,TPR,TSC1,TTK,WAS,ZNF207,SEMA7A,TNKS,CDK5R1,RAB29,SEMA5A,CBFA2T2,BUB3,MAP4K4,ROCK2,RAPGEF2,ESPL1,KNTC1,CCP110,KIF14,NR1H4,HUWE1,NDC80,SEMA4D,ARFGEF1,ZWINT,MTF2,SCAF8,M…
4_Member	GO Biological Processes	GO:2001251	negative regulation of chromosome organization	-19.2581	-16.8103	36/91	142,324,472,546,699,701,891,1063,4171,5347,5885,7153,7175,7272,7756,8658,9184,9700,9735,10403,11130,23063,23133,23293,25913,26271,54464,54908,55055,57379,80119,80351,84101,84464,167227,348654	PARP1,APC,ATM,ATRX,BUB1,BUB1B,CCNB1,CENPF,MCM2,PLK1,RAD21,TOP2A,TPR,TTK,ZNF207,TNKS,BUB3,ESPL1,KNTC1,NDC80,ZWINT,WAPL,PHF8,SMG6,POT1,FBXO5,XRN1,SPDL1,ZWILCH,AICDA,PIF1,TNKS2,USP44,SLX4,DCP2,GEN1
4_Member	GO Biological Processes	GO:1901991	negative regulation of mitotic cell cycle phase transition	-16.4917	-14.1831	47/179	324,472,641,699,701,891,990,1063,1112,2146,3364,4361,4998,5347,5591,5885,5933,5934,7175,7272,7465,7756,9184,9735,10217,10403,10457,11073,11130,26271,28984,29980,51514,54908,55055,55159,57551,60561,63967,79577,79960,84101,90381,91607,92421,144455,348654	APC,ATM,BLM,BUB1,BUB1B,CCNB1,CDC6,CENPF,FOXN3,EZH2,HUS1,MRE11,ORC1,PLK1,PRKDC,RAD21,RBL1,RBL2,TPR,TTK,WEE1,ZNF207,BUB3,KNTC1,CTDSPL,NDC80,GPNMB,TOPBP1,ZWINT,FBXO5,RGCC,DONSON,DTL,SPDL1,ZWILCH,RFWD3,TAOK1,RINT1,CLSPN,CDC73,JADE1,USP44,TICRR,SLFN11,CHMP4C,E2F7,GEN1
4_Member	GO Biological Processes	GO:0045930	negative regulation of mitotic cell cycle	-16.064	-13.7922	54/235	324,472,604,641,694,699,701,891,990,1063,1112,2146,2177,3364,4361,4436,4998,5347,5591,5885,5933,5934,7175,7272,7465,7756,9184,9656,9735,10217,10403,10457,11073,11130,26271,27085,28984,29980,51514,54908,55055,55159,57551,60561,63967,64848,79577,79960,84101,90381,91607,92421,144455,348654	APC,ATM,BCL6,BLM,BTG1,BUB1,BUB1B,CCNB1,CDC6,CENPF,FOXN3,EZH2,FANCD2,HUS1,MRE11,MSH2,ORC1,PLK1,PRKDC,RAD21,RBL1,RBL2,TPR,TTK,WEE1,ZNF207,BUB3,MDC1,KNTC1,CTDSPL,NDC80,GPNMB,TOPBP1,ZWINT,FBXO5,MTBP,RGCC,DONSON,DTL,SPDL1,ZWILCH,RFWD3,TAOK1,RINT1,CLSPN,YTHDC2,CDC73,JADE1,USP44,TICRR,SLFN11,CHMP4C,E2F7,GEN1
4_Member	GO Biological Processes	GO:0051983	regulation of chromosome segregation	-15.4352	-13.1974	32/91	324,472,699,701,891,990,996,1062,1063,1459,5347,5885,7175,7272,7756,9184,9700,9735,9787,10403,11004,11130,23063,23369,26271,54908,55055,64682,79677,84101,157313,348654	APC,ATM,BUB1,BUB1B,CCNB1,CDC6,CDC27,CENPE,CENPF,CSNK2A2,PLK1,RAD21,TPR,TTK,ZNF207,BUB3,ESPL1,KNTC1,DLGAP5,NDC80,KIF2C,ZWINT,WAPL,PUM2,FBXO5,SPDL1,ZWILCH,ANAPC1,SMC6,USP44,CDCA2,GEN1
4_Member	GO Biological Processes	GO:0007091	metaphase/anaphase transition of mitotic cell cycle	-14.8356	-12.6383	26/62	324,472,699,701,891,990,996,1062,1063,5347,5885,7175,7272,7756,9184,9700,9735,9787,10403,11130,26271,54908,55055,64682,84101,348654	APC,ATM,BUB1,BUB1B,CCNB1,CDC6,CDC27,CENPE,CENPF,PLK1,RAD21,TPR,TTK,ZNF207,BUB3,ESPL1,KNTC1,DLGAP5,NDC80,ZWINT,FBXO5,SPDL1,ZWILCH,ANAPC1,USP44,GEN1
4_Member	GO Biological Processes	GO:0010639	negative regulation of organelle organization	-14.7262	-12.5548	66/352	142,324,472,546,699,701,891,1063,1191,4171,4534,5062,5290,5347,5810,5885,5962,6314,7082,7153,7175,7272,7454,7756,8658,9184,9700,9735,9738,10075,10403,10565,11130,22919,22974,23063,23075,23122,23133,23293,23332,23370,25913,26271,26586,27085,29766,54434,54464,54908,55055,56890,57143,57379,57551,79929,80119,80351,84101,84464,120892,136319,146057,146206,167227,348654	PARP1,APC,ATM,ATRX,BUB1,BUB1B,CCNB1,CENPF,CLU,MCM2,MTM1,PAK2,PIK3CA,PLK1,RAD1,RAD21,RDX,ATXN7,TJP1,TOP2A,TPR,TTK,WAS,ZNF207,TNKS,BUB3,ESPL1,KNTC1,CCP110,HUWE1,NDC80,ARFGEF1,ZWINT,MAPRE1,TPX2,WAPL,SWAP70,CLASP2,PHF8,SMG6,CLASP1,ARHGEF18,POT1,FBXO5,CKAP2,MTBP,TMOD3,SSH1,XRN1,SPDL1,ZWILCH,MDM1,ADCK1,AICDA,TAOK1,MAP6D1,PIF1,TNKS2,USP44,SLX4,LRRK2,MTPN,TTBK2,CARMIL2,DCP2,GEN1
4_Member	GO Biological Processes	GO:0007093	mitotic cell cycle checkpoint signaling	-14.4623	-12.3075	37/129	324,472,641,699,701,891,990,1063,1112,2177,3364,4361,4436,4998,5347,5591,7175,7272,7756,9184,9656,9735,10403,11073,11130,29980,51514,54908,55055,55159,57551,60561,63967,84101,90381,92421,348654	APC,ATM,BLM,BUB1,BUB1B,CCNB1,CDC6,CENPF,FOXN3,FANCD2,HUS1,MRE11,MSH2,ORC1,PLK1,PRKDC,TPR,TTK,ZNF207,BUB3,MDC1,KNTC1,NDC80,TOPBP1,ZWINT,DONSON,DTL,SPDL1,ZWILCH,RFWD3,TAOK1,RINT1,CLSPN,USP44,TICRR,CHMP4C,GEN1
4_Member	GO Biological Processes	GO:0010965	regulation of mitotic sister chromatid separation	-14.2372	-12.0982	26/65	324,472,699,701,891,990,996,1062,1063,5347,5885,7175,7272,7756,9184,9700,9735,9787,10403,11130,26271,54908,55055,64682,84101,348654	APC,ATM,BUB1,BUB1B,CCNB1,CDC6,CDC27,CENPE,CENPF,PLK1,RAD21,TPR,TTK,ZNF207,BUB3,ESPL1,KNTC1,DLGAP5,NDC80,ZWINT,FBXO5,SPDL1,ZWILCH,ANAPC1,USP44,GEN1
4_Member	GO Biological Processes	GO:0044784	metaphase/anaphase transition of cell cycle	-14.2372	-12.0982	26/65	324,472,699,701,891,990,996,1062,1063,5347,5885,7175,7272,7756,9184,9700,9735,9787,10403,11130,26271,54908,55055,64682,84101,348654	APC,ATM,BUB1,BUB1B,CCNB1,CDC6,CDC27,CENPE,CENPF,PLK1,RAD21,TPR,TTK,ZNF207,BUB3,ESPL1,KNTC1,DLGAP5,NDC80,ZWINT,FBXO5,SPDL1,ZWILCH,ANAPC1,USP44,GEN1
4_Member	GO Biological Processes	GO:0030071	regulation of mitotic metaphase/anaphase transition	-14.2117	-12.083	25/60	324,472,699,701,891,990,996,1062,1063,5347,5885,7175,7272,7756,9184,9700,9735,9787,10403,11130,26271,54908,55055,84101,348654	APC,ATM,BUB1,BUB1B,CCNB1,CDC6,CDC27,CENPE,CENPF,PLK1,RAD21,TPR,TTK,ZNF207,BUB3,ESPL1,KNTC1,DLGAP5,NDC80,ZWINT,FBXO5,SPDL1,ZWILCH,USP44,GEN1
4_Member	GO Biological Processes	GO:1905818	regulation of chromosome separation	-13.9318	-11.8156	27/72	324,472,699,701,891,990,996,1062,1063,1459,5347,5885,7175,7272,7756,9184,9700,9735,9787,10403,11130,26271,54908,55055,64682,84101,348654	APC,ATM,BUB1,BUB1B,CCNB1,CDC6,CDC27,CENPE,CENPF,CSNK2A2,PLK1,RAD21,TPR,TTK,ZNF207,BUB3,ESPL1,KNTC1,DLGAP5,NDC80,ZWINT,FBXO5,SPDL1,ZWILCH,ANAPC1,USP44,GEN1
4_Member	GO Biological Processes	GO:0051306	mitotic sister chromatid separation	-13.8604	-11.7491	26/67	324,472,699,701,891,990,996,1062,1063,5347,5885,7175,7272,7756,9184,9700,9735,9787,10403,11130,26271,54908,55055,64682,84101,348654	APC,ATM,BUB1,BUB1B,CCNB1,CDC6,CDC27,CENPE,CENPF,PLK1,RAD21,TPR,TTK,ZNF207,BUB3,ESPL1,KNTC1,DLGAP5,NDC80,ZWINT,FBXO5,SPDL1,ZWILCH,ANAPC1,USP44,GEN1
4_Member	GO Biological Processes	GO:0051304	chromosome separation	-13.797	-11.6906	31/96	324,472,699,701,891,990,996,1062,1063,1459,5347,5885,7153,7175,7272,7756,9184,9700,9735,9787,10403,11130,26271,54908,55055,56916,57697,64682,84101,84464,348654	APC,ATM,BUB1,BUB1B,CCNB1,CDC6,CDC27,CENPE,CENPF,CSNK2A2,PLK1,RAD21,TOP2A,TPR,TTK,ZNF207,BUB3,ESPL1,KNTC1,DLGAP5,NDC80,ZWINT,FBXO5,SPDL1,ZWILCH,SMARCAD1,FANCM,ANAPC1,USP44,SLX4,GEN1
4_Member	GO Biological Processes	GO:1902099	regulation of metaphase/anaphase transition of cell cycle	-13.6199	-11.5225	25/63	324,472,699,701,891,990,996,1062,1063,5347,5885,7175,7272,7756,9184,9700,9735,9787,10403,11130,26271,54908,55055,84101,348654	APC,ATM,BUB1,BUB1B,CCNB1,CDC6,CDC27,CENPE,CENPF,PLK1,RAD21,TPR,TTK,ZNF207,BUB3,ESPL1,KNTC1,DLGAP5,NDC80,ZWINT,FBXO5,SPDL1,ZWILCH,USP44,GEN1
4_Member	GO Biological Processes	GO:0007088	regulation of mitotic nuclear division	-13.5966	-11.5021	33/110	324,472,699,701,891,940,996,1063,1104,3643,5347,5885,7175,7272,7756,8621,9184,9585,9700,9735,9787,10403,11130,23113,26271,27085,28984,54908,55023,55055,84101,157313,348654	APC,ATM,BUB1,BUB1B,CCNB1,CD28,CDC27,CENPF,RCC1,INSR,PLK1,RAD21,TPR,TTK,ZNF207,CDK13,BUB3,KIF20B,ESPL1,KNTC1,DLGAP5,NDC80,ZWINT,CUL9,FBXO5,MTBP,RGCC,SPDL1,PHIP,ZWILCH,USP44,CDCA2,GEN1
4_Member	GO Biological Processes	GO:0045841	negative regulation of mitotic metaphase/anaphase transition	-13.3709	-11.2857	20/40	324,472,699,701,891,1063,5347,5885,7175,7272,7756,9184,9735,10403,11130,26271,54908,55055,84101,348654	APC,ATM,BUB1,BUB1B,CCNB1,CENPF,PLK1,RAD21,TPR,TTK,ZNF207,BUB3,KNTC1,NDC80,ZWINT,FBXO5,SPDL1,ZWILCH,USP44,GEN1
4_Member	GO Biological Processes	GO:0033045	regulation of sister chromatid segregation	-12.9865	-10.9236	26/72	324,472,699,701,891,990,996,1062,1063,5347,5885,7175,7272,7756,9184,9700,9735,9787,10403,11130,26271,54908,55055,64682,84101,348654	APC,ATM,BUB1,BUB1B,CCNB1,CDC6,CDC27,CENPE,CENPF,PLK1,RAD21,TPR,TTK,ZNF207,BUB3,ESPL1,KNTC1,DLGAP5,NDC80,ZWINT,FBXO5,SPDL1,ZWILCH,ANAPC1,USP44,GEN1
4_Member	GO Biological Processes	GO:1902100	negative regulation of metaphase/anaphase transition of cell cycle	-12.8531	-10.8031	20/42	324,472,699,701,891,1063,5347,5885,7175,7272,7756,9184,9735,10403,11130,26271,54908,55055,84101,348654	APC,ATM,BUB1,BUB1B,CCNB1,CENPF,PLK1,RAD21,TPR,TTK,ZNF207,BUB3,KNTC1,NDC80,ZWINT,FBXO5,SPDL1,ZWILCH,USP44,GEN1
4_Member	GO Biological Processes	GO:0033046	negative regulation of sister chromatid segregation	-12.6081	-10.5748	20/43	324,472,699,701,891,1063,5347,5885,7175,7272,7756,9184,9735,10403,11130,26271,54908,55055,84101,348654	APC,ATM,BUB1,BUB1B,CCNB1,CENPF,PLK1,RAD21,TPR,TTK,ZNF207,BUB3,KNTC1,NDC80,ZWINT,FBXO5,SPDL1,ZWILCH,USP44,GEN1
4_Member	GO Biological Processes	GO:0033048	negative regulation of mitotic sister chromatid segregation	-12.6081	-10.5748	20/43	324,472,699,701,891,1063,5347,5885,7175,7272,7756,9184,9735,10403,11130,26271,54908,55055,84101,348654	APC,ATM,BUB1,BUB1B,CCNB1,CENPF,PLK1,RAD21,TPR,TTK,ZNF207,BUB3,KNTC1,NDC80,ZWINT,FBXO5,SPDL1,ZWILCH,USP44,GEN1
4_Member	GO Biological Processes	GO:2000816	negative regulation of mitotic sister chromatid separation	-12.6081	-10.5748	20/43	324,472,699,701,891,1063,5347,5885,7175,7272,7756,9184,9735,10403,11130,26271,54908,55055,84101,348654	APC,ATM,BUB1,BUB1B,CCNB1,CENPF,PLK1,RAD21,TPR,TTK,ZNF207,BUB3,KNTC1,NDC80,ZWINT,FBXO5,SPDL1,ZWILCH,USP44,GEN1
4_Member	GO Biological Processes	GO:0051783	regulation of nuclear division	-12.6018	-10.5706	36/139	324,472,699,701,891,940,996,1063,1104,3643,5139,5347,5810,5885,7175,7272,7756,8621,9184,9585,9700,9735,9787,10403,10635,11130,23113,26271,27085,28984,54908,55023,55055,84101,157313,348654	APC,ATM,BUB1,BUB1B,CCNB1,CD28,CDC27,CENPF,RCC1,INSR,PDE3A,PLK1,RAD1,RAD21,TPR,TTK,ZNF207,CDK13,BUB3,KIF20B,ESPL1,KNTC1,DLGAP5,NDC80,RAD51AP1,ZWINT,CUL9,FBXO5,MTBP,RGCC,SPDL1,PHIP,ZWILCH,USP44,CDCA2,GEN1
4_Member	GO Biological Processes	GO:0045839	negative regulation of mitotic nuclear division	-12.5516	-10.5264	21/48	324,472,699,701,891,1063,5347,5885,7175,7272,7756,9184,9735,10403,11130,26271,27085,54908,55055,84101,348654	APC,ATM,BUB1,BUB1B,CCNB1,CENPF,PLK1,RAD21,TPR,TTK,ZNF207,BUB3,KNTC1,NDC80,ZWINT,FBXO5,MTBP,SPDL1,ZWILCH,USP44,GEN1
4_Member	GO Biological Processes	GO:0051985	negative regulation of chromosome segregation	-12.1431	-10.1469	20/45	324,472,699,701,891,1063,5347,5885,7175,7272,7756,9184,9735,10403,11130,26271,54908,55055,84101,348654	APC,ATM,BUB1,BUB1B,CCNB1,CENPF,PLK1,RAD21,TPR,TTK,ZNF207,BUB3,KNTC1,NDC80,ZWINT,FBXO5,SPDL1,ZWILCH,USP44,GEN1
4_Member	GO Biological Processes	GO:1905819	negative regulation of chromosome separation	-12.1431	-10.1469	20/45	324,472,699,701,891,1063,5347,5885,7175,7272,7756,9184,9735,10403,11130,26271,54908,55055,84101,348654	APC,ATM,BUB1,BUB1B,CCNB1,CENPF,PLK1,RAD21,TPR,TTK,ZNF207,BUB3,KNTC1,NDC80,ZWINT,FBXO5,SPDL1,ZWILCH,USP44,GEN1
4_Member	GO Biological Processes	GO:0051784	negative regulation of nuclear division	-11.9599	-9.96922	22/56	324,472,699,701,891,1063,5347,5810,5885,7175,7272,7756,9184,9735,10403,11130,26271,27085,54908,55055,84101,348654	APC,ATM,BUB1,BUB1B,CCNB1,CENPF,PLK1,RAD1,RAD21,TPR,TTK,ZNF207,BUB3,KNTC1,NDC80,ZWINT,FBXO5,MTBP,SPDL1,ZWILCH,USP44,GEN1
4_Member	GO Biological Processes	GO:0033047	regulation of mitotic sister chromatid segregation	-11.9221	-9.93514	20/46	324,472,699,701,891,1063,5347,5885,7175,7272,7756,9184,9735,10403,11130,26271,54908,55055,84101,348654	APC,ATM,BUB1,BUB1B,CCNB1,CENPF,PLK1,RAD21,TPR,TTK,ZNF207,BUB3,KNTC1,NDC80,ZWINT,FBXO5,SPDL1,ZWILCH,USP44,GEN1
4_Member	GO Biological Processes	GO:0007094	mitotic spindle assembly checkpoint signaling	-11.5802	-9.6221	18/38	324,472,699,701,891,1063,5347,7175,7272,7756,9184,9735,10403,11130,54908,55055,84101,348654	APC,ATM,BUB1,BUB1B,CCNB1,CENPF,PLK1,TPR,TTK,ZNF207,BUB3,KNTC1,NDC80,ZWINT,SPDL1,ZWILCH,USP44,GEN1
4_Member	GO Biological Processes	GO:0071173	spindle assembly checkpoint signaling	-11.5802	-9.6221	18/38	324,472,699,701,891,1063,5347,7175,7272,7756,9184,9735,10403,11130,54908,55055,84101,348654	APC,ATM,BUB1,BUB1B,CCNB1,CENPF,PLK1,TPR,TTK,ZNF207,BUB3,KNTC1,NDC80,ZWINT,SPDL1,ZWILCH,USP44,GEN1
4_Member	GO Biological Processes	GO:0071174	mitotic spindle checkpoint signaling	-11.5802	-9.6221	18/38	324,472,699,701,891,1063,5347,7175,7272,7756,9184,9735,10403,11130,54908,55055,84101,348654	APC,ATM,BUB1,BUB1B,CCNB1,CENPF,PLK1,TPR,TTK,ZNF207,BUB3,KNTC1,NDC80,ZWINT,SPDL1,ZWILCH,USP44,GEN1
4_Member	GO Biological Processes	GO:0031577	spindle checkpoint signaling	-11.338	-9.40099	18/39	324,472,699,701,891,1063,5347,7175,7272,7756,9184,9735,10403,11130,54908,55055,84101,348654	APC,ATM,BUB1,BUB1B,CCNB1,CENPF,PLK1,TPR,TTK,ZNF207,BUB3,KNTC1,NDC80,ZWINT,SPDL1,ZWILCH,USP44,GEN1
5_Summary	GO Biological Processes	GO:0006260	DNA replication	-33.4611	-30.1785	81/262	545,546,604,641,990,1660,1854,2237,3978,4171,4172,4174,4175,4176,4361,4673,4782,4998,4999,5111,5422,5426,5429,5558,5930,5937,5965,5980,5981,5983,5985,7150,8208,9126,9134,9188,9768,9837,10036,10293,10721,11073,11169,11177,11198,23063,23244,25939,26057,26271,27154,29980,50484,51426,51455,51514,55159,55345,55388,55704,57379,57695,57697,63901,64318,79596,79733,79915,80119,80174,84083,84464,90381,9160…	ATR,ATRX,BCL6,BLM,CDC6,DHX9,DUT,FEN1,LIG1,MCM2,MCM3,MCM5,MCM6,MCM7,MRE11,NAP1L1,NFIC,ORC1,ORC2,PCNA,POLA1,POLE,POLH,PRIM2,RBBP6,RBMS1,RECQL,REV3L,RFC1,RFC3,RFC5,TOP1,CHAF1B,SMC3,CCNE2,DDX21,PCLAF,GINS1,CHAF1A,TRAIP,POLQ,TOPBP1,WDHD1,BAZ1A,SUPT16H,WAPL,PDS5A,SAMHD1,ANKRD17,FBXO5,BRPF3,DONSON,RRM2B,POLK,REV1,DTL,RFWD3,ZGRF1,MCM10,CCDC88A,AICDA,USP37,FANCM,FAM111A,NOC3L,OBI1,E2F8,ATAD5,PIF1,DBF4B,ZR…
5_Member	GO Biological Processes	GO:0006260	DNA replication	-33.4611	-30.1785	81/262	545,546,604,641,990,1660,1854,2237,3978,4171,4172,4174,4175,4176,4361,4673,4782,4998,4999,5111,5422,5426,5429,5558,5930,5937,5965,5980,5981,5983,5985,7150,8208,9126,9134,9188,9768,9837,10036,10293,10721,11073,11169,11177,11198,23063,23244,25939,26057,26271,27154,29980,50484,51426,51455,51514,55159,55345,55388,55704,57379,57695,57697,63901,64318,79596,79733,79915,80119,80174,84083,84464,90381,9160…	ATR,ATRX,BCL6,BLM,CDC6,DHX9,DUT,FEN1,LIG1,MCM2,MCM3,MCM5,MCM6,MCM7,MRE11,NAP1L1,NFIC,ORC1,ORC2,PCNA,POLA1,POLE,POLH,PRIM2,RBBP6,RBMS1,RECQL,REV3L,RFC1,RFC3,RFC5,TOP1,CHAF1B,SMC3,CCNE2,DDX21,PCLAF,GINS1,CHAF1A,TRAIP,POLQ,TOPBP1,WDHD1,BAZ1A,SUPT16H,WAPL,PDS5A,SAMHD1,ANKRD17,FBXO5,BRPF3,DONSON,RRM2B,POLK,REV1,DTL,RFWD3,ZGRF1,MCM10,CCDC88A,AICDA,USP37,FANCM,FAM111A,NOC3L,OBI1,E2F8,ATAD5,PIF1,DBF4B,ZR…
5_Member	GO Biological Processes	GO:0006261	DNA-dependent DNA replication	-25.8272	-23.0452	54/152	545,546,604,641,990,2237,3978,4171,4172,4174,4175,4176,4361,4998,4999,5111,5422,5426,5558,5965,5980,5981,5983,5985,9134,9188,9837,10293,10721,11073,11169,11177,25939,26271,29980,50484,55159,55345,55388,57379,57697,63901,64318,79733,80174,84083,90381,91607,144455,201973,253714,259282,348654,389643	ATR,ATRX,BCL6,BLM,CDC6,FEN1,LIG1,MCM2,MCM3,MCM5,MCM6,MCM7,MRE11,ORC1,ORC2,PCNA,POLA1,POLE,PRIM2,RECQL,REV3L,RFC1,RFC3,RFC5,CCNE2,DDX21,GINS1,TRAIP,POLQ,TOPBP1,WDHD1,BAZ1A,SAMHD1,FBXO5,DONSON,RRM2B,RFWD3,ZGRF1,MCM10,AICDA,FANCM,FAM111A,NOC3L,E2F8,DBF4B,ZRANB3,TICRR,SLFN11,E2F7,PRIMPOL,MMS22L,BOD1L1,GEN1,NUGGC
5_Member	GO Biological Processes	GO:0045005	DNA-dependent DNA replication maintenance of fidelity	-10.4863	-8.61171	19/48	545,546,641,4361,5111,5426,10293,25939,29980,55159,55345,57697,63901,84083,91607,201973,253714,259282,348654	ATR,ATRX,BLM,MRE11,PCNA,POLE,TRAIP,SAMHD1,DONSON,RFWD3,ZGRF1,FANCM,FAM111A,ZRANB3,SLFN11,PRIMPOL,MMS22L,BOD1L1,GEN1
5_Member	GO Biological Processes	GO:0031297	replication fork processing	-9.00994	-7.23818	16/40	545,546,641,4361,5111,10293,25939,55159,55345,57697,63901,84083,201973,253714,259282,348654	ATR,ATRX,BLM,MRE11,PCNA,TRAIP,SAMHD1,RFWD3,ZGRF1,FANCM,FAM111A,ZRANB3,PRIMPOL,MMS22L,BOD1L1,GEN1
6_Summary	GO Biological Processes	GO:0016569	covalent chromatin modification	-33.3129	-30.0651	112/481	472,546,604,891,1105,1387,1786,1788,1789,2005,2033,2146,2332,3066,3070,3141,3662,3717,5079,5562,5578,5579,5926,5927,5929,5978,6018,6045,6314,6830,6885,7403,7443,7468,7799,7862,7874,8202,8295,8473,8520,8888,8932,9031,9219,9252,9329,9646,9730,9734,9759,9958,9960,9971,10075,10664,11240,22823,22976,22992,23081,23133,23272,23304,23338,23512,23522,25836,25862,26036,26122,26147,27154,29072,29128,51105,5…	ATM,ATRX,BCL6,CCNB1,CHD1,CREBBP,DNMT1,DNMT3A,DNMT3B,ELK4,EP300,EZH2,FMR1,HDAC2,HELLS,HLCS,IRF4,JAK2,PAX5,PRKAA1,PRKCA,PRKCB,ARID4A,KDM5A,RBBP5,REST,RLF,RNF2,ATXN7,SUPT6H,MAP3K7,KDM6A,VRK1,NSD2,PRDM2,BRPF1,USP7,NCOA3,TRRAP,OGT,HAT1,MCM3AP,MBD2,BAZ1B,MTA2,RPS6KA5,GTF3C4,CTR9,DCAF1,HDAC9,HDAC4,USP15,USP3,NR1H4,HUWE1,CTCF,PADI2,MTF2,PAXIP1,KDM2A,KDM4C,PHF8,TASOR,UBR2,JADE2,SUZ12,KAT6B,NIPBL,USP49,ZNF…
6_Member	GO Biological Processes	GO:0016569	covalent chromatin modification	-33.3129	-30.0651	112/481	472,546,604,891,1105,1387,1786,1788,1789,2005,2033,2146,2332,3066,3070,3141,3662,3717,5079,5562,5578,5579,5926,5927,5929,5978,6018,6045,6314,6830,6885,7403,7443,7468,7799,7862,7874,8202,8295,8473,8520,8888,8932,9031,9219,9252,9329,9646,9730,9734,9759,9958,9960,9971,10075,10664,11240,22823,22976,22992,23081,23133,23272,23304,23338,23512,23522,25836,25862,26036,26122,26147,27154,29072,29128,51105,5…	ATM,ATRX,BCL6,CCNB1,CHD1,CREBBP,DNMT1,DNMT3A,DNMT3B,ELK4,EP300,EZH2,FMR1,HDAC2,HELLS,HLCS,IRF4,JAK2,PAX5,PRKAA1,PRKCA,PRKCB,ARID4A,KDM5A,RBBP5,REST,RLF,RNF2,ATXN7,SUPT6H,MAP3K7,KDM6A,VRK1,NSD2,PRDM2,BRPF1,USP7,NCOA3,TRRAP,OGT,HAT1,MCM3AP,MBD2,BAZ1B,MTA2,RPS6KA5,GTF3C4,CTR9,DCAF1,HDAC9,HDAC4,USP15,USP3,NR1H4,HUWE1,CTCF,PADI2,MTF2,PAXIP1,KDM2A,KDM4C,PHF8,TASOR,UBR2,JADE2,SUZ12,KAT6B,NIPBL,USP49,ZNF…
6_Member	GO Biological Processes	GO:0016570	histone modification	-29.2137	-26.2322	104/467	472,546,604,891,1387,1786,1789,2005,2033,2146,2332,3066,3141,3662,3717,5079,5562,5578,5579,5926,5927,5929,5978,6018,6045,6314,6830,6885,7403,7443,7468,7799,7862,7874,8202,8295,8473,8520,8888,9031,9219,9252,9329,9646,9730,9734,9759,9958,9960,9971,10075,10664,11240,22823,22976,22992,23081,23133,23304,23338,23512,23522,25836,25862,26036,26122,26147,27154,29072,29128,51105,51366,51564,54790,54892,549…	ATM,ATRX,BCL6,CCNB1,CREBBP,DNMT1,DNMT3B,ELK4,EP300,EZH2,FMR1,HDAC2,HLCS,IRF4,JAK2,PAX5,PRKAA1,PRKCA,PRKCB,ARID4A,KDM5A,RBBP5,REST,RLF,RNF2,ATXN7,SUPT6H,MAP3K7,KDM6A,VRK1,NSD2,PRDM2,BRPF1,USP7,NCOA3,TRRAP,OGT,HAT1,MCM3AP,BAZ1B,MTA2,RPS6KA5,GTF3C4,CTR9,DCAF1,HDAC9,HDAC4,USP15,USP3,NR1H4,HUWE1,CTCF,PADI2,MTF2,PAXIP1,KDM2A,KDM4C,PHF8,UBR2,JADE2,SUZ12,KAT6B,NIPBL,USP49,ZNF451,EPC2,PHF19,BRPF3,SETD2,UH…
6_Member	GO Biological Processes	GO:0018205	peptidyl-lysine modification	-16.2609	-13.9637	72/380	538,546,1387,1786,1789,1959,2033,2146,3066,3662,5079,5562,5903,5926,5929,6018,6830,6885,7052,7403,7468,7862,8202,8295,8473,8520,8535,8554,8888,9252,9329,9646,9734,9759,10208,10664,22823,22976,23338,23512,23522,26036,26122,26147,27154,29072,29843,51105,51564,54790,54904,55183,55209,55689,55870,55904,57178,57337,57343,57609,57634,58508,64135,64324,79960,80218,83852,84444,115426,200424,205564,284058	ATP7A,ATRX,CREBBP,DNMT1,DNMT3B,EGR2,EP300,EZH2,HDAC2,IRF4,PAX5,PRKAA1,RANBP2,ARID4A,RBBP5,RLF,SUPT6H,MAP3K7,TGM2,KDM6A,NSD2,BRPF1,NCOA3,TRRAP,OGT,HAT1,CBX4,PIAS1,MCM3AP,RPS6KA5,GTF3C4,CTR9,HDAC9,HDAC4,USPL1,CTCF,MTF2,PAXIP1,JADE2,SUZ12,KAT6B,ZNF451,EPC2,PHF19,BRPF3,SETD2,SENP1,PHF20L1,HDAC7,TET2,NSD3,RIF1,SETD5,YEATS2,ASH1L,KMT2E,ZMIZ1,SENP7,ZNF304,DIP2B,EP400,KMT2C,IFIH1,NSD1,JADE1,NAA50,SETDB2,…
6_Member	Reactome Gene Sets	R-HSA-3247509	Chromatin modifying enzymes	-16.0789	-13.8	59/274	1387,1788,2033,2146,3066,3717,4790,5926,5927,5929,5978,6314,6597,6599,7403,7468,7862,8289,8295,8473,8518,8520,8819,9219,10499,11240,22992,23081,23133,23338,23512,23522,27154,29072,54904,55193,55689,55729,55870,55904,57459,57492,57634,58508,64324,64426,79718,79960,80853,83852,84159,84444,84678,121536,128312,196528,221656,284058,317772	CREBBP,DNMT3A,EP300,EZH2,HDAC2,JAK2,NFKB1,ARID4A,KDM5A,RBBP5,REST,ATXN7,SMARCA4,SMARCC1,KDM6A,NSD2,BRPF1,ARID1A,TRRAP,OGT,ELP1,HAT1,SAP30,MTA2,NCOA2,PADI2,KDM2A,KDM4C,PHF8,JADE2,SUZ12,KAT6B,BRPF3,SETD2,NSD3,PBRM1,YEATS2,ATF7IP,ASH1L,KMT2E,GATAD2B,ARID1B,EP400,KMT2C,NSD1,SUDS3,TBL1XR1,JADE1,KDM7A,SETDB2,ARID5B,DOT1L,KDM2B,AEBP2,H2BU1,ARID2,KDM1B,KANSL1,H2AC21
6_Member	Reactome Gene Sets	R-HSA-4839726	Chromatin organization	-16.0789	-13.8	59/274	1387,1788,2033,2146,3066,3717,4790,5926,5927,5929,5978,6314,6597,6599,7403,7468,7862,8289,8295,8473,8518,8520,8819,9219,10499,11240,22992,23081,23133,23338,23512,23522,27154,29072,54904,55193,55689,55729,55870,55904,57459,57492,57634,58508,64324,64426,79718,79960,80853,83852,84159,84444,84678,121536,128312,196528,221656,284058,317772	CREBBP,DNMT3A,EP300,EZH2,HDAC2,JAK2,NFKB1,ARID4A,KDM5A,RBBP5,REST,ATXN7,SMARCA4,SMARCC1,KDM6A,NSD2,BRPF1,ARID1A,TRRAP,OGT,ELP1,HAT1,SAP30,MTA2,NCOA2,PADI2,KDM2A,KDM4C,PHF8,JADE2,SUZ12,KAT6B,BRPF3,SETD2,NSD3,PBRM1,YEATS2,ATF7IP,ASH1L,KMT2E,GATAD2B,ARID1B,EP400,KMT2C,NSD1,SUDS3,TBL1XR1,JADE1,KDM7A,SETDB2,ARID5B,DOT1L,KDM2B,AEBP2,H2BU1,ARID2,KDM1B,KANSL1,H2AC21
6_Member	GO Biological Processes	GO:0006473	protein acetylation	-7.74558	-6.10403	36/202	1387,1654,2033,2308,3066,3662,5562,6885,7862,8202,8295,8473,8520,8888,9252,9329,10664,22976,23338,23522,26036,26122,27154,51105,55209,55689,57551,57609,57634,79612,79960,80018,80155,80218,85459,284058	CREBBP,DDX3X,EP300,FOXO1,HDAC2,IRF4,PRKAA1,MAP3K7,BRPF1,NCOA3,TRRAP,OGT,HAT1,MCM3AP,RPS6KA5,GTF3C4,CTCF,PAXIP1,JADE2,KAT6B,ZNF451,EPC2,BRPF3,PHF20L1,SETD5,YEATS2,TAOK1,DIP2B,EP400,NAA16,JADE1,NAA25,NAA15,NAA50,CEP295,KANSL1
6_Member	GO Biological Processes	GO:0043543	protein acylation	-6.99961	-5.43309	39/244	1387,1654,2033,2308,3066,3662,5562,6885,7862,8202,8295,8473,8520,8888,9252,9329,10664,22976,23338,23522,26036,26122,27154,51105,55209,55689,57551,57609,57634,64840,79612,79929,79960,80018,80155,80218,85459,158866,284058	CREBBP,DDX3X,EP300,FOXO1,HDAC2,IRF4,PRKAA1,MAP3K7,BRPF1,NCOA3,TRRAP,OGT,HAT1,MCM3AP,RPS6KA5,GTF3C4,CTCF,PAXIP1,JADE2,KAT6B,ZNF451,EPC2,BRPF3,PHF20L1,SETD5,YEATS2,TAOK1,DIP2B,EP400,PORCN,NAA16,MAP6D1,JADE1,NAA25,NAA15,NAA50,CEP295,ZDHHC15,KANSL1
6_Member	GO Biological Processes	GO:0018394	peptidyl-lysine acetylation	-5.85895	-4.42972	29/172	1387,2033,3066,3662,5562,6885,7862,8202,8295,8473,8520,8888,9252,9329,10664,22976,23338,23522,26036,26122,27154,51105,55209,55689,57609,57634,79960,80218,284058	CREBBP,EP300,HDAC2,IRF4,PRKAA1,MAP3K7,BRPF1,NCOA3,TRRAP,OGT,HAT1,MCM3AP,RPS6KA5,GTF3C4,CTCF,PAXIP1,JADE2,KAT6B,ZNF451,EPC2,BRPF3,PHF20L1,SETD5,YEATS2,DIP2B,EP400,JADE1,NAA50,KANSL1
6_Member	GO Biological Processes	GO:0016573	histone acetylation	-5.28013	-3.92787	26/155	1387,2033,3662,6885,7862,8202,8295,8473,8520,8888,9252,9329,10664,22976,23338,23522,26036,26122,27154,51105,55209,55689,57634,79960,80218,284058	CREBBP,EP300,IRF4,MAP3K7,BRPF1,NCOA3,TRRAP,OGT,HAT1,MCM3AP,RPS6KA5,GTF3C4,CTCF,PAXIP1,JADE2,KAT6B,ZNF451,EPC2,BRPF3,PHF20L1,SETD5,YEATS2,EP400,JADE1,NAA50,KANSL1
6_Member	GO Biological Processes	GO:0018393	internal peptidyl-lysine acetylation	-4.97361	-3.66575	26/161	1387,2033,3662,6885,7862,8202,8295,8473,8520,8888,9252,9329,10664,22976,23338,23522,26036,26122,27154,51105,55209,55689,57634,79960,80218,284058	CREBBP,EP300,IRF4,MAP3K7,BRPF1,NCOA3,TRRAP,OGT,HAT1,MCM3AP,RPS6KA5,GTF3C4,CTCF,PAXIP1,JADE2,KAT6B,ZNF451,EPC2,BRPF3,PHF20L1,SETD5,YEATS2,EP400,JADE1,NAA50,KANSL1
6_Member	GO Biological Processes	GO:0006475	internal protein amino acid acetylation	-4.87562	-3.58023	26/163	1387,2033,3662,6885,7862,8202,8295,8473,8520,8888,9252,9329,10664,22976,23338,23522,26036,26122,27154,51105,55209,55689,57634,79960,80218,284058	CREBBP,EP300,IRF4,MAP3K7,BRPF1,NCOA3,TRRAP,OGT,HAT1,MCM3AP,RPS6KA5,GTF3C4,CTCF,PAXIP1,JADE2,KAT6B,ZNF451,EPC2,BRPF3,PHF20L1,SETD5,YEATS2,EP400,JADE1,NAA50,KANSL1
7_Summary	Reactome Gene Sets	R-HSA-194315	Signaling by Rho GTPases	-32.6553	-29.2478	154/707	27,70,332,389,393,399,695,699,701,752,995,1058,1060,1062,1063,1152,1536,1629,1794,2185,2491,2885,2889,3017,3796,3930,3932,4001,4548,4629,4638,4649,4650,4688,4928,5062,5099,5170,5289,5290,5347,5529,5578,5579,5600,5881,5903,5930,6093,6249,6722,6793,7112,7409,7454,7535,8153,8239,8476,8776,8826,9184,9459,9462,9475,9497,9644,9735,9738,9743,9748,9793,9815,9928,9938,10096,10398,10403,10435,10451,10499,1…	ABL2,ACTC1,BIRC5,RHOC,ARHGAP4,RHOH,BTK,BUB1,BUB1B,FMNL1,CDC25C,CENPA,CENPC,CENPE,CENPF,CKB,CYBB,DBT,DOCK2,PTK2B,CENPI,GRB2,RAPGEF1,H2BC5,KIF2A,LBR,LCK,LMNB1,MTR,MYH11,MYLK,MYO9A,MYO9B,NCF2,NUP98,PAK2,PCDH7,PDPK1,PIK3C3,PIK3CA,PLK1,PPP2R5E,PRKCA,PRKCB,MAPK11,RAC3,RANBP2,RBBP6,ROCK1,CLIP1,SRF,STK10,TMPO,VAV1,WAS,ZAP70,RND2,USP9X,CDC42BPA,MTMR1,IQGAP1,BUB3,ARHGEF6,RASAL2,ROCK2,SLC4A7,SH3PXD2A,KNTC1,…
7_Member	Reactome Gene Sets	R-HSA-194315	Signaling by Rho GTPases	-32.6553	-29.2478	154/707	27,70,332,389,393,399,695,699,701,752,995,1058,1060,1062,1063,1152,1536,1629,1794,2185,2491,2885,2889,3017,3796,3930,3932,4001,4548,4629,4638,4649,4650,4688,4928,5062,5099,5170,5289,5290,5347,5529,5578,5579,5600,5881,5903,5930,6093,6249,6722,6793,7112,7409,7454,7535,8153,8239,8476,8776,8826,9184,9459,9462,9475,9497,9644,9735,9738,9743,9748,9793,9815,9928,9938,10096,10398,10403,10435,10451,10499,1…	ABL2,ACTC1,BIRC5,RHOC,ARHGAP4,RHOH,BTK,BUB1,BUB1B,FMNL1,CDC25C,CENPA,CENPC,CENPE,CENPF,CKB,CYBB,DBT,DOCK2,PTK2B,CENPI,GRB2,RAPGEF1,H2BC5,KIF2A,LBR,LCK,LMNB1,MTR,MYH11,MYLK,MYO9A,MYO9B,NCF2,NUP98,PAK2,PCDH7,PDPK1,PIK3C3,PIK3CA,PLK1,PPP2R5E,PRKCA,PRKCB,MAPK11,RAC3,RANBP2,RBBP6,ROCK1,CLIP1,SRF,STK10,TMPO,VAV1,WAS,ZAP70,RND2,USP9X,CDC42BPA,MTMR1,IQGAP1,BUB3,ARHGEF6,RASAL2,ROCK2,SLC4A7,SH3PXD2A,KNTC1,…
7_Member	Reactome Gene Sets	R-HSA-9716542	Signaling by Rho GTPases, Miro GTPases and RHOBTB3	-32.0328	-28.7125	155/723	27,70,332,389,393,399,695,699,701,752,995,1058,1060,1062,1063,1152,1536,1629,1794,2185,2491,2885,2889,3017,3796,3930,3932,4001,4548,4629,4638,4649,4650,4688,4928,5062,5099,5170,5289,5290,5347,5529,5578,5579,5600,5881,5903,5930,6093,6249,6722,6793,7112,7409,7454,7535,8153,8239,8476,8776,8826,9184,9459,9462,9475,9497,9644,9735,9738,9743,9748,9793,9815,9928,9938,10096,10398,10403,10435,10451,10499,1…	ABL2,ACTC1,BIRC5,RHOC,ARHGAP4,RHOH,BTK,BUB1,BUB1B,FMNL1,CDC25C,CENPA,CENPC,CENPE,CENPF,CKB,CYBB,DBT,DOCK2,PTK2B,CENPI,GRB2,RAPGEF1,H2BC5,KIF2A,LBR,LCK,LMNB1,MTR,MYH11,MYLK,MYO9A,MYO9B,NCF2,NUP98,PAK2,PCDH7,PDPK1,PIK3C3,PIK3CA,PLK1,PPP2R5E,PRKCA,PRKCB,MAPK11,RAC3,RANBP2,RBBP6,ROCK1,CLIP1,SRF,STK10,TMPO,VAV1,WAS,ZAP70,RND2,USP9X,CDC42BPA,MTMR1,IQGAP1,BUB3,ARHGEF6,RASAL2,ROCK2,SLC4A7,SH3PXD2A,KNTC1,…
7_Member	Reactome Gene Sets	R-HSA-9012999	RHO GTPase cycle	-19.0684	-16.6258	85/449	27,393,399,752,1536,1629,1794,2185,2885,2889,3930,3932,4001,4548,4649,4650,4688,5062,5099,5290,5930,6093,6793,7112,7409,7454,7535,8239,8476,8776,8826,9459,9462,9475,9497,9644,9738,9743,9748,9815,9928,9938,10451,10672,10818,11113,23013,23075,23197,23365,23370,23433,23526,26999,27316,29766,29843,50618,50650,54438,55023,55619,55704,57216,57480,57514,57522,57580,57636,57679,79834,80005,81624,81704,81…	ABL2,ARHGAP4,RHOH,FMNL1,CYBB,DBT,DOCK2,PTK2B,GRB2,RAPGEF1,LBR,LCK,LMNB1,MTR,MYO9A,MYO9B,NCF2,PAK2,PCDH7,PIK3CA,RBBP6,ROCK1,STK10,TMPO,VAV1,WAS,ZAP70,USP9X,CDC42BPA,MTMR1,IQGAP1,ARHGEF6,RASAL2,ROCK2,SLC4A7,SH3PXD2A,CCP110,ARHGAP32,SLK,GIT2,KIF14,ARHGAP25,VAV3,GNA13,FRS2,CIT,SPEN,SWAP70,FAF2,ARHGEF12,ARHGEF18,RHOQ,ARHGAP45,CYFIP2,RBMX,TMOD3,SENP1,ITSN2,ARHGEF3,GFOD1,PHIP,DOCK10,CCDC88A,VANGL2,PLEKH…
8_Summary	GO Biological Processes	GO:0042113	B cell activation	-26.8447	-23.9743	83/334	196,472,604,640,643,695,930,933,939,940,942,952,959,1235,1493,2033,2146,2185,2956,3087,3575,3635,3676,3718,4064,4066,4208,4332,4436,4773,4853,5293,5336,5450,5579,5591,5788,6670,6777,6830,6850,6868,6929,7128,7158,7292,7412,7468,7535,7805,8660,9156,9730,9734,9759,10125,10451,10892,22806,22976,23075,23228,23495,28526,30009,30011,54440,54900,55024,55183,55619,56941,57181,57379,59067,64421,84433,11535…	AHR,ATM,BCL6,BLK,CXCR5,BTK,CD19,CD22,CD27,CD28,CD86,CD38,CD40LG,CCR6,CTLA4,EP300,EZH2,PTK2B,MSH6,HHEX,IL7R,INPP5D,ITGA4,JAK3,CD180,LYL1,MEF2C,MNDA,MSH2,NFATC2,NOTCH2,PIK3CD,PLCG2,POU2AF1,PRKCB,PRKDC,PTPRC,SP3,STAT5B,SUPT6H,SYK,ADAM17,TCF3,TNFAIP3,TP53BP1,TNFSF4,VCAM1,NSD2,ZAP70,LAPTM5,IRS2,EXO1,DCAF1,HDAC9,HDAC4,RASGRP1,VAV3,MALT1,IKZF3,PAXIP1,SWAP70,PLCL2,TNFRSF13B,TRDC,TBX21,SH3KBP1,SASH3,LAX1,…
8_Member	GO Biological Processes	GO:0042113	B cell activation	-26.8447	-23.9743	83/334	196,472,604,640,643,695,930,933,939,940,942,952,959,1235,1493,2033,2146,2185,2956,3087,3575,3635,3676,3718,4064,4066,4208,4332,4436,4773,4853,5293,5336,5450,5579,5591,5788,6670,6777,6830,6850,6868,6929,7128,7158,7292,7412,7468,7535,7805,8660,9156,9730,9734,9759,10125,10451,10892,22806,22976,23075,23228,23495,28526,30009,30011,54440,54900,55024,55183,55619,56941,57181,57379,59067,64421,84433,11535…	AHR,ATM,BCL6,BLK,CXCR5,BTK,CD19,CD22,CD27,CD28,CD86,CD38,CD40LG,CCR6,CTLA4,EP300,EZH2,PTK2B,MSH6,HHEX,IL7R,INPP5D,ITGA4,JAK3,CD180,LYL1,MEF2C,MNDA,MSH2,NFATC2,NOTCH2,PIK3CD,PLCG2,POU2AF1,PRKCB,PRKDC,PTPRC,SP3,STAT5B,SUPT6H,SYK,ADAM17,TCF3,TNFAIP3,TP53BP1,TNFSF4,VCAM1,NSD2,ZAP70,LAPTM5,IRS2,EXO1,DCAF1,HDAC9,HDAC4,RASGRP1,VAV3,MALT1,IKZF3,PAXIP1,SWAP70,PLCL2,TNFRSF13B,TRDC,TBX21,SH3KBP1,SASH3,LAX1,…
8_Member	GO Biological Processes	GO:0002252	immune effector process	-26.4792	-23.6737	122/656	177,196,538,604,640,695,720,814,867,925,930,933,939,940,942,959,1130,1191,1235,1794,2185,2268,2475,2534,2956,3055,3112,3140,3570,3575,3594,3635,3662,3683,3684,3689,3718,3824,3936,4049,4063,4064,4068,4436,4843,4853,5170,5272,5293,5294,5336,5450,5581,5591,5788,5873,6095,6372,6504,6777,6830,6850,6868,6885,7158,7248,7292,7409,7454,7468,7784,7805,8140,8417,8482,8723,8832,9156,9188,10125,10225,10451,10…	AGER,AHR,ATP7A,BCL6,BLK,BTK,C4A,CAMK4,CBL,CD8A,CD19,CD22,CD27,CD28,CD86,CD40LG,LYST,CLU,CCR6,DOCK2,PTK2B,FGR,MTOR,FYN,MSH6,HCK,HLA-DOB,MR1,IL6R,IL7R,IL12RB1,INPP5D,IRF4,ITGAL,ITGAM,ITGB2,JAK3,KLRD1,LCP1,LTA,LY9,CD180,SH2D1A,MSH2,NOS2,NOTCH2,PDPK1,SERPINB9,PIK3CD,PIK3CG,PLCG2,POU2AF1,PRKCE,PRKDC,PTPRC,RAB27A,RORA,CXCL6,SLAMF1,STAT5B,SUPT6H,SYK,ADAM17,MAP3K7,TP53BP1,TSC1,TNFSF4,VAV1,WAS,NSD2,ZP3,LA…
8_Member	GO Biological Processes	GO:0002366	leukocyte activation involved in immune response	-20.4816	-17.946	66/276	538,604,640,695,867,930,940,942,959,1235,1794,2185,2268,2475,2956,3570,3594,3662,3683,3684,3689,3718,3936,4063,4064,4436,4853,5170,5293,5294,5336,5450,5581,5788,5873,6095,6504,6830,6850,7158,7248,7292,7468,8723,8832,9156,10125,10892,22904,22976,23075,23228,30009,51744,54518,55183,55619,56941,59067,64218,114836,121260,139818,149041,284021,440275	ATP7A,BCL6,BLK,BTK,CBL,CD19,CD28,CD86,CD40LG,CCR6,DOCK2,PTK2B,FGR,MTOR,MSH6,IL6R,IL12RB1,IRF4,ITGAL,ITGAM,ITGB2,JAK3,LCP1,LY9,CD180,MSH2,NOTCH2,PDPK1,PIK3CD,PIK3CG,PLCG2,POU2AF1,PRKCE,PTPRC,RAB27A,RORA,SLAMF1,SUPT6H,SYK,TP53BP1,TSC1,TNFSF4,NSD2,SNX4,CD84,EXO1,RASGRP1,MALT1,SBNO2,PAXIP1,SWAP70,PLCL2,TBX21,CD244,APBB1IP,RIF1,DOCK10,HMCES,IL21,SEMA4A,SLAMF6,SLC15A4,DOCK11,RC3H1,MILR1,EIF2AK4
8_Member	GO Biological Processes	GO:0002697	regulation of immune effector process	-20.2153	-17.6924	74/341	177,196,604,640,695,814,933,940,942,959,2268,3140,3575,3594,3662,3684,3689,3718,3824,4049,4068,4436,4843,5170,5272,5336,5591,5788,6372,6504,6777,6830,6850,6885,7158,7292,7409,7454,7468,7784,7805,8140,8417,8482,8723,8832,9188,10125,10225,10666,10892,22890,22976,25818,26057,26060,26191,30009,51744,54440,55183,56253,56941,59067,91543,114836,115352,121260,124626,149041,163486,170506,388325,653361	AGER,AHR,BCL6,BLK,BTK,CAMK4,CD22,CD28,CD86,CD40LG,FGR,MR1,IL7R,IL12RB1,IRF4,ITGAM,ITGB2,JAK3,KLRD1,LTA,SH2D1A,MSH2,NOS2,PDPK1,SERPINB9,PLCG2,PRKDC,PTPRC,CXCL6,SLAMF1,STAT5B,SUPT6H,SYK,MAP3K7,TP53BP1,TNFSF4,VAV1,WAS,NSD2,ZP3,LAPTM5,SLC7A5,STX7,SEMA7A,SNX4,CD84,DDX21,RASGRP1,CD96,CD226,MALT1,ZBTB1,PAXIP1,KLK5,ANKRD17,APPL1,PTPN22,TBX21,CD244,SASH3,RIF1,CRTAM,HMCES,IL21,RSAD2,SLAMF6,FCRL3,SLC15A4,ZP…
8_Member	GO Biological Processes	GO:0002263	cell activation involved in immune response	-20.1205	-17.6039	66/280	538,604,640,695,867,930,940,942,959,1235,1794,2185,2268,2475,2956,3570,3594,3662,3683,3684,3689,3718,3936,4063,4064,4436,4853,5170,5293,5294,5336,5450,5581,5788,5873,6095,6504,6830,6850,7158,7248,7292,7468,8723,8832,9156,10125,10892,22904,22976,23075,23228,30009,51744,54518,55183,55619,56941,59067,64218,114836,121260,139818,149041,284021,440275	ATP7A,BCL6,BLK,BTK,CBL,CD19,CD28,CD86,CD40LG,CCR6,DOCK2,PTK2B,FGR,MTOR,MSH6,IL6R,IL12RB1,IRF4,ITGAL,ITGAM,ITGB2,JAK3,LCP1,LY9,CD180,MSH2,NOTCH2,PDPK1,PIK3CD,PIK3CG,PLCG2,POU2AF1,PRKCE,PTPRC,RAB27A,RORA,SLAMF1,SUPT6H,SYK,TP53BP1,TSC1,TNFSF4,NSD2,SNX4,CD84,EXO1,RASGRP1,MALT1,SBNO2,PAXIP1,SWAP70,PLCL2,TBX21,CD244,APBB1IP,RIF1,DOCK10,HMCES,IL21,SEMA4A,SLAMF6,SLC15A4,DOCK11,RC3H1,MILR1,EIF2AK4
8_Member	GO Biological Processes	GO:0002703	regulation of leukocyte mediated immunity	-18.851	-16.4238	57/227	177,196,604,640,695,814,940,2268,3140,3575,3594,3684,3689,3718,3824,4049,4068,4436,4843,5170,5272,5336,5788,6372,6504,6777,6830,6850,6885,7158,7292,7409,7454,7468,7784,8417,8723,8832,9188,10125,10225,10666,10892,22890,22976,30009,54440,55183,56253,56941,59067,91543,114836,121260,163486,170506,388325	AGER,AHR,BCL6,BLK,BTK,CAMK4,CD28,FGR,MR1,IL7R,IL12RB1,ITGAM,ITGB2,JAK3,KLRD1,LTA,SH2D1A,MSH2,NOS2,PDPK1,SERPINB9,PLCG2,PTPRC,CXCL6,SLAMF1,STAT5B,SUPT6H,SYK,MAP3K7,TP53BP1,TNFSF4,VAV1,WAS,NSD2,ZP3,STX7,SNX4,CD84,DDX21,RASGRP1,CD96,CD226,MALT1,ZBTB1,PAXIP1,TBX21,SASH3,RIF1,CRTAM,HMCES,IL21,RSAD2,SLAMF6,SLC15A4,DENND1B,DHX36,SCIMP
8_Member	GO Biological Processes	GO:0002200	somatic diversification of immune receptors	-17.5598	-15.1937	32/79	103,604,940,959,1235,2956,3148,3978,4436,4437,5591,5788,6830,6929,6932,7158,7292,7468,8888,9156,9730,10721,22976,23075,25939,30009,55183,56941,57379,64421,64919,121260	ADAR,BCL6,CD28,CD40LG,CCR6,MSH6,HMGB2,LIG1,MSH2,MSH3,PRKDC,PTPRC,SUPT6H,TCF3,TCF7,TP53BP1,TNFSF4,NSD2,MCM3AP,EXO1,DCAF1,POLQ,PAXIP1,SWAP70,SAMHD1,TBX21,RIF1,HMCES,AICDA,DCLRE1C,BCL11B,SLC15A4
8_Member	GO Biological Processes	GO:0002443	leukocyte mediated immunity	-17.3172	-14.9766	81/442	177,196,604,640,695,720,814,867,925,930,939,940,959,1130,1191,1235,2268,2956,3112,3140,3575,3594,3635,3684,3689,3718,3824,4049,4068,4436,4843,5170,5272,5293,5294,5336,5788,5873,6372,6504,6777,6830,6850,6868,6885,7158,7292,7409,7454,7468,7784,8417,8723,8832,9156,9188,10125,10225,10666,10747,10892,22890,22976,23075,23180,28526,30009,54440,55183,55904,56253,56941,57823,59067,91543,114836,121260,1634…	AGER,AHR,BCL6,BLK,BTK,C4A,CAMK4,CBL,CD8A,CD19,CD27,CD28,CD40LG,LYST,CLU,CCR6,FGR,MSH6,HLA-DOB,MR1,IL7R,IL12RB1,INPP5D,ITGAM,ITGB2,JAK3,KLRD1,LTA,SH2D1A,MSH2,NOS2,PDPK1,SERPINB9,PIK3CD,PIK3CG,PLCG2,PTPRC,RAB27A,CXCL6,SLAMF1,STAT5B,SUPT6H,SYK,ADAM17,MAP3K7,TP53BP1,TNFSF4,VAV1,WAS,NSD2,ZP3,STX7,SNX4,CD84,EXO1,DDX21,RASGRP1,CD96,CD226,MASP2,MALT1,ZBTB1,PAXIP1,SWAP70,RFTN1,TRDC,TBX21,SASH3,RIF1,KMT2E,…
8_Member	GO Biological Processes	GO:0002250	adaptive immune response	-16.207	-13.9135	109/730	113,177,196,604,639,695,720,814,915,919,920,923,925,926,930,939,940,942,959,962,1191,1235,1493,2185,2475,2534,2956,3112,3140,3570,3572,3575,3594,3635,3662,3702,3717,3718,3824,4049,4063,4068,4208,4436,4851,5133,5293,5294,5579,5588,5788,5873,6095,6504,6830,6850,6868,6885,6890,7006,7128,7158,7248,7292,7294,7454,7468,7535,7784,8417,8792,8832,9156,10666,10747,10892,22890,22976,23075,23180,23495,28526,…	ADCY7,AGER,AHR,BCL6,PRDM1,BTK,C4A,CAMK4,CD3D,CD247,CD4,CD6,CD8A,CD8B,CD19,CD27,CD28,CD86,CD40LG,CD48,CLU,CCR6,CTLA4,PTK2B,MTOR,FYN,MSH6,HLA-DOB,MR1,IL6R,IL6ST,IL7R,IL12RB1,INPP5D,IRF4,ITK,JAK2,JAK3,KLRD1,LTA,LY9,SH2D1A,MEF2C,MSH2,NOTCH1,PDCD1,PIK3CD,PIK3CG,PRKCB,PRKCQ,PTPRC,RAB27A,RORA,SLAMF1,SUPT6H,SYK,ADAM17,MAP3K7,TAP1,TEC,TNFAIP3,TP53BP1,TSC1,TNFSF4,TXK,WAS,NSD2,ZAP70,ZP3,STX7,TNFRSF11A,CD84,…
8_Member	GO Biological Processes	GO:0002705	positive regulation of leukocyte mediated immunity	-16.1207	-13.8309	40/135	695,814,940,3140,3594,3684,3689,3824,4049,4068,4436,4843,5336,5788,6504,6777,6885,7158,7292,7409,7468,7784,8417,9188,10125,10666,10892,22890,22976,30009,54440,55183,56253,56941,59067,91543,114836,163486,170506,388325	BTK,CAMK4,CD28,MR1,IL12RB1,ITGAM,ITGB2,KLRD1,LTA,SH2D1A,MSH2,NOS2,PLCG2,PTPRC,SLAMF1,STAT5B,MAP3K7,TP53BP1,TNFSF4,VAV1,NSD2,ZP3,STX7,DDX21,RASGRP1,CD226,MALT1,ZBTB1,PAXIP1,TBX21,SASH3,RIF1,CRTAM,HMCES,IL21,RSAD2,SLAMF6,DENND1B,DHX36,SCIMP
8_Member	GO Biological Processes	GO:0002699	positive regulation of immune effector process	-15.8934	-13.632	54/237	640,695,814,940,942,2268,3140,3594,3684,3689,3824,4049,4068,4436,4843,5170,5336,5788,6504,6777,6850,6885,7158,7292,7409,7468,7784,7805,8140,8417,8482,8723,8832,9188,10125,10666,10892,22890,22976,25818,26057,26191,30009,51744,54440,55183,56253,56941,59067,91543,114836,163486,170506,388325	BLK,BTK,CAMK4,CD28,CD86,FGR,MR1,IL12RB1,ITGAM,ITGB2,KLRD1,LTA,SH2D1A,MSH2,NOS2,PDPK1,PLCG2,PTPRC,SLAMF1,STAT5B,SYK,MAP3K7,TP53BP1,TNFSF4,VAV1,NSD2,ZP3,LAPTM5,SLC7A5,STX7,SEMA7A,SNX4,CD84,DDX21,RASGRP1,CD226,MALT1,ZBTB1,PAXIP1,KLK5,ANKRD17,PTPN22,TBX21,CD244,SASH3,RIF1,CRTAM,HMCES,IL21,RSAD2,SLAMF6,DENND1B,DHX36,SCIMP
8_Member	GO Biological Processes	GO:0002285	lymphocyte activation involved in immune response	-15.7069	-13.4558	48/194	538,604,930,940,942,959,1235,2185,2475,2956,3570,3594,3662,3683,3718,3936,4063,4064,4436,4853,5336,5450,5788,5873,6095,6830,7158,7248,7292,7468,9156,10892,22976,23075,23228,30009,51744,54518,55183,55619,56941,59067,64218,114836,121260,139818,149041,440275	ATP7A,BCL6,CD19,CD28,CD86,CD40LG,CCR6,PTK2B,MTOR,MSH6,IL6R,IL12RB1,IRF4,ITGAL,JAK3,LCP1,LY9,CD180,MSH2,NOTCH2,PLCG2,POU2AF1,PTPRC,RAB27A,RORA,SUPT6H,TP53BP1,TSC1,TNFSF4,NSD2,EXO1,MALT1,PAXIP1,SWAP70,PLCL2,TBX21,CD244,APBB1IP,RIF1,DOCK10,HMCES,IL21,SEMA4A,SLAMF6,SLC15A4,DOCK11,RC3H1,EIF2AK4
8_Member	GO Biological Processes	GO:0002562	somatic diversification of immune receptors via germline recombination within a single locus	-14.6629	-12.4998	27/68	604,940,959,1235,2956,3148,3978,4436,4437,5591,5788,6830,6929,6932,7158,7292,7468,9156,9730,22976,23075,30009,55183,56941,64421,64919,121260	BCL6,CD28,CD40LG,CCR6,MSH6,HMGB2,LIG1,MSH2,MSH3,PRKDC,PTPRC,SUPT6H,TCF3,TCF7,TP53BP1,TNFSF4,NSD2,EXO1,DCAF1,PAXIP1,SWAP70,TBX21,RIF1,HMCES,DCLRE1C,BCL11B,SLC15A4
8_Member	GO Biological Processes	GO:0016444	somatic cell DNA recombination	-14.6629	-12.4998	27/68	604,940,959,1235,2956,3148,3978,4436,4437,5591,5788,6830,6929,6932,7158,7292,7468,9156,9730,22976,23075,30009,55183,56941,64421,64919,121260	BCL6,CD28,CD40LG,CCR6,MSH6,HMGB2,LIG1,MSH2,MSH3,PRKDC,PTPRC,SUPT6H,TCF3,TCF7,TP53BP1,TNFSF4,NSD2,EXO1,DCAF1,PAXIP1,SWAP70,TBX21,RIF1,HMCES,DCLRE1C,BCL11B,SLC15A4
8_Member	GO Biological Processes	GO:0030183	B cell differentiation	-14.6232	-12.4629	39/141	472,604,695,930,939,959,2033,2146,2185,3087,3635,3676,3718,4066,4436,4853,5336,5450,5591,5788,6670,6777,6850,6868,6929,7412,9730,9734,9759,10892,22806,23228,55619,57379,59067,64421,84433,115352,139818	ATM,BCL6,BTK,CD19,CD27,CD40LG,EP300,EZH2,PTK2B,HHEX,INPP5D,ITGA4,JAK3,LYL1,MSH2,NOTCH2,PLCG2,POU2AF1,PRKDC,PTPRC,SP3,STAT5B,SYK,ADAM17,TCF3,VCAM1,DCAF1,HDAC9,HDAC4,MALT1,IKZF3,PLCL2,DOCK10,AICDA,IL21,DCLRE1C,CARD11,FCRL3,DOCK11
8_Member	GO Biological Processes	GO:0002460	adaptive immune response based on somatic recombination of immune receptors built from immunoglobulin superfamily domains	-13.879	-11.7652	65/357	177,196,604,695,720,920,925,930,939,940,959,1191,1235,2475,2956,3112,3140,3570,3575,3594,3635,3662,3718,3824,4049,4063,4208,4436,4851,5588,5788,5873,6095,6504,6830,6868,6885,7128,7158,7292,7454,7468,7784,8417,9156,10666,10747,10892,22890,22976,23075,23180,28526,30009,54440,55183,56253,56941,60468,64218,91543,114836,121260,149041,163486	AGER,AHR,BCL6,BTK,C4A,CD4,CD8A,CD19,CD27,CD28,CD40LG,CLU,CCR6,MTOR,MSH6,HLA-DOB,MR1,IL6R,IL7R,IL12RB1,INPP5D,IRF4,JAK3,KLRD1,LTA,LY9,MEF2C,MSH2,NOTCH1,PRKCQ,PTPRC,RAB27A,RORA,SLAMF1,SUPT6H,ADAM17,MAP3K7,TNFAIP3,TP53BP1,TNFSF4,WAS,NSD2,ZP3,STX7,EXO1,CD226,MASP2,MALT1,ZBTB1,PAXIP1,SWAP70,RFTN1,TRDC,TBX21,SASH3,RIF1,CRTAM,HMCES,BACH2,SEMA4A,RSAD2,SLAMF6,SLC15A4,RC3H1,DENND1B
8_Member	GO Biological Processes	GO:0002700	regulation of production of molecular mediator of immune response	-13.5009	-11.3076	45/166	335,604,695,814,933,940,942,959,3077,3162,3718,4436,5336,5591,5788,6504,6830,6885,7158,7292,7468,7805,8140,8482,9188,10225,10417,10666,10892,22976,25818,26191,30009,51744,54440,55183,56941,59067,91543,115352,121260,124626,163486,170506,388325	APOA1,BCL6,BTK,CAMK4,CD22,CD28,CD86,CD40LG,HFE,HMOX1,JAK3,MSH2,PLCG2,PRKDC,PTPRC,SLAMF1,SUPT6H,MAP3K7,TP53BP1,TNFSF4,NSD2,LAPTM5,SLC7A5,SEMA7A,DDX21,CD96,SPON2,CD226,MALT1,PAXIP1,KLK5,PTPN22,TBX21,CD244,SASH3,RIF1,HMCES,IL21,RSAD2,FCRL3,SLC15A4,ZPBP2,DENND1B,DHX36,SCIMP
8_Member	GO Biological Processes	GO:0002706	regulation of lymphocyte mediated immunity	-13.302	-11.2213	41/168	177,196,604,695,940,3140,3575,3594,3824,4049,4068,4436,5272,5788,6504,6777,6830,6885,7158,7292,7409,7454,7468,7784,8417,10125,10225,10666,10892,22890,22976,30009,54440,55183,56253,56941,59067,91543,114836,121260,163486	AGER,AHR,BCL6,BTK,CD28,MR1,IL7R,IL12RB1,KLRD1,LTA,SH2D1A,MSH2,SERPINB9,PTPRC,SLAMF1,STAT5B,SUPT6H,MAP3K7,TP53BP1,TNFSF4,VAV1,WAS,NSD2,ZP3,STX7,RASGRP1,CD96,CD226,MALT1,ZBTB1,PAXIP1,TBX21,SASH3,RIF1,CRTAM,HMCES,IL21,RSAD2,SLAMF6,SLC15A4,DENND1B
8_Member	GO Biological Processes	GO:0002312	B cell activation involved in immune response	-13.2216	-11.1477	28/82	604,930,940,959,1235,2185,2956,4064,4436,4853,5336,5450,5788,6830,7158,7292,7468,9156,22976,23075,23228,30009,55183,55619,56941,59067,121260,139818	BCL6,CD19,CD28,CD40LG,CCR6,PTK2B,MSH6,CD180,MSH2,NOTCH2,PLCG2,POU2AF1,PTPRC,SUPT6H,TP53BP1,TNFSF4,NSD2,EXO1,PAXIP1,SWAP70,PLCL2,TBX21,RIF1,DOCK10,HMCES,IL21,SLC15A4,DOCK11
8_Member	GO Biological Processes	GO:0016445	somatic diversification of immunoglobulins	-12.8922	-10.8401	25/67	604,940,959,1235,2956,4436,4437,5591,5788,6830,6929,7158,7292,7468,8888,9156,10721,22976,23075,25939,30009,55183,56941,57379,121260	BCL6,CD28,CD40LG,CCR6,MSH6,MSH2,MSH3,PRKDC,PTPRC,SUPT6H,TCF3,TP53BP1,TNFSF4,NSD2,MCM3AP,EXO1,POLQ,PAXIP1,SWAP70,SAMHD1,TBX21,RIF1,HMCES,AICDA,SLC15A4
8_Member	GO Biological Processes	GO:0002819	regulation of adaptive immune response	-12.6311	-10.5875	42/183	113,177,196,604,695,920,940,962,3140,3572,3575,3594,3718,3824,4049,4208,4436,5588,5788,6504,6830,6885,7128,7158,7292,7454,7468,7784,8417,10666,10892,22890,22976,30009,54440,55183,56941,91543,121260,149041,163486,440275	ADCY7,AGER,AHR,BCL6,BTK,CD4,CD28,CD48,MR1,IL6ST,IL7R,IL12RB1,JAK3,KLRD1,LTA,MEF2C,MSH2,PRKCQ,PTPRC,SLAMF1,SUPT6H,MAP3K7,TNFAIP3,TP53BP1,TNFSF4,WAS,NSD2,ZP3,STX7,CD226,MALT1,ZBTB1,PAXIP1,TBX21,SASH3,RIF1,HMCES,RSAD2,SLC15A4,RC3H1,DENND1B,EIF2AK4
8_Member	GO Biological Processes	GO:0002708	positive regulation of lymphocyte mediated immunity	-12.4351	-10.4237	32/113	695,940,3140,3594,3824,4049,4068,4436,5788,6504,6777,6885,7158,7292,7409,7468,7784,8417,10125,10666,10892,22890,22976,30009,54440,55183,56253,56941,59067,91543,114836,163486	BTK,CD28,MR1,IL12RB1,KLRD1,LTA,SH2D1A,MSH2,PTPRC,SLAMF1,STAT5B,MAP3K7,TP53BP1,TNFSF4,VAV1,NSD2,ZP3,STX7,RASGRP1,CD226,MALT1,ZBTB1,PAXIP1,TBX21,SASH3,RIF1,CRTAM,HMCES,IL21,RSAD2,SLAMF6,DENND1B
8_Member	GO Biological Processes	GO:0002822	regulation of adaptive immune response based on somatic recombination of immune receptors built from immunoglobulin superfamily domains	-11.2902	-9.355	38/168	177,196,604,695,920,940,3140,3575,3594,3718,3824,4049,4208,4436,5588,5788,6504,6830,6885,7128,7158,7292,7454,7468,7784,8417,10666,10892,22890,22976,30009,54440,55183,56941,91543,121260,149041,163486	AGER,AHR,BCL6,BTK,CD4,CD28,MR1,IL7R,IL12RB1,JAK3,KLRD1,LTA,MEF2C,MSH2,PRKCQ,PTPRC,SLAMF1,SUPT6H,MAP3K7,TNFAIP3,TP53BP1,TNFSF4,WAS,NSD2,ZP3,STX7,CD226,MALT1,ZBTB1,PAXIP1,TBX21,SASH3,RIF1,HMCES,RSAD2,SLC15A4,RC3H1,DENND1B
8_Member	GO Biological Processes	GO:0002449	lymphocyte mediated immunity	-11.1464	-9.2177	59/351	177,196,604,695,720,925,930,939,940,959,1130,1191,1235,2956,3112,3140,3575,3594,3635,3824,4049,4068,4436,5272,5788,5873,6504,6777,6830,6885,7158,7292,7409,7454,7468,7784,8417,9156,10125,10225,10666,10747,10892,22890,22976,23075,23180,28526,30009,54440,55183,56253,56941,57823,59067,91543,114836,121260,163486	AGER,AHR,BCL6,BTK,C4A,CD8A,CD19,CD27,CD28,CD40LG,LYST,CLU,CCR6,MSH6,HLA-DOB,MR1,IL7R,IL12RB1,INPP5D,KLRD1,LTA,SH2D1A,MSH2,SERPINB9,PTPRC,RAB27A,SLAMF1,STAT5B,SUPT6H,MAP3K7,TP53BP1,TNFSF4,VAV1,WAS,NSD2,ZP3,STX7,EXO1,RASGRP1,CD96,CD226,MASP2,MALT1,ZBTB1,PAXIP1,SWAP70,RFTN1,TRDC,TBX21,SASH3,RIF1,CRTAM,HMCES,SLAMF7,IL21,RSAD2,SLAMF6,SLC15A4,DENND1B
8_Member	GO Biological Processes	GO:0016447	somatic recombination of immunoglobulin gene segments	-10.8125	-8.91173	21/57	604,940,959,1235,2956,4436,4437,5591,5788,6830,6929,7158,7292,7468,9156,22976,23075,30009,55183,56941,121260	BCL6,CD28,CD40LG,CCR6,MSH6,MSH2,MSH3,PRKDC,PTPRC,SUPT6H,TCF3,TP53BP1,TNFSF4,NSD2,EXO1,PAXIP1,SWAP70,TBX21,RIF1,HMCES,SLC15A4
8_Member	GO Biological Processes	GO:0002702	positive regulation of production of molecular mediator of immune response	-10.3016	-8.4327	30/119	814,940,942,4436,5336,5788,6504,6885,7158,7292,7468,7805,8140,8482,9188,10666,10892,22976,25818,26191,30009,51744,54440,55183,56941,59067,91543,163486,170506,388325	CAMK4,CD28,CD86,MSH2,PLCG2,PTPRC,SLAMF1,MAP3K7,TP53BP1,TNFSF4,NSD2,LAPTM5,SLC7A5,SEMA7A,DDX21,CD226,MALT1,PAXIP1,KLK5,PTPN22,TBX21,CD244,SASH3,RIF1,HMCES,IL21,RSAD2,DENND1B,DHX36,SCIMP
8_Member	GO Biological Processes	GO:0002440	production of molecular mediator of immune response	-9.9245	-8.07866	52/309	604,695,814,933,940,942,959,1235,2956,3112,3718,4436,4437,5336,5591,5788,6504,6830,6885,6929,7158,7292,7468,7805,8140,8482,8888,9156,9188,10225,10666,10721,10892,22976,23075,25818,25939,26191,30009,51744,54440,55183,56941,57379,59067,91543,115352,121260,124626,163486,170506,388325	BCL6,BTK,CAMK4,CD22,CD28,CD86,CD40LG,CCR6,MSH6,HLA-DOB,JAK3,MSH2,MSH3,PLCG2,PRKDC,PTPRC,SLAMF1,SUPT6H,MAP3K7,TCF3,TP53BP1,TNFSF4,NSD2,LAPTM5,SLC7A5,SEMA7A,MCM3AP,EXO1,DDX21,CD96,CD226,POLQ,MALT1,PAXIP1,SWAP70,KLK5,SAMHD1,PTPN22,TBX21,CD244,SASH3,RIF1,HMCES,AICDA,IL21,RSAD2,FCRL3,SLC15A4,ZPBP2,DENND1B,DHX36,SCIMP
8_Member	GO Biological Processes	GO:0002821	positive regulation of adaptive immune response	-9.57028	-7.75015	28/112	695,920,940,3140,3572,3594,4049,4436,5588,5788,6504,6885,7158,7292,7468,7784,8417,10666,10892,22890,22976,30009,54440,55183,56941,91543,163486,440275	BTK,CD4,CD28,MR1,IL6ST,IL12RB1,LTA,MSH2,PRKCQ,PTPRC,SLAMF1,MAP3K7,TP53BP1,TNFSF4,NSD2,ZP3,STX7,CD226,MALT1,ZBTB1,PAXIP1,TBX21,SASH3,RIF1,HMCES,RSAD2,DENND1B,EIF2AK4
8_Member	GO Biological Processes	GO:0002204	somatic recombination of immunoglobulin genes involved in immune response	-9.33636	-7.53814	18/49	604,940,959,1235,2956,4436,5788,6830,7158,7292,7468,9156,22976,23075,30009,55183,56941,121260	BCL6,CD28,CD40LG,CCR6,MSH6,MSH2,PTPRC,SUPT6H,TP53BP1,TNFSF4,NSD2,EXO1,PAXIP1,SWAP70,TBX21,RIF1,HMCES,SLC15A4
8_Member	GO Biological Processes	GO:0002208	somatic diversification of immunoglobulins involved in immune response	-9.33636	-7.53814	18/49	604,940,959,1235,2956,4436,5788,6830,7158,7292,7468,9156,22976,23075,30009,55183,56941,121260	BCL6,CD28,CD40LG,CCR6,MSH6,MSH2,PTPRC,SUPT6H,TP53BP1,TNFSF4,NSD2,EXO1,PAXIP1,SWAP70,TBX21,RIF1,HMCES,SLC15A4
8_Member	GO Biological Processes	GO:0045190	isotype switching	-9.33636	-7.53814	18/49	604,940,959,1235,2956,4436,5788,6830,7158,7292,7468,9156,22976,23075,30009,55183,56941,121260	BCL6,CD28,CD40LG,CCR6,MSH6,MSH2,PTPRC,SUPT6H,TP53BP1,TNFSF4,NSD2,EXO1,PAXIP1,SWAP70,TBX21,RIF1,HMCES,SLC15A4
8_Member	GO Biological Processes	GO:0002824	positive regulation of adaptive immune response based on somatic recombination of immune receptors built from immunoglobulin superfamily domains	-8.6504	-6.91606	26/107	695,920,940,3140,3594,4049,4436,5588,5788,6504,6885,7158,7292,7468,7784,8417,10666,10892,22890,22976,30009,54440,55183,56941,91543,163486	BTK,CD4,CD28,MR1,IL12RB1,LTA,MSH2,PRKCQ,PTPRC,SLAMF1,MAP3K7,TP53BP1,TNFSF4,NSD2,ZP3,STX7,CD226,MALT1,ZBTB1,PAXIP1,TBX21,SASH3,RIF1,HMCES,RSAD2,DENND1B
8_Member	GO Biological Processes	GO:0002637	regulation of immunoglobulin production	-8.41589	-6.70449	21/74	604,933,940,942,959,4436,5591,5788,6830,7158,7292,7468,22976,30009,54440,55183,56941,59067,115352,121260,124626	BCL6,CD22,CD28,CD86,CD40LG,MSH2,PRKDC,PTPRC,SUPT6H,TP53BP1,TNFSF4,NSD2,PAXIP1,TBX21,SASH3,RIF1,HMCES,IL21,FCRL3,SLC15A4,ZPBP2
8_Member	GO Biological Processes	GO:0002381	immunoglobulin production involved in immunoglobulin-mediated immune response	-8.1028	-6.4196	20/70	604,695,940,959,1235,2956,3112,4436,5788,6830,7158,7292,7468,9156,22976,23075,30009,55183,56941,121260	BCL6,BTK,CD28,CD40LG,CCR6,MSH6,HLA-DOB,MSH2,PTPRC,SUPT6H,TP53BP1,TNFSF4,NSD2,EXO1,PAXIP1,SWAP70,TBX21,RIF1,HMCES,SLC15A4
8_Member	GO Biological Processes	GO:0045911	positive regulation of DNA recombination	-7.8162	-6.1663	16/47	142,940,2074,2187,4436,5788,7158,7292,7454,7468,10635,22976,30009,55183,56941,196528	PARP1,CD28,ERCC6,FANCB,MSH2,PTPRC,TP53BP1,TNFSF4,WAS,NSD2,RAD51AP1,PAXIP1,TBX21,RIF1,HMCES,ARID2
8_Member	GO Biological Processes	GO:0002718	regulation of cytokine production involved in immune response	-7.33739	-5.69667	25/97	335,604,695,814,3077,3162,3718,5336,6504,6885,7292,7805,8140,8482,9188,10225,10417,10666,10892,30009,54440,91543,163486,170506,388325	APOA1,BCL6,BTK,CAMK4,HFE,HMOX1,JAK3,PLCG2,SLAMF1,MAP3K7,TNFSF4,LAPTM5,SLC7A5,SEMA7A,DDX21,CD96,SPON2,CD226,MALT1,TBX21,SASH3,RSAD2,DENND1B,DHX36,SCIMP
8_Member	GO Biological Processes	GO:0002367	cytokine production involved in immune response	-7.24193	-5.61181	25/98	335,604,695,814,3077,3162,3718,5336,6504,6885,7292,7805,8140,8482,9188,10225,10417,10666,10892,30009,54440,91543,163486,170506,388325	APOA1,BCL6,BTK,CAMK4,HFE,HMOX1,JAK3,PLCG2,SLAMF1,MAP3K7,TNFSF4,LAPTM5,SLC7A5,SEMA7A,DDX21,CD96,SPON2,CD226,MALT1,TBX21,SASH3,RSAD2,DENND1B,DHX36,SCIMP
8_Member	GO Biological Processes	GO:0045191	regulation of isotype switching	-6.81069	-5.26055	13/36	604,940,4436,5788,6830,7158,7292,7468,22976,30009,55183,56941,121260	BCL6,CD28,MSH2,PTPRC,SUPT6H,TP53BP1,TNFSF4,NSD2,PAXIP1,TBX21,RIF1,HMCES,SLC15A4
8_Member	GO Biological Processes	GO:0002456	T cell mediated immunity	-6.37602	-4.87781	23/111	177,196,925,3140,3575,3594,3824,5788,5873,6504,6885,7292,7454,7784,8417,10892,22890,23180,30009,54440,56253,91543,163486	AGER,AHR,CD8A,MR1,IL7R,IL12RB1,KLRD1,PTPRC,RAB27A,SLAMF1,MAP3K7,TNFSF4,WAS,ZP3,STX7,MALT1,ZBTB1,RFTN1,TBX21,SASH3,CRTAM,RSAD2,DENND1B
8_Member	GO Biological Processes	GO:0002714	positive regulation of B cell mediated immunity	-6.19824	-4.72639	13/40	695,940,4049,4436,5788,7158,7292,7468,10666,22976,30009,55183,56941	BTK,CD28,LTA,MSH2,PTPRC,TP53BP1,TNFSF4,NSD2,CD226,PAXIP1,TBX21,RIF1,HMCES
8_Member	GO Biological Processes	GO:0002891	positive regulation of immunoglobulin mediated immune response	-6.19824	-4.72639	13/40	695,940,4049,4436,5788,7158,7292,7468,10666,22976,30009,55183,56941	BTK,CD28,LTA,MSH2,PTPRC,TP53BP1,TNFSF4,NSD2,CD226,PAXIP1,TBX21,RIF1,HMCES
8_Member	GO Biological Processes	GO:0002712	regulation of B cell mediated immunity	-6.16094	-4.69315	16/60	604,695,940,4049,4436,5788,6830,7158,7292,7468,10666,22976,30009,55183,56941,121260	BCL6,BTK,CD28,LTA,MSH2,PTPRC,SUPT6H,TP53BP1,TNFSF4,NSD2,CD226,PAXIP1,TBX21,RIF1,HMCES,SLC15A4
8_Member	GO Biological Processes	GO:0002889	regulation of immunoglobulin mediated immune response	-6.16094	-4.69315	16/60	604,695,940,4049,4436,5788,6830,7158,7292,7468,10666,22976,30009,55183,56941,121260	BCL6,BTK,CD28,LTA,MSH2,PTPRC,SUPT6H,TP53BP1,TNFSF4,NSD2,CD226,PAXIP1,TBX21,RIF1,HMCES,SLC15A4
8_Member	GO Biological Processes	GO:0002709	regulation of T cell mediated immunity	-5.90368	-4.46986	19/85	177,196,3140,3575,3594,3824,5788,6504,6885,7292,7454,7784,8417,10892,22890,30009,54440,91543,163486	AGER,AHR,MR1,IL7R,IL12RB1,KLRD1,PTPRC,SLAMF1,MAP3K7,TNFSF4,WAS,ZP3,STX7,MALT1,ZBTB1,TBX21,SASH3,RSAD2,DENND1B
8_Member	GO Biological Processes	GO:0002720	positive regulation of cytokine production involved in immune response	-5.56148	-4.17104	16/66	814,5336,6504,6885,7292,7805,8140,8482,9188,10666,10892,54440,91543,163486,170506,388325	CAMK4,PLCG2,SLAMF1,MAP3K7,TNFSF4,LAPTM5,SLC7A5,SEMA7A,DDX21,CD226,MALT1,SASH3,RSAD2,DENND1B,DHX36,SCIMP
8_Member	GO Biological Processes	GO:0002377	immunoglobulin production	-5.53899	-4.14995	33/217	604,695,933,940,942,959,1235,2956,3112,4436,4437,5591,5788,6830,6929,7158,7292,7468,8888,9156,10721,22976,23075,25939,30009,54440,55183,56941,57379,59067,115352,121260,124626	BCL6,BTK,CD22,CD28,CD86,CD40LG,CCR6,MSH6,HLA-DOB,MSH2,MSH3,PRKDC,PTPRC,SUPT6H,TCF3,TP53BP1,TNFSF4,NSD2,MCM3AP,EXO1,POLQ,PAXIP1,SWAP70,SAMHD1,TBX21,SASH3,RIF1,HMCES,AICDA,IL21,FCRL3,SLC15A4,ZPBP2
8_Member	GO Biological Processes	GO:0045830	positive regulation of isotype switching	-5.48501	-4.10239	10/27	940,4436,5788,7158,7292,7468,22976,30009,55183,56941	CD28,MSH2,PTPRC,TP53BP1,TNFSF4,NSD2,PAXIP1,TBX21,RIF1,HMCES
8_Member	GO Biological Processes	GO:0002639	positive regulation of immunoglobulin production	-4.88643	-3.58955	13/51	940,942,4436,5788,7158,7292,7468,22976,30009,54440,55183,56941,59067	CD28,CD86,MSH2,PTPRC,TP53BP1,TNFSF4,NSD2,PAXIP1,TBX21,SASH3,RIF1,HMCES,IL21
8_Member	GO Biological Processes	GO:0016064	immunoglobulin mediated immune response	-4.68033	-3.41588	30/207	604,695,720,930,939,940,959,1191,1235,2956,3112,3635,4049,4436,5788,6830,7158,7292,7468,7784,9156,10666,10747,22976,23075,28526,30009,55183,56941,121260	BCL6,BTK,C4A,CD19,CD27,CD28,CD40LG,CLU,CCR6,MSH6,HLA-DOB,INPP5D,LTA,MSH2,PTPRC,SUPT6H,TP53BP1,TNFSF4,NSD2,ZP3,EXO1,CD226,MASP2,PAXIP1,SWAP70,TRDC,TBX21,RIF1,HMCES,SLC15A4
8_Member	GO Biological Processes	GO:0019724	B cell mediated immunity	-4.55888	-3.31568	30/210	604,695,720,930,939,940,959,1191,1235,2956,3112,3635,4049,4436,5788,6830,7158,7292,7468,7784,9156,10666,10747,22976,23075,28526,30009,55183,56941,121260	BCL6,BTK,C4A,CD19,CD27,CD28,CD40LG,CLU,CCR6,MSH6,HLA-DOB,INPP5D,LTA,MSH2,PTPRC,SUPT6H,TP53BP1,TNFSF4,NSD2,ZP3,EXO1,CD226,MASP2,PAXIP1,SWAP70,TRDC,TBX21,RIF1,HMCES,SLC15A4
8_Member	GO Biological Processes	GO:0002711	positive regulation of T cell mediated immunity	-4.41726	-3.19322	13/56	3140,3594,5788,6504,6885,7292,7784,8417,10892,22890,54440,91543,163486	MR1,IL12RB1,PTPRC,SLAMF1,MAP3K7,TNFSF4,ZP3,STX7,MALT1,ZBTB1,SASH3,RSAD2,DENND1B
8_Member	GO Biological Processes	GO:0048302	regulation of isotype switching to IgG isotypes	-4.11736	-2.93463	6/13	940,4436,5788,22976,30009,121260	CD28,MSH2,PTPRC,PAXIP1,TBX21,SLC15A4
8_Member	GO Biological Processes	GO:0048304	positive regulation of isotype switching to IgG isotypes	-3.97871	-2.81921	5/9	940,4436,5788,22976,30009	CD28,MSH2,PTPRC,PAXIP1,TBX21
8_Member	GO Biological Processes	GO:0048291	isotype switching to IgG isotypes	-3.89838	-2.75468	6/14	940,4436,5788,22976,30009,121260	CD28,MSH2,PTPRC,PAXIP1,TBX21,SLC15A4
9_Summary	GO Biological Processes	GO:0050778	positive regulation of immune response	-26.5954	-23.7651	113/576	640,695,720,728,868,919,920,930,933,940,942,952,1191,1240,1387,1493,1660,2033,2268,2533,2534,3055,3140,3148,3572,3594,3635,3684,3689,3702,3824,3932,3937,4049,4068,4208,4321,4332,4436,4773,5062,5142,5144,5290,5293,5335,5336,5469,5579,5581,5588,5591,5788,6504,6777,6850,6885,7006,7070,7158,7292,7294,7409,7468,7535,7784,7805,8417,8723,8934,9404,9641,10125,10385,10451,10657,10666,10747,10892,22890,229…	BLK,BTK,C4A,C5AR1,CBLB,CD247,CD4,CD19,CD22,CD28,CD86,CD38,CLU,CMKLR1,CREBBP,CTLA4,DHX9,EP300,FGR,FYB1,FYN,HCK,MR1,HMGB2,IL6ST,IL12RB1,INPP5D,ITGAM,ITGB2,ITK,KLRD1,LCK,LCP2,LTA,SH2D1A,MEF2C,MMP12,MNDA,MSH2,NFATC2,PAK2,PDE4B,PDE4D,PIK3CA,PIK3CD,PLCG1,PLCG2,MED1,PRKCB,PRKCE,PRKCQ,PRKDC,PTPRC,SLAMF1,STAT5B,SYK,MAP3K7,TEC,THY1,TP53BP1,TNFSF4,TXK,VAV1,NSD2,ZAP70,ZP3,LAPTM5,STX7,SNX4,RAB29,LPXN,IKBKE,RA…
9_Member	GO Biological Processes	GO:0050778	positive regulation of immune response	-26.5954	-23.7651	113/576	640,695,720,728,868,919,920,930,933,940,942,952,1191,1240,1387,1493,1660,2033,2268,2533,2534,3055,3140,3148,3572,3594,3635,3684,3689,3702,3824,3932,3937,4049,4068,4208,4321,4332,4436,4773,5062,5142,5144,5290,5293,5335,5336,5469,5579,5581,5588,5591,5788,6504,6777,6850,6885,7006,7070,7158,7292,7294,7409,7468,7535,7784,7805,8417,8723,8934,9404,9641,10125,10385,10451,10657,10666,10747,10892,22890,229…	BLK,BTK,C4A,C5AR1,CBLB,CD247,CD4,CD19,CD22,CD28,CD86,CD38,CLU,CMKLR1,CREBBP,CTLA4,DHX9,EP300,FGR,FYB1,FYN,HCK,MR1,HMGB2,IL6ST,IL12RB1,INPP5D,ITGAM,ITGB2,ITK,KLRD1,LCK,LCP2,LTA,SH2D1A,MEF2C,MMP12,MNDA,MSH2,NFATC2,PAK2,PDE4B,PDE4D,PIK3CA,PIK3CD,PLCG1,PLCG2,MED1,PRKCB,PRKCE,PRKCQ,PRKDC,PTPRC,SLAMF1,STAT5B,SYK,MAP3K7,TEC,THY1,TP53BP1,TNFSF4,TXK,VAV1,NSD2,ZAP70,ZP3,LAPTM5,STX7,SNX4,RAB29,LPXN,IKBKE,RA…
9_Member	GO Biological Processes	GO:0002764	immune response-regulating signaling pathway	-22.088	-19.4506	93/472	640,695,728,868,919,930,933,940,952,1240,1387,1493,1540,1654,2033,2268,2533,2534,3055,3635,3662,3702,3824,3932,3937,4068,4208,4214,4332,4773,5062,5142,5144,5170,5290,5293,5335,5336,5579,5581,5588,5788,6397,6565,6850,6885,7006,7070,7097,7128,7187,7294,7409,7535,7805,8934,9404,9958,9971,10385,10451,10657,10666,10892,23180,23228,23369,26057,26060,26065,26191,28526,50852,54900,54941,55024,57181,57724…	BLK,BTK,C5AR1,CBLB,CD247,CD19,CD22,CD28,CD38,CMKLR1,CREBBP,CTLA4,CYLD,DDX3X,EP300,FGR,FYB1,FYN,HCK,INPP5D,IRF4,ITK,KLRD1,LCK,LCP2,SH2D1A,MEF2C,MAP3K1,MNDA,NFATC2,PAK2,PDE4B,PDE4D,PDPK1,PIK3CA,PIK3CD,PLCG1,PLCG2,PRKCB,PRKCE,PRKCQ,PTPRC,SEC14L1,SLC15A2,SYK,MAP3K7,TEC,THY1,TLR2,TNFAIP3,TRAF3,TXK,VAV1,ZAP70,LAPTM5,RAB29,LPXN,USP15,NR1H4,BTN2A2,VAV3,KHDRBS1,CD226,MALT1,RFTN1,PLCL2,PUM2,ANKRD17,APPL1,L…
9_Member	GO Biological Processes	GO:0002429	immune response-activating cell surface receptor signaling pathway	-19.823	-17.3305	67/291	640,695,728,868,919,930,933,940,952,1240,1387,1493,2033,2268,2533,2534,3055,3635,3702,3824,3932,3937,4068,4208,4332,4773,5062,5142,5144,5290,5293,5335,5336,5579,5581,5788,6850,6885,7006,7070,7294,7409,7535,7805,8934,9404,10385,10451,10657,10666,10892,23180,23228,26060,26191,28526,50852,54900,55024,57181,65125,84433,115352,149041,163486,257144,387357	BLK,BTK,C5AR1,CBLB,CD247,CD19,CD22,CD28,CD38,CMKLR1,CREBBP,CTLA4,EP300,FGR,FYB1,FYN,HCK,INPP5D,ITK,KLRD1,LCK,LCP2,SH2D1A,MEF2C,MNDA,NFATC2,PAK2,PDE4B,PDE4D,PIK3CA,PIK3CD,PLCG1,PLCG2,PRKCB,PRKCE,PTPRC,SYK,MAP3K7,TEC,THY1,TXK,VAV1,ZAP70,LAPTM5,RAB29,LPXN,BTN2A2,VAV3,KHDRBS1,CD226,MALT1,RFTN1,PLCL2,APPL1,PTPN22,TRDC,TRAT1,LAX1,BANK1,SLC39A10,WNK1,CARD11,FCRL3,RC3H1,DENND1B,GCSAM,THEMIS
9_Member	GO Biological Processes	GO:0002757	immune response-activating signal transduction	-19.823	-17.3305	67/291	640,695,728,868,919,930,933,940,952,1240,1387,1493,2033,2268,2533,2534,3055,3635,3702,3824,3932,3937,4068,4208,4332,4773,5062,5142,5144,5290,5293,5335,5336,5579,5581,5788,6850,6885,7006,7070,7294,7409,7535,7805,8934,9404,10385,10451,10657,10666,10892,23180,23228,26060,26191,28526,50852,54900,55024,57181,65125,84433,115352,149041,163486,257144,387357	BLK,BTK,C5AR1,CBLB,CD247,CD19,CD22,CD28,CD38,CMKLR1,CREBBP,CTLA4,EP300,FGR,FYB1,FYN,HCK,INPP5D,ITK,KLRD1,LCK,LCP2,SH2D1A,MEF2C,MNDA,NFATC2,PAK2,PDE4B,PDE4D,PIK3CA,PIK3CD,PLCG1,PLCG2,PRKCB,PRKCE,PTPRC,SYK,MAP3K7,TEC,THY1,TXK,VAV1,ZAP70,LAPTM5,RAB29,LPXN,BTN2A2,VAV3,KHDRBS1,CD226,MALT1,RFTN1,PLCL2,APPL1,PTPN22,TRDC,TRAT1,LAX1,BANK1,SLC39A10,WNK1,CARD11,FCRL3,RC3H1,DENND1B,GCSAM,THEMIS
9_Member	GO Biological Processes	GO:0002768	immune response-regulating cell surface receptor signaling pathway	-19.7623	-17.2814	70/315	640,695,728,868,919,930,933,940,952,1240,1387,1493,2033,2268,2533,2534,3055,3635,3702,3824,3932,3937,4068,4208,4214,4332,4773,5062,5142,5144,5290,5293,5335,5336,5579,5581,5588,5788,6850,6885,7006,7070,7294,7409,7535,7805,8934,9404,10385,10451,10657,10666,10892,23180,23228,26060,26191,28526,50852,54900,55024,57181,65125,84433,115352,131450,149041,163486,257144,387357	BLK,BTK,C5AR1,CBLB,CD247,CD19,CD22,CD28,CD38,CMKLR1,CREBBP,CTLA4,EP300,FGR,FYB1,FYN,HCK,INPP5D,ITK,KLRD1,LCK,LCP2,SH2D1A,MEF2C,MAP3K1,MNDA,NFATC2,PAK2,PDE4B,PDE4D,PIK3CA,PIK3CD,PLCG1,PLCG2,PRKCB,PRKCE,PRKCQ,PTPRC,SYK,MAP3K7,TEC,THY1,TXK,VAV1,ZAP70,LAPTM5,RAB29,LPXN,BTN2A2,VAV3,KHDRBS1,CD226,MALT1,RFTN1,PLCL2,APPL1,PTPN22,TRDC,TRAT1,LAX1,BANK1,SLC39A10,WNK1,CARD11,FCRL3,CD200R1,RC3H1,DENND1B,GCSAM…
9_Member	GO Biological Processes	GO:0002253	activation of immune response	-17.0827	-14.7544	73/376	640,695,720,728,868,919,930,933,940,952,1191,1240,1387,1493,2033,2268,2533,2534,3055,3635,3702,3824,3932,3937,4068,4208,4332,4773,5062,5142,5144,5290,5293,5335,5336,5579,5581,5591,5788,6850,6885,7006,7070,7294,7409,7535,7805,8934,9404,10385,10451,10657,10666,10747,10892,23180,23228,26060,26191,28526,28984,50852,54900,55024,57181,65125,81030,84433,115352,149041,163486,257144,387357	BLK,BTK,C4A,C5AR1,CBLB,CD247,CD19,CD22,CD28,CD38,CLU,CMKLR1,CREBBP,CTLA4,EP300,FGR,FYB1,FYN,HCK,INPP5D,ITK,KLRD1,LCK,LCP2,SH2D1A,MEF2C,MNDA,NFATC2,PAK2,PDE4B,PDE4D,PIK3CA,PIK3CD,PLCG1,PLCG2,PRKCB,PRKCE,PRKDC,PTPRC,SYK,MAP3K7,TEC,THY1,TXK,VAV1,ZAP70,LAPTM5,RAB29,LPXN,BTN2A2,VAV3,KHDRBS1,CD226,MASP2,MALT1,RFTN1,PLCL2,APPL1,PTPN22,TRDC,RGCC,TRAT1,LAX1,BANK1,SLC39A10,WNK1,ZBP1,CARD11,FCRL3,RC3H1,DENN…
9_Member	GO Biological Processes	GO:0050851	antigen receptor-mediated signaling pathway	-16.9557	-14.6393	56/240	640,695,868,919,930,933,940,952,1493,2533,2534,3635,3702,3932,3937,4068,4208,4332,4773,5142,5144,5290,5293,5335,5336,5579,5788,6850,6885,7006,7070,7294,7535,7805,8934,9404,10385,10451,10657,10666,10892,23180,23228,26191,28526,50852,54900,55024,57181,65125,84433,115352,149041,163486,257144,387357	BLK,BTK,CBLB,CD247,CD19,CD22,CD28,CD38,CTLA4,FYB1,FYN,INPP5D,ITK,LCK,LCP2,SH2D1A,MEF2C,MNDA,NFATC2,PDE4B,PDE4D,PIK3CA,PIK3CD,PLCG1,PLCG2,PRKCB,PTPRC,SYK,MAP3K7,TEC,THY1,TXK,ZAP70,LAPTM5,RAB29,LPXN,BTN2A2,VAV3,KHDRBS1,CD226,MALT1,RFTN1,PLCL2,PTPN22,TRDC,TRAT1,LAX1,BANK1,SLC39A10,WNK1,CARD11,FCRL3,RC3H1,DENND1B,GCSAM,THEMIS
9_Member	GO Biological Processes	GO:0050852	T cell receptor signaling pathway	-15.2012	-12.9762	37/123	868,919,940,1493,2533,2534,3635,3702,3932,3937,4068,5142,5144,5290,5293,5335,5336,5788,6885,7006,7070,7294,7535,7805,8934,10385,10657,10666,10892,23180,26191,50852,65125,84433,149041,163486,387357	CBLB,CD247,CD28,CTLA4,FYB1,FYN,INPP5D,ITK,LCK,LCP2,SH2D1A,PDE4B,PDE4D,PIK3CA,PIK3CD,PLCG1,PLCG2,PTPRC,MAP3K7,TEC,THY1,TXK,ZAP70,LAPTM5,RAB29,BTN2A2,KHDRBS1,CD226,MALT1,RFTN1,PTPN22,TRAT1,WNK1,CARD11,RC3H1,DENND1B,THEMIS
9_Member	GO Biological Processes	GO:0050853	B cell receptor signaling pathway	-7.3161	-5.71556	27/131	640,695,930,933,952,1493,3702,3932,4208,4332,4773,5293,5336,5579,5788,6850,7006,9404,10451,23180,23228,26191,28526,55024,57181,115352,257144	BLK,BTK,CD19,CD22,CD38,CTLA4,ITK,LCK,MEF2C,MNDA,NFATC2,PIK3CD,PLCG2,PRKCB,PTPRC,SYK,TEC,LPXN,VAV3,RFTN1,PLCL2,PTPN22,TRDC,BANK1,SLC39A10,FCRL3,GCSAM
9_Member	GO Biological Processes	GO:0050855	regulation of B cell receptor signaling pathway	-6.04205	-4.59309	10/24	640,930,933,5579,9404,23228,26191,57181,115352,257144	BLK,CD19,CD22,PRKCB,LPXN,PLCL2,PTPN22,SLC39A10,FCRL3,GCSAM
9_Member	GO Biological Processes	GO:0050858	negative regulation of antigen receptor-mediated signaling pathway	-4.15306	-2.96483	9/30	868,933,4068,7070,7805,9404,23228,26191,115352	CBLB,CD22,SH2D1A,THY1,LAPTM5,LPXN,PLCL2,PTPN22,FCRL3
10_Summary	Reactome Gene Sets	R-HSA-1280218	Adaptive Immune System	-26.5422	-23.7246	134/763	208,640,695,868,915,919,920,925,926,930,933,940,942,959,996,1062,1493,1536,2475,2533,2534,2885,3112,3635,3676,3683,3689,3702,3708,3709,3710,3796,3824,3832,3932,3937,4012,4068,4688,4734,4772,4773,4790,5062,5133,5170,5290,5293,5335,5336,5529,5530,5567,5579,5588,5592,5781,5788,5930,5966,6402,6502,6614,6850,6885,6890,7097,7174,7409,7412,7454,7535,8065,8139,8651,8905,8924,8925,9021,9354,9398,9493,9666…	AKT2,BLK,BTK,CBLB,CD3D,CD247,CD4,CD8A,CD8B,CD19,CD22,CD28,CD86,CD40LG,CDC27,CENPE,CTLA4,CYBB,MTOR,FYB1,FYN,GRB2,HLA-DOB,INPP5D,ITGA4,ITGAL,ITGB2,ITK,ITPR1,ITPR2,ITPR3,KIF2A,KLRD1,KIF11,LCK,LCP2,LNPEP,SH2D1A,NCF2,NEDD4,NFATC1,NFATC2,NFKB1,PAK2,PDCD1,PDPK1,PIK3CA,PIK3CD,PLCG1,PLCG2,PPP2R5E,PPP3CA,PRKACB,PRKCB,PRKCQ,PRKG1,PTPN11,PTPRC,RBBP6,REL,SELL,SKP2,SIGLEC1,SYK,MAP3K7,TAP1,TLR2,TPP2,VAV1,VCAM1,…
10_Member	Reactome Gene Sets	R-HSA-1280218	Adaptive Immune System	-26.5422	-23.7246	134/763	208,640,695,868,915,919,920,925,926,930,933,940,942,959,996,1062,1493,1536,2475,2533,2534,2885,3112,3635,3676,3683,3689,3702,3708,3709,3710,3796,3824,3832,3932,3937,4012,4068,4688,4734,4772,4773,4790,5062,5133,5170,5290,5293,5335,5336,5529,5530,5567,5579,5588,5592,5781,5788,5930,5966,6402,6502,6614,6850,6885,6890,7097,7174,7409,7412,7454,7535,8065,8139,8651,8905,8924,8925,9021,9354,9398,9493,9666…	AKT2,BLK,BTK,CBLB,CD3D,CD247,CD4,CD8A,CD8B,CD19,CD22,CD28,CD86,CD40LG,CDC27,CENPE,CTLA4,CYBB,MTOR,FYB1,FYN,GRB2,HLA-DOB,INPP5D,ITGA4,ITGAL,ITGB2,ITK,ITPR1,ITPR2,ITPR3,KIF2A,KLRD1,KIF11,LCK,LCP2,LNPEP,SH2D1A,NCF2,NEDD4,NFATC1,NFATC2,NFKB1,PAK2,PDCD1,PDPK1,PIK3CA,PIK3CD,PLCG1,PLCG2,PPP2R5E,PPP3CA,PRKACB,PRKCB,PRKCQ,PRKG1,PTPN11,PTPRC,RBBP6,REL,SELL,SKP2,SIGLEC1,SYK,MAP3K7,TAP1,TLR2,TPP2,VAV1,VCAM1,…
11_Summary	GO Biological Processes	GO:0071103	DNA conformation change	-25.4686	-22.709	79/319	546,641,891,1105,1654,1660,1677,1786,1788,3007,3070,3087,3148,4171,4172,4174,4175,4176,4361,4673,5347,5965,5983,5985,6732,7150,7153,7175,8208,8467,8520,8932,9918,10036,10051,10592,10664,10721,23063,23064,23132,23133,23272,23310,23347,23397,23522,25788,25842,25913,29855,54821,54892,55051,55196,55355,55636,55723,55729,56916,57169,57343,57379,57697,64151,79648,80119,80205,83852,83990,84083,84181,897…	ATRX,BLM,CCNB1,CHD1,DDX3X,DHX9,DFFB,DNMT1,DNMT3A,H1-3,HELLS,HHEX,HMGB2,MCM2,MCM3,MCM5,MCM6,MCM7,MRE11,NAP1L1,PLK1,RECQL,RFC3,RFC5,SRPK1,TOP1,TOP2A,TPR,CHAF1B,SMARCA5,HAT1,MBD2,NCAPD2,CHAF1A,SMC4,SMC2,CTCF,POLQ,WAPL,SETX,RAD54L2,PHF8,TASOR,NCAPD3,SMCHD1,NCAPH,KAT6B,RAD54B,ASF1A,POT1,UBN1,ERCC6L,NCAPG2,NRDE2,RESF1,HJURP,CHD7,ASF1B,ATF7IP,SMARCAD1,ZNFX1,ZNF304,AICDA,FANCM,NCAPG,MCPH1,PIF1,CHD9,SETDB…
11_Member	GO Biological Processes	GO:0071103	DNA conformation change	-25.4686	-22.709	79/319	546,641,891,1105,1654,1660,1677,1786,1788,3007,3070,3087,3148,4171,4172,4174,4175,4176,4361,4673,5347,5965,5983,5985,6732,7150,7153,7175,8208,8467,8520,8932,9918,10036,10051,10592,10664,10721,23063,23064,23132,23133,23272,23310,23347,23397,23522,25788,25842,25913,29855,54821,54892,55051,55196,55355,55636,55723,55729,56916,57169,57343,57379,57697,64151,79648,80119,80205,83852,83990,84083,84181,897…	ATRX,BLM,CCNB1,CHD1,DDX3X,DHX9,DFFB,DNMT1,DNMT3A,H1-3,HELLS,HHEX,HMGB2,MCM2,MCM3,MCM5,MCM6,MCM7,MRE11,NAP1L1,PLK1,RECQL,RFC3,RFC5,SRPK1,TOP1,TOP2A,TPR,CHAF1B,SMARCA5,HAT1,MBD2,NCAPD2,CHAF1A,SMC4,SMC2,CTCF,POLQ,WAPL,SETX,RAD54L2,PHF8,TASOR,NCAPD3,SMCHD1,NCAPH,KAT6B,RAD54B,ASF1A,POT1,UBN1,ERCC6L,NCAPG2,NRDE2,RESF1,HJURP,CHD7,ASF1B,ATF7IP,SMARCAD1,ZNFX1,ZNF304,AICDA,FANCM,NCAPG,MCPH1,PIF1,CHD9,SETDB…
11_Member	GO Biological Processes	GO:0006323	DNA packaging	-13.3586	-11.2756	49/229	546,891,1677,1786,1788,3007,3070,3148,4171,4673,5347,6732,7153,7175,8208,8467,8520,8932,9918,10036,10051,10592,10664,23063,23133,23272,23310,23347,23397,23522,25842,29855,54892,55051,55196,55355,55723,55729,57169,57343,57379,64151,79648,83852,113130,128312,132660,257218,401541	ATRX,CCNB1,DFFB,DNMT1,DNMT3A,H1-3,HELLS,HMGB2,MCM2,NAP1L1,PLK1,SRPK1,TOP2A,TPR,CHAF1B,SMARCA5,HAT1,MBD2,NCAPD2,CHAF1A,SMC4,SMC2,CTCF,WAPL,PHF8,TASOR,NCAPD3,SMCHD1,NCAPH,KAT6B,ASF1A,UBN1,NCAPG2,NRDE2,RESF1,HJURP,ASF1B,ATF7IP,ZNFX1,ZNF304,AICDA,NCAPG,MCPH1,SETDB2,CDCA5,H2BU1,LIN54,SHPRH,CENPP
11_Member	GO Biological Processes	GO:0006333	chromatin assembly or disassembly	-10.7584	-8.8647	42/207	546,1786,1788,3007,3070,3148,4171,4673,6597,6599,7175,8208,8289,8467,8520,8932,9031,9219,10036,10664,11198,11240,23133,23272,23347,23522,25842,29855,55051,55196,55355,55723,55729,57169,57343,57379,83852,128312,132660,196528,257218,401541	ATRX,DNMT1,DNMT3A,H1-3,HELLS,HMGB2,MCM2,NAP1L1,SMARCA4,SMARCC1,TPR,CHAF1B,ARID1A,SMARCA5,HAT1,MBD2,BAZ1B,MTA2,CHAF1A,CTCF,SUPT16H,PADI2,PHF8,TASOR,SMCHD1,KAT6B,ASF1A,UBN1,NRDE2,RESF1,HJURP,ASF1B,ATF7IP,ZNFX1,ZNF304,AICDA,SETDB2,H2BU1,LIN54,ARID2,SHPRH,CENPP
11_Member	GO Biological Processes	GO:0071824	protein-DNA complex subunit organization	-10.7261	-8.83857	47/250	546,1058,1060,1062,1063,1385,2186,2491,3007,3070,3148,4171,4172,4174,4175,4176,4673,5893,6597,6599,6830,6925,8208,8289,8467,8520,8554,8888,9787,10036,10664,11198,23522,25842,29072,29855,55355,55723,55729,55814,55832,81611,128312,132660,196528,257218,401541	ATRX,CENPA,CENPC,CENPE,CENPF,CREB1,BPTF,CENPI,H1-3,HELLS,HMGB2,MCM2,MCM3,MCM5,MCM6,MCM7,NAP1L1,RAD52,SMARCA4,SMARCC1,SUPT6H,TCF4,CHAF1B,ARID1A,SMARCA5,HAT1,PIAS1,MCM3AP,DLGAP5,CHAF1A,CTCF,SUPT16H,KAT6B,ASF1A,SETD2,UBN1,HJURP,ASF1B,ATF7IP,BDP1,CAND1,ANP32E,H2BU1,LIN54,ARID2,SHPRH,CENPP
11_Member	GO Biological Processes	GO:0031497	chromatin assembly	-7.88246	-6.22576	34/182	546,1786,1788,3007,3070,3148,4171,4673,7175,8208,8467,8520,8932,10036,10664,23133,23272,23347,23522,25842,29855,55051,55196,55355,55723,55729,57169,57343,57379,83852,128312,132660,257218,401541	ATRX,DNMT1,DNMT3A,H1-3,HELLS,HMGB2,MCM2,NAP1L1,TPR,CHAF1B,SMARCA5,HAT1,MBD2,CHAF1A,CTCF,PHF8,TASOR,SMCHD1,KAT6B,ASF1A,UBN1,NRDE2,RESF1,HJURP,ASF1B,ATF7IP,ZNFX1,ZNF304,AICDA,SETDB2,H2BU1,LIN54,SHPRH,CENPP
11_Member	GO Biological Processes	GO:0065004	protein-DNA complex assembly	-7.29636	-5.69733	36/210	546,1058,1060,1062,1063,1385,2491,3007,3070,3148,4171,4172,4174,4175,4176,4673,5893,6597,6925,8208,8467,8520,8554,9787,10036,23522,25842,29855,55355,55723,55729,55814,55832,128312,257218,401541	ATRX,CENPA,CENPC,CENPE,CENPF,CREB1,CENPI,H1-3,HELLS,HMGB2,MCM2,MCM3,MCM5,MCM6,MCM7,NAP1L1,RAD52,SMARCA4,TCF4,CHAF1B,SMARCA5,HAT1,PIAS1,DLGAP5,CHAF1A,KAT6B,ASF1A,UBN1,HJURP,ASF1B,ATF7IP,BDP1,CAND1,H2BU1,SHPRH,CENPP
11_Member	GO Biological Processes	GO:0034728	nucleosome organization	-6.13077	-4.66669	29/167	546,2186,3007,3148,4171,4673,6597,6599,6830,8208,8289,8467,8520,8888,10036,10664,11198,23522,25842,29072,29855,55355,55723,81611,128312,132660,196528,257218,401541	ATRX,BPTF,H1-3,HMGB2,MCM2,NAP1L1,SMARCA4,SMARCC1,SUPT6H,CHAF1B,ARID1A,SMARCA5,HAT1,MCM3AP,CHAF1A,CTCF,SUPT16H,KAT6B,ASF1A,SETD2,UBN1,HJURP,ASF1B,ANP32E,H2BU1,LIN54,ARID2,SHPRH,CENPP
12_Summary	Reactome Gene Sets	R-HSA-2990846	SUMOylation	-24.9031	-22.1647	59/188	142,332,641,1387,1786,1788,1789,2033,2908,3066,3090,4928,5111,5465,5885,5893,5903,6045,6095,6304,6670,7150,7153,7158,7175,8204,8243,8535,8554,8924,9126,9641,9656,9759,9971,9972,9994,10274,10499,10735,23165,23225,23279,23314,23511,23512,29843,51564,51602,55143,55706,55746,57122,57591,79677,80012,84733,115426,205564,347,580,868,1660,1959,3059,3087,3717,3837,3839,3841,3843,4321,4600,4734,4851,5469,5…	PARP1,BIRC5,BLM,CREBBP,DNMT1,DNMT3A,DNMT3B,EP300,NR3C1,HDAC2,HIC1,NUP98,PCNA,PPARA,RAD21,RAD52,RANBP2,RNF2,RORA,SATB1,SP3,TOP1,TOP2A,TP53BP1,TPR,NRIP1,SMC1A,CBX4,PIAS1,HERC2,SMC3,IKBKE,MDC1,HDAC4,NR1H4,NUP153,CASP8AP2,STAG1,NCOA2,STAG2,NUP205,NUP210,NUP160,SATB2,NUP188,SUZ12,SENP1,HDAC7,NOP58,CDCA8,NDC1,NUP133,NUP107,MRTFA,SMC6,PHC3,CBX2,UHRF2,SENP5,APOD,BARD1,CBLB,DHX9,EGR2,HCLS1,HHEX,JAK2,KPNB1…
12_Member	Reactome Gene Sets	R-HSA-2990846	SUMOylation	-24.9031	-22.1647	59/188	142,332,641,1387,1786,1788,1789,2033,2908,3066,3090,4928,5111,5465,5885,5893,5903,6045,6095,6304,6670,7150,7153,7158,7175,8204,8243,8535,8554,8924,9126,9641,9656,9759,9971,9972,9994,10274,10499,10735,23165,23225,23279,23314,23511,23512,29843,51564,51602,55143,55706,55746,57122,57591,79677,80012,84733,115426,205564	PARP1,BIRC5,BLM,CREBBP,DNMT1,DNMT3A,DNMT3B,EP300,NR3C1,HDAC2,HIC1,NUP98,PCNA,PPARA,RAD21,RAD52,RANBP2,RNF2,RORA,SATB1,SP3,TOP1,TOP2A,TP53BP1,TPR,NRIP1,SMC1A,CBX4,PIAS1,HERC2,SMC3,IKBKE,MDC1,HDAC4,NR1H4,NUP153,CASP8AP2,STAG1,NCOA2,STAG2,NUP205,NUP210,NUP160,SATB2,NUP188,SUZ12,SENP1,HDAC7,NOP58,CDCA8,NDC1,NUP133,NUP107,MRTFA,SMC6,PHC3,CBX2,UHRF2,SENP5
12_Member	Reactome Gene Sets	R-HSA-3108232	SUMO E3 ligases SUMOylate target proteins	-24.0298	-21.3213	57/182	142,332,641,1387,1786,1788,1789,2033,2908,3066,3090,4928,5111,5465,5885,5893,5903,6045,6095,6304,6670,7150,7153,7158,7175,8204,8243,8535,8554,8924,9126,9641,9656,9759,9971,9972,9994,10274,10499,10735,23165,23225,23279,23314,23511,23512,51564,51602,55143,55706,55746,57122,57591,79677,80012,84733,115426	PARP1,BIRC5,BLM,CREBBP,DNMT1,DNMT3A,DNMT3B,EP300,NR3C1,HDAC2,HIC1,NUP98,PCNA,PPARA,RAD21,RAD52,RANBP2,RNF2,RORA,SATB1,SP3,TOP1,TOP2A,TP53BP1,TPR,NRIP1,SMC1A,CBX4,PIAS1,HERC2,SMC3,IKBKE,MDC1,HDAC4,NR1H4,NUP153,CASP8AP2,STAG1,NCOA2,STAG2,NUP205,NUP210,NUP160,SATB2,NUP188,SUZ12,HDAC7,NOP58,CDCA8,NDC1,NUP133,NUP107,MRTFA,SMC6,PHC3,CBX2,UHRF2
12_Member	GO Biological Processes	GO:0006913	nucleocytoplasmic transport	-14.7689	-12.5862	60/300	347,580,868,1660,1959,3059,3087,3717,3837,3839,3841,3843,4321,4600,4734,4851,4928,5469,5530,5569,5781,5903,6310,6815,6830,6850,7175,7248,8888,9887,9972,10527,10628,10657,10892,23039,23049,23165,23214,23279,23293,23325,23511,26019,26060,29072,29890,29969,51366,51496,51684,55051,55706,55746,57122,57154,57187,60468,120892,126549	APOD,BARD1,CBLB,DHX9,EGR2,HCLS1,HHEX,JAK2,KPNB1,KPNA3,KPNA5,IPO5,MMP12,MX2,NEDD4,NOTCH1,NUP98,MED1,PPP3CA,PKIA,PTPN11,RANBP2,ATXN1,STYX,SUPT6H,SYK,TPR,TSC1,MCM3AP,SMG7,NUP153,IPO7,TXNIP,KHDRBS1,MALT1,XPO7,SMG1,NUP205,XPO6,NUP160,SMG6,WASHC4,NUP188,UPF2,APPL1,SETD2,RBM15B,MDFIC,UBR5,CTDSPL2,SUFU,NRDE2,NDC1,NUP133,NUP107,SMURF1,THOC2,BACH2,LRRK2,ANKLE1
12_Member	GO Biological Processes	GO:0051169	nuclear transport	-14.7689	-12.5862	60/300	347,580,868,1660,1959,3059,3087,3717,3837,3839,3841,3843,4321,4600,4734,4851,4928,5469,5530,5569,5781,5903,6310,6815,6830,6850,7175,7248,8888,9887,9972,10527,10628,10657,10892,23039,23049,23165,23214,23279,23293,23325,23511,26019,26060,29072,29890,29969,51366,51496,51684,55051,55706,55746,57122,57154,57187,60468,120892,126549	APOD,BARD1,CBLB,DHX9,EGR2,HCLS1,HHEX,JAK2,KPNB1,KPNA3,KPNA5,IPO5,MMP12,MX2,NEDD4,NOTCH1,NUP98,MED1,PPP3CA,PKIA,PTPN11,RANBP2,ATXN1,STYX,SUPT6H,SYK,TPR,TSC1,MCM3AP,SMG7,NUP153,IPO7,TXNIP,KHDRBS1,MALT1,XPO7,SMG1,NUP205,XPO6,NUP160,SMG6,WASHC4,NUP188,UPF2,APPL1,SETD2,RBM15B,MDFIC,UBR5,CTDSPL2,SUFU,NRDE2,NDC1,NUP133,NUP107,SMURF1,THOC2,BACH2,LRRK2,ANKLE1
12_Member	Reactome Gene Sets	R-HSA-3108214	SUMOylation of DNA damage response and repair proteins	-14.0223	-11.9012	28/77	142,641,4928,5885,5893,5903,6045,7175,8243,8535,8554,8924,9126,9656,9972,10274,10735,23165,23225,23279,23511,51564,55706,55746,57122,79677,80012,84733	PARP1,BLM,NUP98,RAD21,RAD52,RANBP2,RNF2,TPR,SMC1A,CBX4,PIAS1,HERC2,SMC3,MDC1,NUP153,STAG1,STAG2,NUP205,NUP210,NUP160,NUP188,HDAC7,NDC1,NUP133,NUP107,SMC6,PHC3,CBX2
12_Member	GO Biological Processes	GO:0051236	establishment of RNA localization	-12.1224	-10.128	39/166	472,545,1660,2332,3087,4600,4928,5903,6426,6830,7175,7248,8658,8888,9444,9793,9887,9908,9972,10657,23049,23165,23180,23225,23279,23293,23299,23511,25909,26019,29072,29890,55051,55706,55746,56648,57097,57122,57187	ATM,ATR,DHX9,FMR1,HHEX,MX2,NUP98,RANBP2,SRSF1,SUPT6H,TPR,TSC1,TNKS,MCM3AP,QKI,CKAP5,SMG7,G3BP2,NUP153,KHDRBS1,SMG1,NUP205,RFTN1,NUP210,NUP160,SMG6,BICD2,NUP188,AHCTF1,UPF2,SETD2,RBM15B,NRDE2,NDC1,NUP133,EIF5A2,PARP11,NUP107,THOC2
12_Member	GO Biological Processes	GO:0006403	RNA localization	-11.7295	-9.75871	43/202	472,545,1660,2332,3087,4600,4928,5073,5903,6426,6830,7175,7248,8658,8888,9444,9793,9887,9908,9972,10657,23049,23165,23180,23225,23279,23293,23299,23511,25909,26019,29072,29890,51602,55051,55706,55746,56648,57097,57122,57187,167227,170506	ATM,ATR,DHX9,FMR1,HHEX,MX2,NUP98,PARN,RANBP2,SRSF1,SUPT6H,TPR,TSC1,TNKS,MCM3AP,QKI,CKAP5,SMG7,G3BP2,NUP153,KHDRBS1,SMG1,NUP205,RFTN1,NUP210,NUP160,SMG6,BICD2,NUP188,AHCTF1,UPF2,SETD2,RBM15B,NOP58,NRDE2,NDC1,NUP133,EIF5A2,PARP11,NUP107,THOC2,DCP2,DHX36
12_Member	GO Biological Processes	GO:0050657	nucleic acid transport	-11.0605	-9.13973	37/163	1660,2332,3087,4600,4928,5903,6426,6830,7175,7248,8658,8888,9444,9793,9887,9908,9972,10657,23049,23165,23180,23225,23279,23293,23299,23511,25909,26019,29072,29890,55051,55706,55746,56648,57097,57122,57187	DHX9,FMR1,HHEX,MX2,NUP98,RANBP2,SRSF1,SUPT6H,TPR,TSC1,TNKS,MCM3AP,QKI,CKAP5,SMG7,G3BP2,NUP153,KHDRBS1,SMG1,NUP205,RFTN1,NUP210,NUP160,SMG6,BICD2,NUP188,AHCTF1,UPF2,SETD2,RBM15B,NRDE2,NDC1,NUP133,EIF5A2,PARP11,NUP107,THOC2
12_Member	GO Biological Processes	GO:0050658	RNA transport	-11.0605	-9.13973	37/163	1660,2332,3087,4600,4928,5903,6426,6830,7175,7248,8658,8888,9444,9793,9887,9908,9972,10657,23049,23165,23180,23225,23279,23293,23299,23511,25909,26019,29072,29890,55051,55706,55746,56648,57097,57122,57187	DHX9,FMR1,HHEX,MX2,NUP98,RANBP2,SRSF1,SUPT6H,TPR,TSC1,TNKS,MCM3AP,QKI,CKAP5,SMG7,G3BP2,NUP153,KHDRBS1,SMG1,NUP205,RFTN1,NUP210,NUP160,SMG6,BICD2,NUP188,AHCTF1,UPF2,SETD2,RBM15B,NRDE2,NDC1,NUP133,EIF5A2,PARP11,NUP107,THOC2
12_Member	Reactome Gene Sets	R-HSA-913531	Interferon Signaling	-10.74	-8.85102	41/199	103,2634,3433,3434,3662,3717,3837,3839,3841,4261,4599,4600,4734,4928,5335,5770,5781,5903,6772,6773,7175,7297,7412,8554,8651,8672,9021,9830,9972,10346,23165,23225,23279,23511,24138,25939,55706,55746,57122,91543,201626	ADAR,GBP2,IFIT2,IFIT1,IRF4,JAK2,KPNB1,KPNA3,KPNA5,CIITA,MX1,MX2,NEDD4,NUP98,PLCG1,PTPN1,PTPN11,RANBP2,STAT1,STAT2,TPR,TYK2,VCAM1,PIAS1,SOCS1,EIF4G3,SOCS3,TRIM14,NUP153,TRIM22,NUP205,NUP210,NUP160,NUP188,IFIT5,SAMHD1,NDC1,NUP133,NUP107,RSAD2,PDE12
12_Member	GO Biological Processes	GO:0051028	mRNA transport	-10.6445	-8.76131	32/130	1660,2332,3087,4600,4928,5903,6426,6830,7175,8658,8888,9444,9887,9908,9972,23049,23165,23225,23279,23293,23299,23511,25909,26019,29072,29890,55706,55746,56648,57097,57122,57187	DHX9,FMR1,HHEX,MX2,NUP98,RANBP2,SRSF1,SUPT6H,TPR,TNKS,MCM3AP,QKI,SMG7,G3BP2,NUP153,SMG1,NUP205,NUP210,NUP160,SMG6,BICD2,NUP188,AHCTF1,UPF2,SETD2,RBM15B,NDC1,NUP133,EIF5A2,PARP11,NUP107,THOC2
12_Member	Reactome Gene Sets	R-HSA-2980766	Nuclear Envelope Breakdown	-8.84872	-7.09339	18/52	891,4001,4928,5347,5578,5579,5903,7112,7175,7443,9972,23165,23225,23279,23511,55706,55746,57122	CCNB1,LMNB1,NUP98,PLK1,PRKCA,PRKCB,RANBP2,TMPO,TPR,VRK1,NUP153,NUP205,NUP210,NUP160,NUP188,NDC1,NUP133,NUP107
12_Member	Reactome Gene Sets	R-HSA-4551638	SUMOylation of chromatin organization proteins	-8.77776	-7.0341	21/71	3066,4928,5903,6045,6304,7175,8535,8554,9759,9972,23165,23225,23279,23314,23511,23512,55706,55746,57122,80012,84733	HDAC2,NUP98,RANBP2,RNF2,SATB1,TPR,CBX4,PIAS1,HDAC4,NUP153,NUP205,NUP210,NUP160,SATB2,NUP188,SUZ12,NDC1,NUP133,NUP107,PHC3,CBX2
12_Member	Reactome Gene Sets	R-HSA-1169408	ISG15 antiviral mechanism	-8.65472	-6.91935	21/72	3434,3837,3839,3841,4599,4600,4734,4928,5335,5903,6772,7175,8672,9972,23165,23225,23279,23511,55706,55746,57122	IFIT1,KPNB1,KPNA3,KPNA5,MX1,MX2,NEDD4,NUP98,PLCG1,RANBP2,STAT1,TPR,EIF4G3,NUP153,NUP205,NUP210,NUP160,NUP188,NDC1,NUP133,NUP107
12_Member	GO Biological Processes	GO:0051168	nuclear export	-8.6345	-6.90424	32/154	580,1660,1959,3087,5781,6310,6815,6830,7175,7248,8888,9887,9972,10657,10892,23039,23049,23214,23279,23293,23325,23511,26019,29072,29890,51496,55051,55746,57122,57154,57187,126549	BARD1,DHX9,EGR2,HHEX,PTPN11,ATXN1,STYX,SUPT6H,TPR,TSC1,MCM3AP,SMG7,NUP153,KHDRBS1,MALT1,XPO7,SMG1,XPO6,NUP160,SMG6,WASHC4,NUP188,UPF2,SETD2,RBM15B,CTDSPL2,NRDE2,NUP133,NUP107,SMURF1,THOC2,ANKLE1
12_Member	Reactome Gene Sets	R-HSA-1169410	Antiviral mechanism by IFN-stimulated genes	-8.50133	-6.78406	22/80	3434,3837,3839,3841,4599,4600,4734,4928,5335,5903,6772,7175,8672,9972,23165,23225,23279,23511,55706,55746,57122,201626	IFIT1,KPNB1,KPNA3,KPNA5,MX1,MX2,NEDD4,NUP98,PLCG1,RANBP2,STAT1,TPR,EIF4G3,NUP153,NUP205,NUP210,NUP160,NUP188,NDC1,NUP133,NUP107,PDE12
12_Member	GO Biological Processes	GO:0006997	nucleus organization	-8.24073	-6.54084	28/127	1104,2113,2334,3148,4033,4928,5347,5578,5579,6314,6732,7175,7443,8444,9525,9972,10208,23165,23306,25909,55165,55706,55746,57097,57122,84172,92421,137886	RCC1,ETS1,AFF2,HMGB2,IRAG2,NUP98,PLK1,PRKCA,PRKCB,ATXN7,SRPK1,TPR,VRK1,DYRK3,VPS4B,NUP153,USPL1,NUP205,NEMP1,AHCTF1,CEP55,NDC1,NUP133,PARP11,NUP107,POLR1B,CHMP4C,UBXN2B
12_Member	Reactome Gene Sets	R-HSA-4615885	SUMOylation of DNA replication proteins	-8.12976	-6.44291	16/45	332,4928,5111,5903,7150,7153,7175,9972,23165,23225,23279,23511,55143,55706,55746,57122	BIRC5,NUP98,PCNA,RANBP2,TOP1,TOP2A,TPR,NUP153,NUP205,NUP210,NUP160,NUP188,CDCA8,NDC1,NUP133,NUP107
12_Member	GO Biological Processes	GO:0015931	nucleobase-containing compound transport	-8.09484	-6.41346	39/223	1660,2030,2332,3087,4600,4928,5903,6426,6830,7175,7248,8658,8888,9444,9793,9887,9908,9972,10657,23049,23165,23180,23225,23279,23293,23299,23511,25909,26019,29072,29890,55051,55706,55746,56648,57097,57122,57187,57724	DHX9,SLC29A1,FMR1,HHEX,MX2,NUP98,RANBP2,SRSF1,SUPT6H,TPR,TSC1,TNKS,MCM3AP,QKI,CKAP5,SMG7,G3BP2,NUP153,KHDRBS1,SMG1,NUP205,RFTN1,NUP210,NUP160,SMG6,BICD2,NUP188,AHCTF1,UPF2,SETD2,RBM15B,NRDE2,NDC1,NUP133,EIF5A2,PARP11,NUP107,THOC2,EPG5
12_Member	Reactome Gene Sets	R-HSA-162909	Host Interactions of HIV factors	-8.00272	-6.32854	28/130	904,919,920,926,940,1104,1794,2534,3055,3837,3932,4928,5062,5903,7175,8065,8905,9972,11168,23165,23225,23279,23511,55690,55706,55746,57122,130340	CCNT1,CD247,CD4,CD8B,CD28,RCC1,DOCK2,FYN,HCK,KPNB1,LCK,NUP98,PAK2,RANBP2,TPR,CUL5,AP1S2,NUP153,PSIP1,NUP205,NUP210,NUP160,NUP188,PACS1,NDC1,NUP133,NUP107,AP1S3
12_Member	Reactome Gene Sets	R-HSA-4570464	SUMOylation of RNA binding proteins	-7.8162	-6.1663	16/47	4928,5903,6045,7175,8535,9972,23165,23225,23279,23511,51602,55706,55746,57122,80012,84733	NUP98,RANBP2,RNF2,TPR,CBX4,NUP153,NUP205,NUP210,NUP160,NUP188,NOP58,NDC1,NUP133,NUP107,PHC3,CBX2
12_Member	Reactome Gene Sets	R-HSA-162906	HIV Infection	-7.50081	-5.87868	39/234	904,919,920,926,940,1104,1794,2237,2534,3055,3837,3932,3978,4928,5062,5430,5903,6875,6917,7175,7852,8065,8731,8905,9525,9972,11168,11198,23165,23225,23279,23511,51616,55690,55706,55746,57122,92421,130340	CCNT1,CD247,CD4,CD8B,CD28,RCC1,DOCK2,FEN1,FYN,HCK,KPNB1,LCK,LIG1,NUP98,PAK2,POLR2A,RANBP2,TAF4B,TCEA1,TPR,CXCR4,CUL5,RNMT,AP1S2,VPS4B,NUP153,PSIP1,SUPT16H,NUP205,NUP210,NUP160,NUP188,TAF9B,PACS1,NDC1,NUP133,NUP107,CHMP4C,AP1S3
12_Member	Reactome Gene Sets	R-HSA-180746	Nuclear import of Rev protein	-7.33794	-5.73666	13/33	1104,3837,4928,5903,7175,9972,23165,23225,23279,23511,55706,55746,57122	RCC1,KPNB1,NUP98,RANBP2,TPR,NUP153,NUP205,NUP210,NUP160,NUP188,NDC1,NUP133,NUP107
12_Member	Reactome Gene Sets	R-HSA-168276	NS1 Mediated Effects on Host Pathways	-7.09008	-5.51583	14/40	3837,3839,3841,4928,5903,7175,9972,23165,23225,23279,23511,55706,55746,57122	KPNB1,KPNA3,KPNA5,NUP98,RANBP2,TPR,NUP153,NUP205,NUP210,NUP160,NUP188,NDC1,NUP133,NUP107
12_Member	Reactome Gene Sets	R-HSA-177243	Interactions of Rev with host cellular proteins	-6.81069	-5.26055	13/36	1104,3837,4928,5903,7175,9972,23165,23225,23279,23511,55706,55746,57122	RCC1,KPNB1,NUP98,RANBP2,TPR,NUP153,NUP205,NUP210,NUP160,NUP188,NDC1,NUP133,NUP107
12_Member	Reactome Gene Sets	R-HSA-168271	Transport of Ribonucleoproteins into the Host Nucleus	-6.71826	-5.17938	12/31	3837,4928,5903,7175,9972,23165,23225,23279,23511,55706,55746,57122	KPNB1,NUP98,RANBP2,TPR,NUP153,NUP205,NUP210,NUP160,NUP188,NDC1,NUP133,NUP107
12_Member	GO Biological Processes	GO:0006405	RNA export from nucleus	-6.65398	-5.1267	20/84	1660,3087,6830,7175,7248,8888,9887,9972,10657,23049,23279,23293,23511,26019,29072,29890,55051,55746,57122,57187	DHX9,HHEX,SUPT6H,TPR,TSC1,MCM3AP,SMG7,NUP153,KHDRBS1,SMG1,NUP160,SMG6,NUP188,UPF2,SETD2,RBM15B,NRDE2,NUP133,NUP107,THOC2
12_Member	GO Biological Processes	GO:0051292	nuclear pore complex assembly	-6.3756	-4.87781	7/10	4928,7175,9972,23165,25909,55706,57122	NUP98,TPR,NUP153,NUP205,AHCTF1,NDC1,NUP107
12_Member	Reactome Gene Sets	R-HSA-180910	Vpr-mediated nuclear import of PICs	-6.36968	-4.87426	12/33	4928,5903,7175,9972,11168,23165,23225,23279,23511,55706,55746,57122	NUP98,RANBP2,TPR,NUP153,PSIP1,NUP205,NUP210,NUP160,NUP188,NDC1,NUP133,NUP107
12_Member	GO Biological Processes	GO:0006999	nuclear pore organization	-6.25182	-4.77092	8/14	4928,7175,9972,23165,25909,55706,55746,57122	NUP98,TPR,NUP153,NUP205,AHCTF1,NDC1,NUP133,NUP107
12_Member	Reactome Gene Sets	R-HSA-165054	Rev-mediated nuclear export of HIV RNA	-6.20652	-4.73243	12/34	1104,4928,5903,7175,9972,23165,23225,23279,23511,55706,55746,57122	RCC1,NUP98,RANBP2,TPR,NUP153,NUP205,NUP210,NUP160,NUP188,NDC1,NUP133,NUP107
12_Member	Reactome Gene Sets	R-HSA-3301854	Nuclear Pore Complex (NPC) Disassembly	-6.05007	-4.60005	12/35	891,4928,5903,7175,9972,23165,23225,23279,23511,55706,55746,57122	CCNB1,NUP98,RANBP2,TPR,NUP153,NUP205,NUP210,NUP160,NUP188,NDC1,NUP133,NUP107
12_Member	Reactome Gene Sets	R-HSA-68875	Mitotic Prophase	-6.01557	-4.56874	26/142	891,4001,4928,5347,5578,5579,5903,7112,7175,7443,9972,10051,10592,23133,23165,23225,23279,23310,23511,54892,55706,55746,57122,79648,84930,128312	CCNB1,LMNB1,NUP98,PLK1,PRKCA,PRKCB,RANBP2,TMPO,TPR,VRK1,NUP153,SMC4,SMC2,PHF8,NUP205,NUP210,NUP160,NCAPD3,NUP188,NCAPG2,NDC1,NUP133,NUP107,MCPH1,MASTL,H2BU1
12_Member	Reactome Gene Sets	R-HSA-176033	Interactions of Vpr with host cellular proteins	-5.89986	-4.46654	12/36	4928,5903,7175,9972,11168,23165,23225,23279,23511,55706,55746,57122	NUP98,RANBP2,TPR,NUP153,PSIP1,NUP205,NUP210,NUP160,NUP188,NDC1,NUP133,NUP107
12_Member	Reactome Gene Sets	R-HSA-170822	Regulation of Glucokinase by Glucokinase Regulatory Protein	-5.87072	-4.39324	12/31	2646,4928,5903,7175,9972,23165,23225,23279,23511,55706,55746,57122	GCKR,NUP98,RANBP2,TPR,NUP153,NUP205,NUP210,NUP160,NUP188,NDC1,NUP133,NUP107
12_Member	Reactome Gene Sets	R-HSA-5619107	Defective TPR may confer susceptibility towards thyroid papillary carcinoma (TPC)	-5.87072	-4.39324	12/31	2646,4928,5903,7175,9972,23165,23225,23279,23511,55706,55746,57122	GCKR,NUP98,RANBP2,TPR,NUP153,NUP205,NUP210,NUP160,NUP188,NDC1,NUP133,NUP107
12_Member	Reactome Gene Sets	R-HSA-168333	NEP/NS2 Interacts with the Cellular Export Machinery	-5.76321	-4.34747	11/31	4928,5903,7175,9972,23165,23225,23279,23511,55706,55746,57122	NUP98,RANBP2,TPR,NUP153,NUP205,NUP210,NUP160,NUP188,NDC1,NUP133,NUP107
12_Member	Reactome Gene Sets	R-HSA-3232142	SUMOylation of ubiquitinylation proteins	-5.61651	-4.21764	12/38	4928,5903,7175,8554,9972,23165,23225,23279,23511,55706,55746,57122	NUP98,RANBP2,TPR,PIAS1,NUP153,NUP205,NUP210,NUP160,NUP188,NDC1,NUP133,NUP107
12_Member	Reactome Gene Sets	R-HSA-9615933	Postmitotic nuclear pore complex (NPC) reformation	-5.48501	-4.10239	10/27	1104,3837,4928,23165,23279,23511,25909,55706,55746,57122	RCC1,KPNB1,NUP98,NUP205,NUP160,NUP188,AHCTF1,NDC1,NUP133,NUP107
12_Member	Reactome Gene Sets	R-HSA-168274	Export of Viral Ribonucleoproteins from Nucleus	-5.45558	-4.07885	11/33	4928,5903,7175,9972,23165,23225,23279,23511,55706,55746,57122	NUP98,RANBP2,TPR,NUP153,NUP205,NUP210,NUP160,NUP188,NDC1,NUP133,NUP107
12_Member	Reactome Gene Sets	R-HSA-162587	HIV Life Cycle	-5.4408	-4.06587	26/152	904,920,1104,2237,3978,4928,5430,5903,6875,6917,7175,7852,8731,9525,9972,11168,11198,23165,23225,23279,23511,51616,55706,55746,57122,92421	CCNT1,CD4,RCC1,FEN1,LIG1,NUP98,POLR2A,RANBP2,TAF4B,TCEA1,TPR,CXCR4,RNMT,VPS4B,NUP153,PSIP1,SUPT16H,NUP205,NUP210,NUP160,NUP188,TAF9B,NDC1,NUP133,NUP107,CHMP4C
12_Member	Reactome Gene Sets	R-HSA-159227	Transport of the SLBP independent Mature mRNA	-5.31151	-3.95455	11/34	4928,5903,7175,9972,23165,23225,23279,23511,55706,55746,57122	NUP98,RANBP2,TPR,NUP153,NUP205,NUP210,NUP160,NUP188,NDC1,NUP133,NUP107
12_Member	Reactome Gene Sets	R-HSA-4085377	SUMOylation of SUMOylation proteins	-5.31151	-3.95455	11/34	4928,5903,7175,9972,23165,23225,23279,23511,55706,55746,57122	NUP98,RANBP2,TPR,NUP153,NUP205,NUP210,NUP160,NUP188,NDC1,NUP133,NUP107
12_Member	Reactome Gene Sets	R-HSA-159230	Transport of the SLBP Dependant Mature mRNA	-5.17331	-3.84139	11/35	4928,5903,7175,9972,23165,23225,23279,23511,55706,55746,57122	NUP98,RANBP2,TPR,NUP153,NUP205,NUP210,NUP160,NUP188,NDC1,NUP133,NUP107
12_Member	Reactome Gene Sets	R-HSA-6784531	tRNA processing in the nucleus	-5.01346	-3.70097	14/57	4928,5903,7175,9972,23165,23225,23279,23511,54913,55706,55746,57122,80746,116461	NUP98,RANBP2,TPR,NUP153,NUP205,NUP210,NUP160,NUP188,RPP25,NDC1,NUP133,NUP107,TSEN2,TSEN15
12_Member	Reactome Gene Sets	R-HSA-168325	Viral Messenger RNA Synthesis	-4.99239	-3.68222	12/43	4928,5430,5903,7175,9972,23165,23225,23279,23511,55706,55746,57122	NUP98,POLR2A,RANBP2,TPR,NUP153,NUP205,NUP210,NUP160,NUP188,NDC1,NUP133,NUP107
12_Member	GO Biological Processes	GO:0046931	pore complex assembly	-4.96448	-3.60924	9/21	4928,7175,9972,23165,25909,55706,57122,79792,196527	NUP98,TPR,NUP153,NUP205,AHCTF1,NDC1,NUP107,GSDMD,ANO6
12_Member	GO Biological Processes	GO:0006406	mRNA export from nucleus	-4.8279	-3.53918	14/59	3087,6830,7175,8888,9887,23049,23279,23293,26019,29072,29890,55746,57122,57187	HHEX,SUPT6H,TPR,MCM3AP,SMG7,SMG1,NUP160,SMG6,UPF2,SETD2,RBM15B,NUP133,NUP107,THOC2
12_Member	GO Biological Processes	GO:0071427	mRNA-containing ribonucleoprotein complex export from nucleus	-4.8279	-3.53918	14/59	3087,6830,7175,8888,9887,23049,23279,23293,26019,29072,29890,55746,57122,57187	HHEX,SUPT6H,TPR,MCM3AP,SMG7,SMG1,NUP160,SMG6,UPF2,SETD2,RBM15B,NUP133,NUP107,THOC2
12_Member	Reactome Gene Sets	R-HSA-2995410	Nuclear Envelope (NE) Reassembly	-4.79782	-3.51166	16/75	891,1104,3837,3930,4001,4928,7112,7443,23165,23279,23511,25909,55706,55746,57122,92421	CCNB1,RCC1,KPNB1,LBR,LMNB1,NUP98,TMPO,VRK1,NUP205,NUP160,NUP188,AHCTF1,NDC1,NUP133,NUP107,CHMP4C
12_Member	CORUM	CORUM:1347	NPC subcomplex (NUP98, NUP107, NUP133, NUP160)	-4.78751	-3.5074	4/4	4928,23279,55746,57122	NUP98,NUP160,NUP133,NUP107
12_Member	Reactome Gene Sets	R-HSA-3371556	Cellular response to heat stress	-4.46377	-3.18628	19/89	472,545,1387,1410,2033,2475,4928,5903,6782,7175,9972,23165,23225,23279,23511,26353,55706,55746,57122	ATM,ATR,CREBBP,CRYAB,EP300,MTOR,NUP98,RANBP2,HSPA13,TPR,NUP153,NUP205,NUP210,NUP160,NUP188,HSPB8,NDC1,NUP133,NUP107
12_Member	Reactome Gene Sets	R-HSA-159231	Transport of Mature mRNA Derived from an Intronless Transcript	-4.44778	-3.21897	11/41	4928,5903,7175,9972,23165,23225,23279,23511,55706,55746,57122	NUP98,RANBP2,TPR,NUP153,NUP205,NUP210,NUP160,NUP188,NDC1,NUP133,NUP107
12_Member	Reactome Gene Sets	R-HSA-5619102	SLC transporter disorders	-4.38223	-3.16113	18/98	1811,1836,4928,5903,6505,7175,8671,9972,9990,23165,23225,23279,23511,54716,55706,55746,57122,285195	SLC26A3,SLC26A2,NUP98,RANBP2,SLC1A1,TPR,SLC4A4,NUP153,SLC12A6,NUP205,NUP210,NUP160,NUP188,SLC6A20,NDC1,NUP133,NUP107,SLC9A9
12_Member	Reactome Gene Sets	R-HSA-159234	Transport of Mature mRNAs Derived from Intronless Transcripts	-4.34146	-3.12588	11/42	4928,5903,7175,9972,23165,23225,23279,23511,55706,55746,57122	NUP98,RANBP2,TPR,NUP153,NUP205,NUP210,NUP160,NUP188,NDC1,NUP133,NUP107
12_Member	Reactome Gene Sets	R-HSA-211000	Gene Silencing by RNA	-4.22083	-3.02407	22/138	4603,4928,5430,5903,7175,7247,9972,23112,23165,23225,23279,23511,27161,27327,29102,55706,55746,57122,57690,91646,128312,192670	MYBL1,NUP98,POLR2A,RANBP2,TPR,TSN,NUP153,TNRC6B,NUP205,NUP210,NUP160,NUP188,AGO2,TNRC6A,DROSHA,NDC1,NUP133,NUP107,TNRC6C,TDRD12,H2BU1,AGO4
12_Member	GO Biological Processes	GO:0071426	ribonucleoprotein complex export from nucleus	-4.12153	-2.93678	15/76	3087,6830,7175,7248,8888,9887,23049,23279,23293,26019,29072,29890,55746,57122,57187	HHEX,SUPT6H,TPR,TSC1,MCM3AP,SMG7,SMG1,NUP160,SMG6,UPF2,SETD2,RBM15B,NUP133,NUP107,THOC2
12_Member	GO Biological Processes	GO:0071166	ribonucleoprotein complex localization	-4.05346	-2.88236	15/77	3087,6830,7175,7248,8888,9887,23049,23279,23293,26019,29072,29890,55746,57122,57187	HHEX,SUPT6H,TPR,TSC1,MCM3AP,SMG7,SMG1,NUP160,SMG6,UPF2,SETD2,RBM15B,NUP133,NUP107,THOC2
12_Member	Reactome Gene Sets	R-HSA-3371453	Regulation of HSF1-mediated heat shock response	-4.0222	-2.85583	14/69	472,545,4928,5903,6782,7175,9972,23165,23225,23279,23511,55706,55746,57122	ATM,ATR,NUP98,RANBP2,HSPA13,TPR,NUP153,NUP205,NUP210,NUP160,NUP188,NDC1,NUP133,NUP107
12_Member	Reactome Gene Sets	R-HSA-191859	snRNP Assembly	-4.00934	-2.84464	12/53	4928,5903,7175,9972,23165,23225,23279,23511,55706,55746,57122,96764	NUP98,RANBP2,TPR,NUP153,NUP205,NUP210,NUP160,NUP188,NDC1,NUP133,NUP107,TGS1
12_Member	Reactome Gene Sets	R-HSA-194441	Metabolism of non-coding RNA	-4.00934	-2.84464	12/53	4928,5903,7175,9972,23165,23225,23279,23511,55706,55746,57122,96764	NUP98,RANBP2,TPR,NUP153,NUP205,NUP210,NUP160,NUP188,NDC1,NUP133,NUP107,TGS1
12_Member	Reactome Gene Sets	R-HSA-162599	Late Phase of HIV Life Cycle	-3.71921	-2.5998	21/139	904,1104,4928,5430,5903,6875,6917,7175,8731,9525,9972,11198,23165,23225,23279,23511,51616,55706,55746,57122,92421	CCNT1,RCC1,NUP98,POLR2A,RANBP2,TAF4B,TCEA1,TPR,RNMT,VPS4B,NUP153,SUPT16H,NUP205,NUP210,NUP160,NUP188,TAF9B,NDC1,NUP133,NUP107,CHMP4C
12_Member	Reactome Gene Sets	R-HSA-159236	Transport of Mature mRNA derived from an Intron-Containing Transcript	-3.61805	-2.52445	14/75	4928,5903,6426,7175,9972,23165,23225,23279,23511,51362,55706,55746,57122,57187	NUP98,RANBP2,SRSF1,TPR,NUP153,NUP205,NUP210,NUP160,NUP188,CDC40,NDC1,NUP133,NUP107,THOC2
13_Summary	GO Biological Processes	GO:0031347	regulation of defense response	-23.0038	-20.1472	125/625	100,103,177,183,335,604,695,885,940,1269,1387,1540,1660,2033,2113,2161,2268,2534,2693,3055,3148,3434,3559,3572,3594,3603,3673,3717,3824,4049,4068,4208,4258,4321,4332,4363,4790,5062,5179,5272,5294,5335,5336,5465,5469,5591,5770,5781,5788,6095,6372,6397,6622,6772,6773,6777,6850,6863,6885,7010,7052,7097,7105,7128,7187,7292,7294,7356,7409,7784,7804,8482,8600,8651,8723,8792,9021,9180,9572,9641,9958,997…	ADA,ADAR,AGER,AGT,APOA1,BCL6,BTK,CCK,CD28,CNR2,CREBBP,CYLD,DHX9,EP300,ETS1,F12,FGR,FYN,GHSR,HCK,HMGB2,IFIT1,IL2RA,IL6ST,IL12RB1,IL16,ITGA2,JAK2,KLRD1,LTA,SH2D1A,MEF2C,MGST2,MMP12,MNDA,ABCC1,NFKB1,PAK2,PENK,SERPINB9,PIK3CG,PLCG1,PLCG2,PPARA,MED1,PRKDC,PTPN1,PTPN11,PTPRC,RORA,CXCL6,SEC14L1,SNCA,STAT1,STAT2,STAT5B,SYK,TAC1,MAP3K7,TEK,TGM2,TLR2,TSPAN6,TNFAIP3,TRAF3,TNFSF4,TXK,SCGB1A1,VAV1,ZP3,LRP8,SE…
13_Member	GO Biological Processes	GO:0031347	regulation of defense response	-23.0038	-20.1472	125/625	100,103,177,183,335,604,695,885,940,1269,1387,1540,1660,2033,2113,2161,2268,2534,2693,3055,3148,3434,3559,3572,3594,3603,3673,3717,3824,4049,4068,4208,4258,4321,4332,4363,4790,5062,5179,5272,5294,5335,5336,5465,5469,5591,5770,5781,5788,6095,6372,6397,6622,6772,6773,6777,6850,6863,6885,7010,7052,7097,7105,7128,7187,7292,7294,7356,7409,7784,7804,8482,8600,8651,8723,8792,9021,9180,9572,9641,9958,997…	ADA,ADAR,AGER,AGT,APOA1,BCL6,BTK,CCK,CD28,CNR2,CREBBP,CYLD,DHX9,EP300,ETS1,F12,FGR,FYN,GHSR,HCK,HMGB2,IFIT1,IL2RA,IL6ST,IL12RB1,IL16,ITGA2,JAK2,KLRD1,LTA,SH2D1A,MEF2C,MGST2,MMP12,MNDA,ABCC1,NFKB1,PAK2,PENK,SERPINB9,PIK3CG,PLCG1,PLCG2,PPARA,MED1,PRKDC,PTPN1,PTPN11,PTPRC,RORA,CXCL6,SEC14L1,SNCA,STAT1,STAT2,STAT5B,SYK,TAC1,MAP3K7,TEK,TGM2,TLR2,TSPAN6,TNFAIP3,TRAF3,TNFSF4,TXK,SCGB1A1,VAV1,ZP3,LRP8,SE…
13_Member	GO Biological Processes	GO:0032103	positive regulation of response to external stimulus	-18.8118	-16.3896	82/427	177,659,695,728,846,940,1230,1233,1235,1240,1387,1660,2033,2113,2185,2534,2693,3055,3148,3570,3572,3603,3673,3717,3824,4049,4064,4068,4321,4332,4363,4916,4988,5062,5294,5336,5469,5578,5591,6504,6777,6850,6868,6885,7052,7097,7292,7294,7409,7784,7852,8600,8723,8792,9037,9180,9641,9958,10125,10666,23075,23097,23369,25818,26057,26065,27347,56253,57118,59067,65125,80231,81030,81793,84166,90865,114836,…	AGER,BMPR2,BTK,C5AR1,CASR,CD28,CCR1,CCR4,CCR6,CMKLR1,CREBBP,DHX9,EP300,ETS1,PTK2B,FYN,GHSR,HCK,HMGB2,IL6R,IL6ST,IL16,ITGA2,JAK2,KLRD1,LTA,CD180,SH2D1A,MMP12,MNDA,ABCC1,NTRK3,OPRM1,PAK2,PIK3CG,PLCG2,MED1,PRKCA,PRKDC,SLAMF1,STAT5B,SYK,ADAM17,MAP3K7,TGM2,TLR2,TNFSF4,TXK,VAV1,ZP3,CXCR4,TNFSF11,SNX4,TNFRSF11A,SEMA5A,OSMR,IKBKE,USP15,RASGRP1,CD226,SWAP70,CDK19,PUM2,KLK5,ANKRD17,LSM14A,STK39,CRTAM,CAMK1…
13_Member	GO Biological Processes	GO:0002831	regulation of response to biotic stimulus	-16.3903	-14.0855	66/327	103,196,1387,1660,2033,2268,2534,3055,3140,3148,3434,3594,3824,4064,4068,4321,4332,5062,5272,5336,5469,5578,5591,5770,5781,6372,6397,6772,6773,6777,6850,6885,7128,7187,7294,7409,7804,8651,9641,9958,10125,10225,10666,23369,25818,25939,26057,26060,26065,26191,51441,54476,54625,54941,55646,56253,59067,80231,81030,84166,114836,121260,197358,388325,440275,653361	ADAR,AHR,CREBBP,DHX9,EP300,FGR,FYN,HCK,MR1,HMGB2,IFIT1,IL12RB1,KLRD1,CD180,SH2D1A,MMP12,MNDA,PAK2,SERPINB9,PLCG2,MED1,PRKCA,PRKDC,PTPN1,PTPN11,CXCL6,SEC14L1,STAT1,STAT2,STAT5B,SYK,MAP3K7,TNFAIP3,TRAF3,TXK,VAV1,LRP8,SOCS1,IKBKE,USP15,RASGRP1,CD96,CD226,PUM2,KLK5,SAMHD1,ANKRD17,APPL1,LSM14A,PTPN22,YTHDF2,RNF216,PARP14,RNF125,LYAR,CRTAM,IL21,TASL,ZBP1,NLRC5,SLAMF6,SLC15A4,NLRC3,SCIMP,EIF2AK4,NCF1
13_Member	GO Biological Processes	GO:0045088	regulation of innate immune response	-14.2388	-12.0982	49/218	103,1387,1660,2033,2268,2534,3055,3148,3824,4068,4321,4332,5062,5272,5336,5469,5591,5770,5781,6773,6777,6850,6885,7128,7294,7409,7804,8651,9641,9958,10125,10225,10666,25939,26060,26065,26191,51441,54625,55646,56253,59067,80231,81030,84166,114836,121260,197358,653361	ADAR,CREBBP,DHX9,EP300,FGR,FYN,HCK,HMGB2,KLRD1,SH2D1A,MMP12,MNDA,PAK2,SERPINB9,PLCG2,MED1,PRKDC,PTPN1,PTPN11,STAT2,STAT5B,SYK,MAP3K7,TNFAIP3,TXK,VAV1,LRP8,SOCS1,IKBKE,USP15,RASGRP1,CD96,CD226,SAMHD1,APPL1,LSM14A,PTPN22,YTHDF2,PARP14,LYAR,CRTAM,IL21,TASL,ZBP1,NLRC5,SLAMF6,SLC15A4,NLRC3,NCF1
13_Member	GO Biological Processes	GO:0031349	positive regulation of defense response	-13.4636	-11.2809	61/277	183,695,885,940,1387,1660,2033,2113,2534,3055,3148,3572,3603,3673,3717,3824,4049,4068,4208,4258,4321,4332,4363,5062,5179,5294,5336,5469,5591,6622,6777,6850,6863,6885,7052,7097,7292,7294,7409,7784,8600,8723,8792,9180,9641,10125,10666,23097,25818,26065,56253,59067,80231,81030,81793,84166,90865,114836,120892,121260,222236	AGT,BTK,CCK,CD28,CREBBP,DHX9,EP300,ETS1,FYN,HCK,HMGB2,IL6ST,IL16,ITGA2,JAK2,KLRD1,LTA,SH2D1A,MEF2C,MGST2,MMP12,MNDA,ABCC1,PAK2,PENK,PIK3CG,PLCG2,MED1,PRKDC,SNCA,STAT5B,SYK,TAC1,MAP3K7,TGM2,TLR2,TNFSF4,TXK,VAV1,ZP3,TNFSF11,SNX4,TNFRSF11A,OSMR,IKBKE,RASGRP1,CD226,CDK19,KLK5,LSM14A,CRTAM,IL21,TASL,ZBP1,TLR10,NLRC5,IL33,SLAMF6,LRRK2,SLC15A4,NAPEPLD
13_Member	GO Biological Processes	GO:0050727	regulation of inflammatory response	-12.6801	-10.5664	74/389	100,177,183,335,604,695,940,1269,1540,1660,2113,2161,2268,2534,2693,3055,3559,3572,3603,3673,3717,4049,4258,4363,4790,5294,5335,5336,5465,5788,6095,6622,6777,6850,6863,7010,7052,7097,7128,7292,7356,7784,8482,8600,8723,8792,9021,9180,9572,9971,10658,22904,23097,26279,27347,29102,51738,55870,55872,58189,59067,79648,80709,81030,81793,90865,114770,118788,120892,131450,197358,222236,284207,653361	ADA,AGER,AGT,APOA1,BCL6,BTK,CD28,CNR2,CYLD,DHX9,ETS1,F12,FGR,FYN,GHSR,HCK,IL2RA,IL6ST,IL16,ITGA2,JAK2,LTA,MGST2,ABCC1,NFKB1,PIK3CG,PLCG1,PLCG2,PPARA,PTPRC,RORA,SNCA,STAT5B,SYK,TAC1,TEK,TGM2,TLR2,TNFAIP3,TNFSF4,SCGB1A1,ZP3,SEMA7A,TNFSF11,SNX4,TNFRSF11A,SOCS3,OSMR,NR1D1,NR1H4,CELF1,SBNO2,CDK19,PLA2G2D,STK39,DROSHA,GHRL,ASH1L,PBK,WFDC1,IL21,MCPH1,AKNA,ZBP1,TLR10,IL33,PGLYRP2,PIK3AP1,LRRK2,CD200R1,NL…
13_Member	GO Biological Processes	GO:0002833	positive regulation of response to biotic stimulus	-11.3744	-9.43122	38/167	1387,1660,2033,2534,3055,3140,3148,3824,4064,4068,4321,4332,5062,5336,5469,5578,5591,6777,6850,6885,7294,7409,9641,9958,10125,10666,23369,25818,26057,26065,56253,59067,80231,81030,84166,114836,121260,388325	CREBBP,DHX9,EP300,FYN,HCK,MR1,HMGB2,KLRD1,CD180,SH2D1A,MMP12,MNDA,PAK2,PLCG2,MED1,PRKCA,PRKDC,STAT5B,SYK,MAP3K7,TXK,VAV1,IKBKE,USP15,RASGRP1,CD226,PUM2,KLK5,ANKRD17,LSM14A,CRTAM,IL21,TASL,ZBP1,NLRC5,SLAMF6,SLC15A4,SCIMP
13_Member	GO Biological Processes	GO:0045089	positive regulation of innate immune response	-9.28666	-7.49315	30/130	1387,1660,2033,2534,3055,3148,3824,4068,4321,4332,5062,5336,5469,5591,6777,6850,6885,7294,7409,9641,10125,10666,26065,56253,59067,80231,81030,84166,114836,121260	CREBBP,DHX9,EP300,FYN,HCK,HMGB2,KLRD1,SH2D1A,MMP12,MNDA,PAK2,PLCG2,MED1,PRKDC,STAT5B,SYK,MAP3K7,TXK,VAV1,IKBKE,RASGRP1,CD226,LSM14A,CRTAM,IL21,TASL,ZBP1,NLRC5,SLAMF6,SLC15A4
13_Member	GO Biological Processes	GO:0050729	positive regulation of inflammatory response	-7.65463	-5.97974	32/142	183,695,940,1660,2113,3572,3603,3673,3717,4049,4258,4363,5294,5336,6622,6777,6863,7052,7097,7292,7784,8600,8723,8792,9180,23097,59067,81030,81793,90865,120892,222236	AGT,BTK,CD28,DHX9,ETS1,IL6ST,IL16,ITGA2,JAK2,LTA,MGST2,ABCC1,PIK3CG,PLCG2,SNCA,STAT5B,TAC1,TGM2,TLR2,TNFSF4,ZP3,TNFSF11,SNX4,TNFRSF11A,OSMR,CDK19,IL21,ZBP1,TLR10,IL33,LRRK2,NAPEPLD
14_Summary	Reactome Gene Sets	R-HSA-1280215	Cytokine Signaling in Immune system	-22.0425	-19.4211	120/715	27,103,177,208,332,604,867,920,939,942,944,959,1230,1265,1385,1439,1441,2162,2185,2308,2534,2634,2885,2889,3055,3091,3433,3434,3559,3570,3572,3575,3594,3603,3604,3635,3662,3667,3684,3689,3717,3718,3837,3839,3841,3932,3936,3977,4001,4049,4208,4215,4261,4478,4599,4600,4734,4790,4843,4928,4988,5062,5290,5293,5335,5451,5770,5775,5781,5782,5903,6095,6597,6772,6773,6777,6850,6868,6885,6935,7006,7175,71…	ABL2,ADAR,AGER,AKT2,BIRC5,BCL6,CBL,CD4,CD27,CD86,TNFSF8,CD40LG,CCR1,CNN2,CREB1,CSF2RB,CSF3R,F13A1,PTK2B,FOXO1,FYN,GBP2,GRB2,RAPGEF1,HCK,HIF1A,IFIT2,IFIT1,IL2RA,IL6R,IL6ST,IL7R,IL12RB1,IL16,TNFRSF9,INPP5D,IRF4,IRS1,ITGAM,ITGB2,JAK2,JAK3,KPNB1,KPNA3,KPNA5,LCK,LCP1,LIFR,LMNB1,LTA,MEF2C,MAP3K3,CIITA,MSN,MX1,MX2,NEDD4,NFKB1,NOS2,NUP98,OPRM1,PAK2,PIK3CA,PIK3CD,PLCG1,POU2F1,PTPN1,PTPN4,PTPN11,PTPN12,RAN…
14_Member	Reactome Gene Sets	R-HSA-1280215	Cytokine Signaling in Immune system	-22.0425	-19.4211	120/715	27,103,177,208,332,604,867,920,939,942,944,959,1230,1265,1385,1439,1441,2162,2185,2308,2534,2634,2885,2889,3055,3091,3433,3434,3559,3570,3572,3575,3594,3603,3604,3635,3662,3667,3684,3689,3717,3718,3837,3839,3841,3932,3936,3977,4001,4049,4208,4215,4261,4478,4599,4600,4734,4790,4843,4928,4988,5062,5290,5293,5335,5451,5770,5775,5781,5782,5903,6095,6597,6772,6773,6777,6850,6868,6885,6935,7006,7175,71…	ABL2,ADAR,AGER,AKT2,BIRC5,BCL6,CBL,CD4,CD27,CD86,TNFSF8,CD40LG,CCR1,CNN2,CREB1,CSF2RB,CSF3R,F13A1,PTK2B,FOXO1,FYN,GBP2,GRB2,RAPGEF1,HCK,HIF1A,IFIT2,IFIT1,IL2RA,IL6R,IL6ST,IL7R,IL12RB1,IL16,TNFRSF9,INPP5D,IRF4,IRS1,ITGAM,ITGB2,JAK2,JAK3,KPNB1,KPNA3,KPNA5,LCK,LCP1,LIFR,LMNB1,LTA,MEF2C,MAP3K3,CIITA,MSN,MX1,MX2,NEDD4,NFKB1,NOS2,NUP98,OPRM1,PAK2,PIK3CA,PIK3CD,PLCG1,POU2F1,PTPN1,PTPN4,PTPN11,PTPN12,RAN…
14_Member	Reactome Gene Sets	R-HSA-449147	Signaling by Interleukins	-10.9068	-8.9984	70/462	177,332,604,867,920,942,1230,1265,1385,1439,1441,2162,2185,2308,2534,2885,2889,3055,3091,3559,3570,3572,3575,3594,3603,3635,3662,3667,3684,3689,3717,3718,3932,3936,3977,4001,4208,4215,4478,4790,4843,4988,5062,5290,5293,5451,5775,5781,5782,6095,6597,6772,6773,6777,6850,6885,6935,7006,7297,7409,7412,8651,8660,9021,9180,9252,50615,59067,90865,257397	AGER,BIRC5,BCL6,CBL,CD4,CD86,CCR1,CNN2,CREB1,CSF2RB,CSF3R,F13A1,PTK2B,FOXO1,FYN,GRB2,RAPGEF1,HCK,HIF1A,IL2RA,IL6R,IL6ST,IL7R,IL12RB1,IL16,INPP5D,IRF4,IRS1,ITGAM,ITGB2,JAK2,JAK3,LCK,LCP1,LIFR,LMNB1,MEF2C,MAP3K3,MSN,NFKB1,NOS2,OPRM1,PAK2,PIK3CA,PIK3CD,POU2F1,PTPN4,PTPN11,PTPN12,RORA,SMARCA4,STAT1,STAT2,STAT5B,SYK,MAP3K7,ZEB1,TEC,TYK2,VAV1,VCAM1,SOCS1,IRS2,SOCS3,OSMR,RPS6KA5,IL21R,IL21,IL33,TAB3
14_Member	Reactome Gene Sets	R-HSA-6785807	Interleukin-4 and Interleukin-13 signaling	-5.41223	-4.04131	21/108	332,604,2162,2308,3091,3570,3662,3684,3689,3717,3718,4843,4988,5451,6095,6772,6935,7297,7412,8651,9021	BIRC5,BCL6,F13A1,FOXO1,HIF1A,IL6R,IRF4,ITGAM,ITGB2,JAK2,JAK3,NOS2,OPRM1,POU2F1,RORA,STAT1,ZEB1,TYK2,VCAM1,SOCS1,SOCS3
15_Summary	WikiPathways	WP23	B cell receptor signaling pathway	-21.9268	-19.3133	40/98	604,640,673,695,867,930,933,1385,2113,2308,2534,2885,2889,3059,3635,3662,3932,4208,4209,4773,4790,5170,5294,5335,5336,5579,5596,5781,5788,5966,6850,6885,7006,7409,10892,11184,25780,27071,84433,118788,208,3708,3709,3710,4772,5290,5293,5530,3702,3937,7294,10451,30011,4214,5452,5921,55824,51131,57580,10125,2268,3055,7535,59339,868,5062,5588,257397,5581,26060,131450,919,962,2185,3683,3689,3824,4068,5…	BCL6,BLK,BRAF,BTK,CBL,CD19,CD22,CREB1,ETS1,FOXO1,FYN,GRB2,RAPGEF1,HCLS1,INPP5D,IRF4,LCK,MEF2C,MEF2D,NFATC2,NFKB1,PDPK1,PIK3CG,PLCG1,PLCG2,PRKCB,MAPK4,PTPN11,PTPRC,REL,SYK,MAP3K7,TEC,VAV1,MALT1,MAP4K1,RASGRP3,DAPP1,CARD11,PIK3AP1,AKT2,ITPR1,ITPR2,ITPR3,NFATC1,PIK3CA,PIK3CD,PPP3CA,ITK,LCP2,TXK,VAV3,SH3KBP1,MAP3K1,POU2F2,RASA1,PAG1,PHF11,PREX1,RASGRP1,FGR,HCK,ZAP70,PLEKHA2,CBLB,PAK2,PRKCQ,TAB3,PRKCE…
15_Member	WikiPathways	WP23	B cell receptor signaling pathway	-21.9268	-19.3133	40/98	604,640,673,695,867,930,933,1385,2113,2308,2534,2885,2889,3059,3635,3662,3932,4208,4209,4773,4790,5170,5294,5335,5336,5579,5596,5781,5788,5966,6850,6885,7006,7409,10892,11184,25780,27071,84433,118788	BCL6,BLK,BRAF,BTK,CBL,CD19,CD22,CREB1,ETS1,FOXO1,FYN,GRB2,RAPGEF1,HCLS1,INPP5D,IRF4,LCK,MEF2C,MEF2D,NFATC2,NFKB1,PDPK1,PIK3CG,PLCG1,PLCG2,PRKCB,MAPK4,PTPN11,PTPRC,REL,SYK,MAP3K7,TEC,VAV1,MALT1,MAP4K1,RASGRP3,DAPP1,CARD11,PIK3AP1
15_Member	Canonical Pathways	M8626	SIG BCR SIGNALING PATHWAY	-11.9221	-9.93514	20/46	208,695,930,933,2885,3635,3708,3709,3710,4772,4773,5170,5290,5293,5336,5530,5788,6850,7409,11184	AKT2,BTK,CD19,CD22,GRB2,INPP5D,ITPR1,ITPR2,ITPR3,NFATC1,NFATC2,PDPK1,PIK3CA,PIK3CD,PLCG2,PPP3CA,PTPRC,SYK,VAV1,MAP4K1
15_Member	Reactome Gene Sets	R-HSA-2871809	FCERI mediated Ca+2 mobilization	-11.7311	-9.75871	17/33	695,2885,3702,3708,3709,3710,3937,4772,4773,5335,5336,5530,6850,7006,7294,7409,10451	BTK,GRB2,ITK,ITPR1,ITPR2,ITPR3,LCP2,NFATC1,NFATC2,PLCG1,PLCG2,PPP3CA,SYK,TEC,TXK,VAV1,VAV3
15_Member	Reactome Gene Sets	R-HSA-983695	Antigen activates B Cell Receptor (BCR) leading to generation of second messengers	-10.8176	-8.91526	16/32	640,695,930,933,2534,2885,3708,3709,3710,5293,5336,6850,7409,27071,30011,118788	BLK,BTK,CD19,CD22,FYN,GRB2,ITPR1,ITPR2,ITPR3,PIK3CD,PLCG2,SYK,VAV1,DAPP1,SH3KBP1,PIK3AP1
15_Member	Canonical Pathways	M10	PID BCR 5PATHWAY	-10.7566	-8.8647	22/63	695,930,933,2113,2885,4214,4772,4790,5170,5290,5336,5452,5530,5788,5921,6850,6885,10892,11184,27071,55824,84433	BTK,CD19,CD22,ETS1,GRB2,MAP3K1,NFATC1,NFKB1,PDPK1,PIK3CA,PLCG2,POU2F2,PPP3CA,PTPRC,RASA1,SYK,MAP3K7,MALT1,MAP4K1,DAPP1,PAG1,CARD11
15_Member	Canonical Pathways	M1315	SIG PIP3 SIGNALING IN B LYMPHOCYTES	-9.83864	-7.99807	16/36	208,695,930,3708,3709,3710,5170,5290,5336,5788,6850,7006,7409,27071,51131,57580	AKT2,BTK,CD19,ITPR1,ITPR2,ITPR3,PDPK1,PIK3CA,PLCG2,PTPRC,SYK,TEC,VAV1,DAPP1,PHF11,PREX1
15_Member	KEGG Pathway	hsa04662	B cell receptor signaling pathway	-9.59831	-7.77568	22/71	208,695,930,933,2885,3635,4772,4773,4790,5290,5293,5336,5530,5579,6850,7409,10451,10892,25780,27071,84433,118788	AKT2,BTK,CD19,CD22,GRB2,INPP5D,NFATC1,NFATC2,NFKB1,PIK3CA,PIK3CD,PLCG2,PPP3CA,PRKCB,SYK,VAV1,VAV3,MALT1,RASGRP3,DAPP1,CARD11,PIK3AP1
15_Member	KEGG Pathway	ko04662	B cell receptor signaling pathway	-9.59831	-7.77568	22/71	208,695,930,933,2885,3635,4772,4773,4790,5290,5293,5336,5530,5579,6850,7409,10451,10892,25780,27071,84433,118788	AKT2,BTK,CD19,CD22,GRB2,INPP5D,NFATC1,NFATC2,NFKB1,PIK3CA,PIK3CD,PLCG2,PPP3CA,PRKCB,SYK,VAV1,VAV3,MALT1,RASGRP3,DAPP1,CARD11,PIK3AP1
15_Member	Reactome Gene Sets	R-HSA-983705	Signaling by the B Cell Receptor (BCR)	-8.87437	-7.11689	27/112	640,695,930,933,2534,2885,3708,3709,3710,4772,4773,4790,5293,5336,5530,5579,5966,6850,6885,7409,10125,10892,25780,27071,30011,84433,118788	BLK,BTK,CD19,CD22,FYN,GRB2,ITPR1,ITPR2,ITPR3,NFATC1,NFATC2,NFKB1,PIK3CD,PLCG2,PPP3CA,PRKCB,REL,SYK,MAP3K7,VAV1,RASGRP1,MALT1,RASGRP3,DAPP1,SH3KBP1,CARD11,PIK3AP1
15_Member	Canonical Pathways	M141	PID PI3KCI PATHWAY	-8.56841	-6.84719	17/48	640,695,2268,2534,3055,3702,3932,5170,5290,5293,5294,5335,5336,6850,7535,27071,59339	BLK,BTK,FGR,FYN,HCK,ITK,LCK,PDPK1,PIK3CA,PIK3CD,PIK3CG,PLCG1,PLCG2,SYK,ZAP70,DAPP1,PLEKHA2
15_Member	Canonical Pathways	M7	PID FCER1 PATHWAY	-8.55774	-6.83751	19/60	695,867,868,2534,2885,3059,3702,3937,4214,4773,4790,5062,5290,5335,5579,5781,5921,6850,7409	BTK,CBL,CBLB,FYN,GRB2,HCLS1,ITK,LCP2,MAP3K1,NFATC2,NFKB1,PAK2,PIK3CA,PLCG1,PRKCB,PTPN11,RASA1,SYK,VAV1
15_Member	Reactome Gene Sets	R-HSA-2454202	Fc epsilon receptor (FCERI) signaling	-8.31398	-6.61028	29/134	695,2534,2885,3702,3708,3709,3710,3937,4214,4772,4773,4790,5062,5170,5290,5335,5336,5530,5588,6850,6885,7006,7294,7409,10125,10451,10892,84433,257397	BTK,FYN,GRB2,ITK,ITPR1,ITPR2,ITPR3,LCP2,MAP3K1,NFATC1,NFATC2,NFKB1,PAK2,PDPK1,PIK3CA,PLCG1,PLCG2,PPP3CA,PRKCQ,SYK,MAP3K7,TEC,TXK,VAV1,RASGRP1,VAV3,MALT1,CARD11,TAB3
15_Member	GO Biological Processes	GO:0038093	Fc receptor signaling pathway	-7.38012	-5.7758	16/50	695,2268,2534,3055,4214,5335,5336,5581,5588,5788,6850,6885,7409,10451,26060,131450	BTK,FGR,FYN,HCK,MAP3K1,PLCG1,PLCG2,PRKCE,PRKCQ,PTPRC,SYK,MAP3K7,VAV1,VAV3,APPL1,CD200R1
15_Member	KEGG Pathway	hsa04650	Natural killer cell mediated cytotoxicity	-7.17193	-5.58833	27/133	673,919,962,2185,2534,2885,3683,3689,3824,3932,3937,4068,4772,4773,5290,5293,5335,5336,5530,5578,5579,5781,6850,7409,7535,10451,51744	BRAF,CD247,CD48,PTK2B,FYN,GRB2,ITGAL,ITGB2,KLRD1,LCK,LCP2,SH2D1A,NFATC1,NFATC2,PIK3CA,PIK3CD,PLCG1,PLCG2,PPP3CA,PRKCA,PRKCB,PTPN11,SYK,VAV1,ZAP70,VAV3,CD244
15_Member	KEGG Pathway	ko04650	Natural killer cell mediated cytotoxicity	-7.17193	-5.58833	27/133	673,919,962,2185,2534,2885,3683,3689,3824,3932,3937,4068,4772,4773,5290,5293,5335,5336,5530,5578,5579,5781,6850,7409,7535,10451,51744	BRAF,CD247,CD48,PTK2B,FYN,GRB2,ITGAL,ITGB2,KLRD1,LCK,LCP2,SH2D1A,NFATC1,NFATC2,PIK3CA,PIK3CD,PLCG1,PLCG2,PPP3CA,PRKCA,PRKCB,PTPN11,SYK,VAV1,ZAP70,VAV3,CD244
15_Member	Reactome Gene Sets	R-HSA-2424491	DAP12 signaling	-5.92783	-4.49092	11/30	695,2534,2885,3824,3932,3937,5290,5335,5336,6850,10451	BTK,FYN,GRB2,KLRD1,LCK,LCP2,PIK3CA,PLCG1,PLCG2,SYK,VAV3
15_Member	KEGG Pathway	hsa04664	Fc epsilon RI signaling pathway	-5.64751	-4.1996	18/68	208,695,2534,2885,3635,3937,5170,5290,5293,5335,5336,5578,5600,5881,6300,6850,7409,10451	AKT2,BTK,FYN,GRB2,INPP5D,LCP2,PDPK1,PIK3CA,PIK3CD,PLCG1,PLCG2,PRKCA,MAPK11,RAC3,MAPK12,SYK,VAV1,VAV3
15_Member	KEGG Pathway	ko04664	Fc epsilon RI signaling pathway	-5.64751	-4.1996	18/68	208,695,2534,2885,3635,3937,5170,5290,5293,5335,5336,5578,5600,5881,6300,6850,7409,10451	AKT2,BTK,FYN,GRB2,INPP5D,LCP2,PDPK1,PIK3CA,PIK3CD,PLCG1,PLCG2,PRKCA,MAPK11,RAC3,MAPK12,SYK,VAV1,VAV3
15_Member	Canonical Pathways	M3501	ST B CELL ANTIGEN RECEPTOR	-5.35358	-3.99057	12/40	208,695,930,2885,4790,5290,5293,5336,6850,7409,10725,55824	AKT2,BTK,CD19,GRB2,NFKB1,PIK3CA,PIK3CD,PLCG2,SYK,VAV1,NFAT5,PAG1
15_Member	Reactome Gene Sets	R-HSA-114604	GPVI-mediated activation cascade	-5.17331	-3.84139	11/35	2534,3932,3937,5170,5290,5294,5336,5781,6850,7409,10451	FYN,LCK,LCP2,PDPK1,PIK3CA,PIK3CG,PLCG2,PTPN11,SYK,VAV1,VAV3
15_Member	GO Biological Processes	GO:0038095	Fc-epsilon receptor signaling pathway	-5.04104	-3.72427	9/24	695,4214,5335,5336,5588,6850,6885,7409,10451	BTK,MAP3K1,PLCG1,PLCG2,PRKCQ,SYK,MAP3K7,VAV1,VAV3
15_Member	Reactome Gene Sets	R-HSA-2172127	DAP12 interactions	-4.77095	-3.49381	12/45	695,2534,2885,3824,3932,3937,5290,5335,5336,6850,10451,284266	BTK,FYN,GRB2,KLRD1,LCK,LCP2,PIK3CA,PLCG1,PLCG2,SYK,VAV3,SIGLEC15
15_Member	Reactome Gene Sets	R-HSA-2871796	FCERI mediated MAPK activation	-3.91093	-2.763	9/32	2885,3937,4214,5062,5335,5336,6850,7409,10451	GRB2,LCP2,MAP3K1,PAK2,PLCG1,PLCG2,SYK,VAV1,VAV3
16_Summary	GO Biological Processes	GO:0002683	negative regulation of immune system process	-21.0434	-18.3663	96/433	100,103,196,335,347,472,604,640,695,864,865,868,933,942,1021,1269,1493,2268,2534,2841,3055,3077,3112,3162,3204,3559,3575,3635,3718,3824,4068,4282,4321,4332,5133,5272,5335,5591,5788,6397,6441,6504,6773,6850,7070,7105,7128,7292,7356,7805,8651,8832,9290,9404,9572,9607,9958,10225,10385,10457,11240,23143,23228,23240,23495,25939,26060,26191,26279,26585,30009,51083,51441,54625,54900,54941,55024,55365,55…	ADA,ADAR,AHR,APOA1,APOD,ATM,BCL6,BLK,BTK,RUNX3,CBFB,CBLB,CD22,CD86,CDK6,CNR2,CTLA4,FGR,FYN,GPR18,HCK,HFE,HLA-DOB,HMOX1,HOXA7,IL2RA,IL7R,INPP5D,JAK3,KLRD1,SH2D1A,MIF,MMP12,MNDA,PDCD1,SERPINB9,PLCG1,PRKDC,PTPRC,SEC14L1,SFTPD,SLAMF1,STAT2,SYK,THY1,TSPAN6,TNFAIP3,TNFSF4,SCGB1A1,LAPTM5,SOCS1,CD84,GPR55,LPXN,NR1D1,CARTPT,USP15,CD96,BTN2A2,GPNMB,PADI2,LRCH1,PLCL2,TMEM131L,TNFRSF13B,SAMHD1,APPL1,PTPN22,P…
16_Member	GO Biological Processes	GO:0002683	negative regulation of immune system process	-21.0434	-18.3663	96/433	100,103,196,335,347,472,604,640,695,864,865,868,933,942,1021,1269,1493,2268,2534,2841,3055,3077,3112,3162,3204,3559,3575,3635,3718,3824,4068,4282,4321,4332,5133,5272,5335,5591,5788,6397,6441,6504,6773,6850,7070,7105,7128,7292,7356,7805,8651,8832,9290,9404,9572,9607,9958,10225,10385,10457,11240,23143,23228,23240,23495,25939,26060,26191,26279,26585,30009,51083,51441,54625,54900,54941,55024,55365,55…	ADA,ADAR,AHR,APOA1,APOD,ATM,BCL6,BLK,BTK,RUNX3,CBFB,CBLB,CD22,CD86,CDK6,CNR2,CTLA4,FGR,FYN,GPR18,HCK,HFE,HLA-DOB,HMOX1,HOXA7,IL2RA,IL7R,INPP5D,JAK3,KLRD1,SH2D1A,MIF,MMP12,MNDA,PDCD1,SERPINB9,PLCG1,PRKDC,PTPRC,SEC14L1,SFTPD,SLAMF1,STAT2,SYK,THY1,TSPAN6,TNFAIP3,TNFSF4,SCGB1A1,LAPTM5,SOCS1,CD84,GPR55,LPXN,NR1D1,CARTPT,USP15,CD96,BTN2A2,GPNMB,PADI2,LRCH1,PLCL2,TMEM131L,TNFRSF13B,SAMHD1,APPL1,PTPN22,P…
16_Member	GO Biological Processes	GO:0050777	negative regulation of immune response	-7.19991	-5.5754	38/194	103,196,604,1493,2268,2534,3055,3077,3162,3575,3635,3718,3824,4321,5133,5272,5335,5788,6397,6504,6773,6850,7105,7128,7292,8832,9958,10225,25939,30009,51441,54625,54941,55646,84166,114770,149041,197358	ADAR,AHR,BCL6,CTLA4,FGR,FYN,HCK,HFE,HMOX1,IL7R,INPP5D,JAK3,KLRD1,MMP12,PDCD1,SERPINB9,PLCG1,PTPRC,SEC14L1,SLAMF1,STAT2,SYK,TSPAN6,TNFAIP3,TNFSF4,CD84,USP15,CD96,SAMHD1,TBX21,YTHDF2,PARP14,RNF125,LYAR,NLRC5,PGLYRP2,RC3H1,NLRC3
16_Member	GO Biological Processes	GO:0032102	negative regulation of response to external stimulus	-6.75218	-5.18146	63/419	100,103,335,885,1269,1365,2043,2161,2191,2268,2534,2693,2841,3055,3559,3824,4282,4321,4790,4851,5272,5335,5465,5592,5788,6091,6092,6095,6397,6773,6850,7010,7105,7128,8482,9021,9037,9572,9607,9958,9971,10019,10225,10507,11240,23122,23332,25939,26585,51441,51738,54625,54941,55646,55870,55872,58189,64218,84166,84959,131450,197358,284207	ADA,ADAR,APOA1,CCK,CNR2,CLDN3,EPHA4,F12,FAP,FGR,FYN,GHSR,GPR18,HCK,IL2RA,KLRD1,MIF,MMP12,NFKB1,NOTCH1,SERPINB9,PLCG1,PPARA,PRKG1,PTPRC,ROBO1,ROBO2,RORA,SEC14L1,STAT2,SYK,TEK,TSPAN6,TNFAIP3,SEMA7A,SOCS3,SEMA5A,NR1D1,CARTPT,USP15,NR1H4,SH2B3,CD96,SEMA4D,PADI2,CLASP2,CLASP1,SAMHD1,GREM1,YTHDF2,GHRL,PARP14,RNF125,LYAR,ASH1L,PBK,WFDC1,SEMA4A,NLRC5,UBASH3B,CD200R1,NLRC3,METRNL
16_Member	GO Biological Processes	GO:0031348	negative regulation of defense response	-5.60308	-4.15835	42/258	100,103,335,885,1269,2268,2534,2693,3055,3559,3824,4321,4790,5272,5335,5465,5788,6095,6397,6773,6850,7010,7105,7128,9021,9572,9958,9971,10225,25939,51441,51738,54625,54941,55646,55870,55872,58189,84166,131450,197358,284207	ADA,ADAR,APOA1,CCK,CNR2,FGR,FYN,GHSR,HCK,IL2RA,KLRD1,MMP12,NFKB1,SERPINB9,PLCG1,PPARA,PTPRC,RORA,SEC14L1,STAT2,SYK,TEK,TSPAN6,TNFAIP3,SOCS3,NR1D1,USP15,NR1H4,CD96,SAMHD1,YTHDF2,GHRL,PARP14,RNF125,LYAR,ASH1L,PBK,WFDC1,NLRC5,CD200R1,NLRC3,METRNL
16_Member	GO Biological Processes	GO:0045824	negative regulation of innate immune response	-3.88172	-2.74038	14/71	103,3824,4321,5272,6773,7128,9958,10225,25939,51441,54625,55646,84166,197358	ADAR,KLRD1,MMP12,SERPINB9,STAT2,TNFAIP3,USP15,CD96,SAMHD1,YTHDF2,PARP14,LYAR,NLRC5,NLRC3
17_Summary	WikiPathways	WP69	T-cell receptor (TCR) signaling pathway	-20.264	-17.7348	37/91	867,868,915,919,920,925,940,1385,2185,2533,2534,2885,3604,3662,3702,3708,3932,3937,4772,4773,4790,4988,5170,5335,5588,5781,5966,6885,7409,7454,7535,10019,10451,10892,11184,29851,84433,942,5578,5579,5581,5788,10125,27347,55824,83593,399,4068,4209,5922,7128,8065,8651,10672,58490,208,926,959,1493,5062,5133,5290,5293,5530,7006,5163,5921,2475,3594,3717,4049,7248,7297,10725,25780,80380,5336,9398,3635,2…	CBL,CBLB,CD3D,CD247,CD4,CD8A,CD28,CREB1,PTK2B,FYB1,FYN,GRB2,TNFRSF9,IRF4,ITK,ITPR1,LCK,LCP2,NFATC1,NFATC2,NFKB1,OPRM1,PDPK1,PLCG1,PRKCQ,PTPN11,REL,MAP3K7,VAV1,WAS,ZAP70,SH2B3,VAV3,MALT1,MAP4K1,ICOS,CARD11,CD86,PRKCA,PRKCB,PRKCE,PTPRC,RASGRP1,STK39,PAG1,RASSF5,RHOH,SH2D1A,MEF2D,RASA2,TNFAIP3,CUL5,SOCS1,GNA13,RPRD1B,AKT2,CD8B,CD40LG,CTLA4,PAK2,PDCD1,PIK3CA,PIK3CD,PPP3CA,TEC,PDK1,RASA1,MTOR,IL12RB1,…
17_Member	WikiPathways	WP69	T-cell receptor (TCR) signaling pathway	-20.264	-17.7348	37/91	867,868,915,919,920,925,940,1385,2185,2533,2534,2885,3604,3662,3702,3708,3932,3937,4772,4773,4790,4988,5170,5335,5588,5781,5966,6885,7409,7454,7535,10019,10451,10892,11184,29851,84433	CBL,CBLB,CD3D,CD247,CD4,CD8A,CD28,CREB1,PTK2B,FYB1,FYN,GRB2,TNFRSF9,IRF4,ITK,ITPR1,LCK,LCP2,NFATC1,NFATC2,NFKB1,OPRM1,PDPK1,PLCG1,PRKCQ,PTPN11,REL,MAP3K7,VAV1,WAS,ZAP70,SH2B3,VAV3,MALT1,MAP4K1,ICOS,CARD11
17_Member	Canonical Pathways	M34	PID TCR PATHWAY	-18.9557	-16.5183	30/63	867,915,919,920,940,942,2533,2534,2885,3702,3932,3937,5170,5335,5578,5579,5581,5588,5781,5788,7409,7454,7535,10125,10892,11184,27347,55824,83593,84433	CBL,CD3D,CD247,CD4,CD28,CD86,FYB1,FYN,GRB2,ITK,LCK,LCP2,PDPK1,PLCG1,PRKCA,PRKCB,PRKCE,PRKCQ,PTPN11,PTPRC,VAV1,WAS,ZAP70,RASGRP1,MALT1,MAP4K1,STK39,PAG1,RASSF5,CARD11
17_Member	WikiPathways	WP5072	Modulators of TCR signaling and T cell activation	-18.3209	-15.9277	29/61	399,868,915,919,925,940,2885,3702,3932,3937,4068,4209,4790,5170,5335,5588,5922,5966,7128,7409,7535,8065,8651,10019,10672,10892,11184,58490,84433	RHOH,CBLB,CD3D,CD247,CD8A,CD28,GRB2,ITK,LCK,LCP2,SH2D1A,MEF2D,NFKB1,PDPK1,PLCG1,PRKCQ,RASA2,REL,TNFAIP3,VAV1,ZAP70,CUL5,SOCS1,SH2B3,GNA13,MALT1,MAP4K1,RPRD1B,CARD11
17_Member	KEGG Pathway	hsa04660	T cell receptor signaling pathway	-18.098	-15.723	37/103	208,867,868,915,919,920,925,926,940,959,1493,2534,2885,3702,3932,3937,4772,4773,4790,5062,5133,5170,5290,5293,5335,5530,5588,5788,6885,7006,7409,7535,10125,10451,10892,29851,84433	AKT2,CBL,CBLB,CD3D,CD247,CD4,CD8A,CD8B,CD28,CD40LG,CTLA4,FYN,GRB2,ITK,LCK,LCP2,NFATC1,NFATC2,NFKB1,PAK2,PDCD1,PDPK1,PIK3CA,PIK3CD,PLCG1,PPP3CA,PRKCQ,PTPRC,MAP3K7,TEC,VAV1,ZAP70,RASGRP1,VAV3,MALT1,ICOS,CARD11
17_Member	KEGG Pathway	ko04660	T cell receptor signaling pathway	-18.098	-15.723	37/103	208,867,868,915,919,920,925,926,940,959,1493,2534,2885,3702,3932,3937,4772,4773,4790,5062,5133,5170,5290,5293,5335,5530,5588,5788,6885,7006,7409,7535,10125,10451,10892,29851,84433	AKT2,CBL,CBLB,CD3D,CD247,CD4,CD8A,CD8B,CD28,CD40LG,CTLA4,FYN,GRB2,ITK,LCK,LCP2,NFATC1,NFATC2,NFKB1,PAK2,PDCD1,PDPK1,PIK3CA,PIK3CD,PLCG1,PPP3CA,PRKCQ,PTPRC,MAP3K7,TEC,VAV1,ZAP70,RASGRP1,VAV3,MALT1,ICOS,CARD11
17_Member	Canonical Pathways	M88	PID CD8 TCR PATHWAY	-16.0322	-13.7674	25/52	867,915,919,925,926,940,942,2534,2885,3932,3937,5170,5335,5578,5579,5581,5588,5788,7409,7535,10125,10892,55824,83593,84433	CBL,CD3D,CD247,CD8A,CD8B,CD28,CD86,FYN,GRB2,LCK,LCP2,PDPK1,PLCG1,PRKCA,PRKCB,PRKCE,PRKCQ,PTPRC,VAV1,ZAP70,RASGRP1,MALT1,PAG1,RASSF5,CARD11
17_Member	WikiPathways	WP3863	T-cell antigen receptor (TCR) pathway during Staphylococcus aureus infection	-13.8125	-11.7036	25/62	867,915,920,925,940,959,1493,2534,2885,3702,3932,3937,4773,4790,5133,5163,5290,5335,5588,5788,6885,7535,10892,29851,84433	CBL,CD3D,CD4,CD8A,CD28,CD40LG,CTLA4,FYN,GRB2,ITK,LCK,LCP2,NFATC2,NFKB1,PDCD1,PDK1,PIK3CA,PLCG1,PRKCQ,PTPRC,MAP3K7,ZAP70,MALT1,ICOS,CARD11
17_Member	WikiPathways	WP2583	T cell receptor and co-stimulatory signaling	-12.9766	-10.9159	17/29	925,926,940,1493,2534,3702,3932,4773,4790,5133,5163,5335,5530,5578,5921,7535,10125	CD8A,CD8B,CD28,CTLA4,FYN,ITK,LCK,NFATC2,NFKB1,PDCD1,PDK1,PLCG1,PPP3CA,PRKCA,RASA1,ZAP70,RASGRP1
17_Member	WikiPathways	WP5098	T-cell activation SARS-CoV-2	-12.4886	-10.4674	28/87	915,919,920,940,942,1493,2475,2534,2885,3594,3708,3717,3932,3937,4049,4772,4790,5170,5293,5335,5588,7248,7297,7535,10125,10892,29851,84433	CD3D,CD247,CD4,CD28,CD86,CTLA4,MTOR,FYN,GRB2,IL12RB1,ITPR1,JAK2,LCK,LCP2,LTA,NFATC1,NFKB1,PDPK1,PIK3CD,PLCG1,PRKCQ,TSC1,TYK2,ZAP70,RASGRP1,MALT1,ICOS,CARD11
17_Member	Canonical Pathways	M9526	ST T CELL SIGNAL TRANSDUCTION	-10.0582	-8.203	18/45	867,915,940,1493,2885,3702,3932,3937,4790,5062,5335,5788,7409,7535,10125,10725,25780,55824	CBL,CD3D,CD28,CTLA4,GRB2,ITK,LCK,LCP2,NFKB1,PAK2,PLCG1,PTPRC,VAV1,ZAP70,RASGRP1,NFAT5,RASGRP3,PAG1
17_Member	WikiPathways	WP4585	Cancer immunotherapy by PD-1 blockade	-8.52912	-6.80987	12/23	915,925,926,3932,4772,4773,4790,5133,5781,7535,10725,80380	CD3D,CD8A,CD8B,LCK,NFATC1,NFATC2,NFKB1,PDCD1,PTPN11,ZAP70,NFAT5,PDCD1LG2
17_Member	Reactome Gene Sets	R-HSA-202433	Generation of second messenger molecules	-7.15477	-5.57553	13/34	915,919,920,2533,3702,3932,3937,5062,5335,5336,7454,7535,9398	CD3D,CD247,CD4,FYB1,ITK,LCK,LCP2,PAK2,PLCG1,PLCG2,WAS,ZAP70,CD101
17_Member	Reactome Gene Sets	R-HSA-202403	TCR signaling	-6.9201	-5.36184	25/120	915,919,920,2533,3635,3702,3932,3937,4790,5062,5170,5290,5335,5336,5588,5788,6885,7454,7535,9398,10892,26191,50852,55824,84433	CD3D,CD247,CD4,FYB1,INPP5D,ITK,LCK,LCP2,NFKB1,PAK2,PDPK1,PIK3CA,PLCG1,PLCG2,PRKCQ,PTPRC,MAP3K7,WAS,ZAP70,CD101,MALT1,PTPN22,TRAT1,PAG1,CARD11
18_Summary	GO Biological Processes	GO:0001817	regulation of cytokine production	-20.0702	-17.4643	140/799	113,150,177,183,335,347,604,695,728,814,914,920,923,940,942,959,965,1191,1240,1385,1536,1540,1654,1660,1903,2146,2268,2693,2841,3066,3077,3091,3148,3162,3315,3570,3572,3594,3603,3635,3662,3696,3702,3717,3718,4049,4063,4282,4321,4332,4790,4843,5142,5144,5187,5293,5294,5336,5422,5450,5452,5465,5588,5600,5781,5788,5966,6095,6372,6441,6504,6653,6772,6777,6850,6868,6885,7072,7097,7128,7187,7292,7294,7…	ADCY7,ADRA2A,AGER,AGT,APOA1,APOD,BCL6,BTK,C5AR1,CAMK4,CD2,CD4,CD6,CD28,CD86,CD40LG,CD58,CLU,CMKLR1,CREB1,CYBB,CYLD,DDX3X,DHX9,S1PR3,EZH2,FGR,GHSR,GPR18,HDAC2,HFE,HIF1A,HMGB2,HMOX1,HSPB1,IL6R,IL6ST,IL12RB1,IL16,INPP5D,IRF4,ITGB8,ITK,JAK2,JAK3,LTA,LY9,MIF,MMP12,MNDA,NFKB1,NOS2,PDE4B,PDE4D,PER1,PIK3CD,PIK3CG,PLCG2,POLA1,POU2AF1,POU2F2,PPARA,PRKCQ,MAPK11,PTPN11,PTPRC,REL,RORA,CXCL6,SFTPD,SLAMF1,SORL1…
18_Member	GO Biological Processes	GO:0001817	regulation of cytokine production	-20.0702	-17.4643	140/799	113,150,177,183,335,347,604,695,728,814,914,920,923,940,942,959,965,1191,1240,1385,1536,1540,1654,1660,1903,2146,2268,2693,2841,3066,3077,3091,3148,3162,3315,3570,3572,3594,3603,3635,3662,3696,3702,3717,3718,4049,4063,4282,4321,4332,4790,4843,5142,5144,5187,5293,5294,5336,5422,5450,5452,5465,5588,5600,5781,5788,5966,6095,6372,6441,6504,6653,6772,6777,6850,6868,6885,7072,7097,7128,7187,7292,7294,7…	ADCY7,ADRA2A,AGER,AGT,APOA1,APOD,BCL6,BTK,C5AR1,CAMK4,CD2,CD4,CD6,CD28,CD86,CD40LG,CD58,CLU,CMKLR1,CREB1,CYBB,CYLD,DDX3X,DHX9,S1PR3,EZH2,FGR,GHSR,GPR18,HDAC2,HFE,HIF1A,HMGB2,HMOX1,HSPB1,IL6R,IL6ST,IL12RB1,IL16,INPP5D,IRF4,ITGB8,ITK,JAK2,JAK3,LTA,LY9,MIF,MMP12,MNDA,NFKB1,NOS2,PDE4B,PDE4D,PER1,PIK3CD,PIK3CG,PLCG2,POLA1,POU2AF1,POU2F2,PPARA,PRKCQ,MAPK11,PTPN11,PTPRC,REL,RORA,CXCL6,SFTPD,SLAMF1,SORL1…
18_Member	GO Biological Processes	GO:0001819	positive regulation of cytokine production	-17.4224	-15.0736	84/467	150,177,728,814,914,920,923,940,942,959,965,1191,1385,1536,1654,1660,2268,3066,3091,3148,3570,3572,3594,3603,3662,3702,3717,4049,4063,4321,4332,4843,5142,5144,5293,5294,5336,5450,5452,5588,5781,5788,6095,6504,6653,6772,6777,6850,6868,6885,7097,7292,7294,7784,7805,8140,8482,9188,9475,9971,10125,10666,10855,10892,23180,26060,26191,28984,29072,51744,54440,56253,59067,64135,81844,84433,90865,91543,11…	ADRA2A,AGER,C5AR1,CAMK4,CD2,CD4,CD6,CD28,CD86,CD40LG,CD58,CLU,CREB1,CYBB,DDX3X,DHX9,FGR,HDAC2,HIF1A,HMGB2,IL6R,IL6ST,IL12RB1,IL16,IRF4,ITK,JAK2,LTA,LY9,MMP12,MNDA,NOS2,PDE4B,PDE4D,PIK3CD,PIK3CG,PLCG2,POU2AF1,POU2F2,PRKCQ,PTPN11,PTPRC,RORA,SLAMF1,SORL1,STAT1,STAT5B,SYK,ADAM17,MAP3K7,TLR2,TNFSF4,TXK,ZP3,LAPTM5,SLC7A5,SEMA7A,DDX21,ROCK2,NR1H4,RASGRP1,CD226,HPSE,MALT1,RFTN1,APPL1,PTPN22,RGCC,SETD2,CD…
18_Member	GO Biological Processes	GO:1903557	positive regulation of tumor necrosis factor superfamily cytokine production	-4.35287	-3.09187	21/106	177,914,942,1191,1536,1660,3066,3315,3717,4282,5336,5781,5788,6850,7097,10125,10417,54440,64135,90865,120892	AGER,CD2,CD86,CLU,CYBB,DHX9,HDAC2,HSPB1,JAK2,MIF,PLCG2,PTPN11,PTPRC,SYK,TLR2,RASGRP1,SPON2,SASH3,IFIH1,IL33,LRRK2
18_Member	GO Biological Processes	GO:0071706	tumor necrosis factor superfamily cytokine production	-4.117	-2.88883	30/186	177,914,942,1191,1536,1660,2693,2841,3066,3315,3717,4282,5336,5781,5788,6504,6850,7097,7128,9971,10125,10417,10457,26191,51738,54440,64135,90865,120892,197358	AGER,CD2,CD86,CLU,CYBB,DHX9,GHSR,GPR18,HDAC2,HSPB1,JAK2,MIF,PLCG2,PTPN11,PTPRC,SLAMF1,SYK,TLR2,TNFAIP3,NR1H4,RASGRP1,SPON2,GPNMB,PTPN22,GHRL,SASH3,IFIH1,IL33,LRRK2,NLRC3
18_Member	GO Biological Processes	GO:1903555	regulation of tumor necrosis factor superfamily cytokine production	-4.117	-2.88883	30/186	177,914,942,1191,1536,1660,2693,2841,3066,3315,3717,4282,5336,5781,5788,6504,6850,7097,7128,9971,10125,10417,10457,26191,51738,54440,64135,90865,120892,197358	AGER,CD2,CD86,CLU,CYBB,DHX9,GHSR,GPR18,HDAC2,HSPB1,JAK2,MIF,PLCG2,PTPN11,PTPRC,SLAMF1,SYK,TLR2,TNFAIP3,NR1H4,RASGRP1,SPON2,GPNMB,PTPN22,GHRL,SASH3,IFIH1,IL33,LRRK2,NLRC3
18_Member	GO Biological Processes	GO:0032760	positive regulation of tumor necrosis factor production	-4.10954	-2.88264	20/102	177,914,1191,1536,1660,3066,3315,3717,4282,5336,5781,5788,6850,7097,10125,10417,54440,64135,90865,120892	AGER,CD2,CLU,CYBB,DHX9,HDAC2,HSPB1,JAK2,MIF,PLCG2,PTPN11,PTPRC,SYK,TLR2,RASGRP1,SPON2,SASH3,IFIH1,IL33,LRRK2
18_Member	GO Biological Processes	GO:0032640	tumor necrosis factor production	-3.99248	-2.7861	29/180	177,914,1191,1536,1660,2693,2841,3066,3315,3717,4282,5336,5781,5788,6504,6850,7097,7128,9971,10125,10417,10457,26191,51738,54440,64135,90865,120892,197358	AGER,CD2,CLU,CYBB,DHX9,GHSR,GPR18,HDAC2,HSPB1,JAK2,MIF,PLCG2,PTPN11,PTPRC,SLAMF1,SYK,TLR2,TNFAIP3,NR1H4,RASGRP1,SPON2,GPNMB,PTPN22,GHRL,SASH3,IFIH1,IL33,LRRK2,NLRC3
18_Member	GO Biological Processes	GO:0032680	regulation of tumor necrosis factor production	-3.99248	-2.7861	29/180	177,914,1191,1536,1660,2693,2841,3066,3315,3717,4282,5336,5781,5788,6504,6850,7097,7128,9971,10125,10417,10457,26191,51738,54440,64135,90865,120892,197358	AGER,CD2,CLU,CYBB,DHX9,GHSR,GPR18,HDAC2,HSPB1,JAK2,MIF,PLCG2,PTPN11,PTPRC,SLAMF1,SYK,TLR2,TNFAIP3,NR1H4,RASGRP1,SPON2,GPNMB,PTPN22,GHRL,SASH3,IFIH1,IL33,LRRK2,NLRC3
19_Summary	GO Biological Processes	GO:0016071	mRNA metabolic process	-18.7434	-16.3261	112/704	103,105,472,580,728,891,904,1660,2332,2334,2475,4154,4857,4928,5073,5469,5578,5930,5935,5978,6093,6426,6651,6732,6830,7072,7188,8621,8731,9169,9444,9475,9584,9641,9646,9652,9716,9879,9887,9991,10236,10594,10656,10657,10658,10713,10772,10914,11051,11168,22828,22890,22894,23019,23020,23049,23064,23091,23112,23248,23293,23318,23369,23450,23451,23524,25862,25962,26019,27161,27316,27327,29890,50804,51…	ADAR,ADARB2,ATM,BARD1,C5AR1,CCNB1,CCNT1,DHX9,FMR1,AFF2,MTOR,MBNL1,NOVA1,NUP98,PARN,MED1,PRKCA,RBBP6,RBM3,REST,ROCK1,SRSF1,SON,SRPK1,SUPT6H,TIA1,TRAF5,CDK13,RNMT,SCAF11,QKI,ROCK2,RBM39,IKBKE,CTR9,TTC37,AQR,DDX46,SMG7,PTBP3,HNRNPR,PRPF8,KHDRBS3,KHDRBS1,CELF1,USP39,SRSF10,PAPOLA,NUDT21,PSIP1,SCAF8,ZBTB1,DIS3,CNOT1,SNRNP200,SMG1,SETX,ZC3H13,TNRC6B,RPRD2,SMG6,TUT4,PUM2,SF3B3,SF3B1,SRRM2,USP49,VIRMA,UP…
19_Member	GO Biological Processes	GO:0016071	mRNA metabolic process	-18.7434	-16.3261	112/704	103,105,472,580,728,891,904,1660,2332,2334,2475,4154,4857,4928,5073,5469,5578,5930,5935,5978,6093,6426,6651,6732,6830,7072,7188,8621,8731,9169,9444,9475,9584,9641,9646,9652,9716,9879,9887,9991,10236,10594,10656,10657,10658,10713,10772,10914,11051,11168,22828,22890,22894,23019,23020,23049,23064,23091,23112,23248,23293,23318,23369,23450,23451,23524,25862,25962,26019,27161,27316,27327,29890,50804,51…	ADAR,ADARB2,ATM,BARD1,C5AR1,CCNB1,CCNT1,DHX9,FMR1,AFF2,MTOR,MBNL1,NOVA1,NUP98,PARN,MED1,PRKCA,RBBP6,RBM3,REST,ROCK1,SRSF1,SON,SRPK1,SUPT6H,TIA1,TRAF5,CDK13,RNMT,SCAF11,QKI,ROCK2,RBM39,IKBKE,CTR9,TTC37,AQR,DDX46,SMG7,PTBP3,HNRNPR,PRPF8,KHDRBS3,KHDRBS1,CELF1,USP39,SRSF10,PAPOLA,NUDT21,PSIP1,SCAF8,ZBTB1,DIS3,CNOT1,SNRNP200,SMG1,SETX,ZC3H13,TNRC6B,RPRD2,SMG6,TUT4,PUM2,SF3B3,SF3B1,SRRM2,USP49,VIRMA,UP…
19_Member	GO Biological Processes	GO:1903311	regulation of mRNA metabolic process	-15.6298	-13.382	60/288	580,891,904,1660,2332,2475,4154,4857,4928,5073,5578,5935,5978,6093,6651,6732,6830,7072,7188,9444,9475,9584,9641,9646,10236,10656,10657,10658,10772,10914,11051,22894,23019,23112,23318,23369,25962,27161,27316,27327,29890,50804,51441,55796,56829,56853,57472,57690,57703,64783,79066,79577,79670,149041,167227,170506,201626,246175,340152,340719	BARD1,CCNB1,CCNT1,DHX9,FMR1,MTOR,MBNL1,NOVA1,NUP98,PARN,PRKCA,RBM3,REST,ROCK1,SON,SRPK1,SUPT6H,TIA1,TRAF5,QKI,ROCK2,RBM39,IKBKE,CTR9,HNRNPR,KHDRBS3,KHDRBS1,CELF1,SRSF10,PAPOLA,NUDT21,DIS3,CNOT1,TNRC6B,TUT4,PUM2,VIRMA,AGO2,RBMX,TNRC6A,RBM15B,MYEF2,YTHDF2,MBNL3,ZC3HAV1,CELF4,CNOT6,TNRC6C,CWC22,RBM15,METTL16,CDC73,TUT7,RC3H1,DCP2,DHX36,PDE12,CNOT6L,ZC3H12D,NANOS1
19_Member	GO Biological Processes	GO:0006397	mRNA processing	-11.4218	-9.47502	75/500	103,105,580,891,904,1660,2332,2334,4154,4857,4928,5930,5935,5978,6426,6651,6732,6830,7072,8621,8731,9169,9444,9584,9646,9716,9879,9991,10236,10594,10656,10657,10658,10713,10772,10914,11051,11168,22828,23020,23064,23091,23248,23450,23451,23524,25862,25962,27316,29890,51362,51585,51755,55051,55197,55544,55660,55796,56853,57187,57379,57466,57703,58490,64783,79066,79577,80746,96764,116461,134353,1519…	ADAR,ADARB2,BARD1,CCNB1,CCNT1,DHX9,FMR1,AFF2,MBNL1,NOVA1,NUP98,RBBP6,RBM3,REST,SRSF1,SON,SRPK1,SUPT6H,TIA1,CDK13,RNMT,SCAF11,QKI,RBM39,CTR9,AQR,DDX46,PTBP3,HNRNPR,PRPF8,KHDRBS3,KHDRBS1,CELF1,USP39,SRSF10,PAPOLA,NUDT21,PSIP1,SCAF8,SNRNP200,SETX,ZC3H13,RPRD2,SF3B3,SF3B1,SRRM2,USP49,VIRMA,RBMX,RBM15B,CDC40,PCF11,CDK12,NRDE2,RPRD1A,RBM38,PRPF40A,MBNL3,CELF4,THOC2,AICDA,SCAF4,CWC22,RPRD1B,RBM15,METTL1…
19_Member	GO Biological Processes	GO:0050684	regulation of mRNA processing	-10.68	-8.7954	33/137	580,891,904,1660,2332,4154,4857,4928,5935,5978,6651,6732,6830,7072,9444,9584,9646,10656,10657,10658,10772,10914,11051,25962,27316,29890,55796,56853,57703,64783,79066,79577,170506	BARD1,CCNB1,CCNT1,DHX9,FMR1,MBNL1,NOVA1,NUP98,RBM3,REST,SON,SRPK1,SUPT6H,TIA1,QKI,RBM39,CTR9,KHDRBS3,KHDRBS1,CELF1,SRSF10,PAPOLA,NUDT21,VIRMA,RBMX,RBM15B,MBNL3,CELF4,CWC22,RBM15,METTL16,CDC73,DHX36
19_Member	GO Biological Processes	GO:0043484	regulation of RNA splicing	-7.29533	-5.69705	29/148	2332,2334,4154,4857,4928,5430,5935,5978,6426,6651,6732,7072,9444,9584,9991,10656,10657,10658,10772,23064,27316,29890,51755,55544,55796,56853,57703,64783,79066	FMR1,AFF2,MBNL1,NOVA1,NUP98,POLR2A,RBM3,REST,SRSF1,SON,SRPK1,TIA1,QKI,RBM39,PTBP3,KHDRBS3,KHDRBS1,CELF1,SRSF10,SETX,RBMX,RBM15B,CDK12,RBM38,MBNL3,CELF4,CWC22,RBM15,METTL16
19_Member	GO Biological Processes	GO:0008380	RNA splicing	-6.8032	-5.25441	57/433	1660,2332,2334,4154,4857,4928,5430,5935,5978,6426,6651,6732,6830,7072,8621,9169,9360,9444,9584,9716,9879,9991,10236,10594,10656,10657,10658,10713,10772,11168,23020,23064,23091,23450,23451,23524,25862,25962,27316,27332,29890,51362,51755,55051,55544,55660,55796,56853,57187,57703,64783,79066,80746,84687,96764,116461,151987	DHX9,FMR1,AFF2,MBNL1,NOVA1,NUP98,POLR2A,RBM3,REST,SRSF1,SON,SRPK1,SUPT6H,TIA1,CDK13,SCAF11,PPIG,QKI,RBM39,AQR,DDX46,PTBP3,HNRNPR,PRPF8,KHDRBS3,KHDRBS1,CELF1,USP39,SRSF10,PSIP1,SNRNP200,SETX,ZC3H13,SF3B3,SF3B1,SRRM2,USP49,VIRMA,RBMX,ZNF638,RBM15B,CDC40,CDK12,NRDE2,RBM38,PRPF40A,MBNL3,CELF4,THOC2,CWC22,RBM15,METTL16,TSEN2,PPP1R9B,TGS1,TSEN15,PPP4R2
19_Member	GO Biological Processes	GO:0048024	regulation of mRNA splicing, via spliceosome	-6.5234	-5.0105	22/101	2332,4154,4857,4928,5935,5978,6651,6732,7072,9444,9584,10656,10657,10658,10772,27316,29890,55796,56853,57703,64783,79066	FMR1,MBNL1,NOVA1,NUP98,RBM3,REST,SON,SRPK1,TIA1,QKI,RBM39,KHDRBS3,KHDRBS1,CELF1,SRSF10,RBMX,RBM15B,MBNL3,CELF4,CWC22,RBM15,METTL16
19_Member	GO Biological Processes	GO:0000377	RNA splicing, via transesterification reactions with bulged adenosine as nucleophile	-4.83118	-3.54099	41/319	1660,2332,4154,4857,4928,5935,5978,6426,6651,6732,7072,8621,9169,9444,9584,9716,9879,10236,10594,10656,10657,10658,10713,10772,11168,23020,23064,23450,23451,23524,25862,27316,29890,51362,55660,55796,56853,57703,64783,79066,96764	DHX9,FMR1,MBNL1,NOVA1,NUP98,RBM3,REST,SRSF1,SON,SRPK1,TIA1,CDK13,SCAF11,QKI,RBM39,AQR,DDX46,HNRNPR,PRPF8,KHDRBS3,KHDRBS1,CELF1,USP39,SRSF10,PSIP1,SNRNP200,SETX,SF3B3,SF3B1,SRRM2,USP49,RBMX,RBM15B,CDC40,PRPF40A,MBNL3,CELF4,CWC22,RBM15,METTL16,TGS1
19_Member	GO Biological Processes	GO:0000398	mRNA splicing, via spliceosome	-4.83118	-3.54099	41/319	1660,2332,4154,4857,4928,5935,5978,6426,6651,6732,7072,8621,9169,9444,9584,9716,9879,10236,10594,10656,10657,10658,10713,10772,11168,23020,23064,23450,23451,23524,25862,27316,29890,51362,55660,55796,56853,57703,64783,79066,96764	DHX9,FMR1,MBNL1,NOVA1,NUP98,RBM3,REST,SRSF1,SON,SRPK1,TIA1,CDK13,SCAF11,QKI,RBM39,AQR,DDX46,HNRNPR,PRPF8,KHDRBS3,KHDRBS1,CELF1,USP39,SRSF10,PSIP1,SNRNP200,SETX,SF3B3,SF3B1,SRRM2,USP49,RBMX,RBM15B,CDC40,PRPF40A,MBNL3,CELF4,CWC22,RBM15,METTL16,TGS1
19_Member	GO Biological Processes	GO:0000375	RNA splicing, via transesterification reactions	-4.70223	-3.43569	41/323	1660,2332,4154,4857,4928,5935,5978,6426,6651,6732,7072,8621,9169,9444,9584,9716,9879,10236,10594,10656,10657,10658,10713,10772,11168,23020,23064,23450,23451,23524,25862,27316,29890,51362,55660,55796,56853,57703,64783,79066,96764	DHX9,FMR1,MBNL1,NOVA1,NUP98,RBM3,REST,SRSF1,SON,SRPK1,TIA1,CDK13,SCAF11,QKI,RBM39,AQR,DDX46,HNRNPR,PRPF8,KHDRBS3,KHDRBS1,CELF1,USP39,SRSF10,PSIP1,SNRNP200,SETX,SF3B3,SF3B1,SRRM2,USP49,RBMX,RBM15B,CDC40,PRPF40A,MBNL3,CELF4,CWC22,RBM15,METTL16,TGS1
19_Member	GO Biological Processes	GO:0000380	alternative mRNA splicing, via spliceosome	-4.05346	-2.88236	15/77	1660,2332,4154,4857,5978,6426,8621,10656,10657,10658,27316,29890,55796,56853,64783	DHX9,FMR1,MBNL1,NOVA1,REST,SRSF1,CDK13,KHDRBS3,KHDRBS1,CELF1,RBMX,RBM15B,MBNL3,CELF4,RBM15
20_Summary	GO Biological Processes	GO:0007169	transmembrane receptor protein tyrosine kinase signaling pathway	-18.6612	-16.2537	104/629	150,208,324,347,640,673,860,867,868,920,925,926,2043,2185,2268,2308,2534,2693,2771,2885,2889,3055,3087,3091,3480,3482,3643,3667,3672,3717,3718,3932,3937,4593,4734,4915,4916,4921,5062,5170,5286,5290,5293,5305,5335,5562,5579,5588,5770,5781,5782,5791,5921,6091,6098,6599,6653,6760,6777,6850,6868,7010,7409,7535,8065,8322,8473,8651,8660,8826,8851,9021,9046,9252,9693,9702,9770,9788,10019,10628,10818,230…	ADRA2A,AKT2,APC,APOD,BLK,BRAF,RUNX2,CBL,CBLB,CD4,CD8A,CD8B,EPHA4,PTK2B,FGR,FOXO1,FYN,GHSR,GNAI2,GRB2,RAPGEF1,HCK,HHEX,HIF1A,IGF1R,IGF2R,INSR,IRS1,ITGA1,JAK2,JAK3,LCK,LCP2,MUSK,NEDD4,NTRK2,NTRK3,DDR2,PAK2,PDPK1,PIK3C2A,PIK3CA,PIK3CD,PIP4K2A,PLCG1,PRKAA1,PRKCB,PRKCQ,PTPN1,PTPN11,PTPN12,PTPRE,RASA1,ROBO1,ROS1,SMARCC1,SORL1,SS18,STAT5B,SYK,ADAM17,TEK,VAV1,ZAP70,CUL5,FZD4,OGT,SOCS1,IRS2,IQGAP1,CDK5R1,…
20_Member	GO Biological Processes	GO:0007169	transmembrane receptor protein tyrosine kinase signaling pathway	-18.6612	-16.2537	104/629	150,208,324,347,640,673,860,867,868,920,925,926,2043,2185,2268,2308,2534,2693,2771,2885,2889,3055,3087,3091,3480,3482,3643,3667,3672,3717,3718,3932,3937,4593,4734,4915,4916,4921,5062,5170,5286,5290,5293,5305,5335,5562,5579,5588,5770,5781,5782,5791,5921,6091,6098,6599,6653,6760,6777,6850,6868,7010,7409,7535,8065,8322,8473,8651,8660,8826,8851,9021,9046,9252,9693,9702,9770,9788,10019,10628,10818,230…	ADRA2A,AKT2,APC,APOD,BLK,BRAF,RUNX2,CBL,CBLB,CD4,CD8A,CD8B,EPHA4,PTK2B,FGR,FOXO1,FYN,GHSR,GNAI2,GRB2,RAPGEF1,HCK,HHEX,HIF1A,IGF1R,IGF2R,INSR,IRS1,ITGA1,JAK2,JAK3,LCK,LCP2,MUSK,NEDD4,NTRK2,NTRK3,DDR2,PAK2,PDPK1,PIK3C2A,PIK3CA,PIK3CD,PIP4K2A,PLCG1,PRKAA1,PRKCB,PRKCQ,PTPN1,PTPN11,PTPN12,PTPRE,RASA1,ROBO1,ROS1,SMARCC1,SORL1,SS18,STAT5B,SYK,ADAM17,TEK,VAV1,ZAP70,CUL5,FZD4,OGT,SOCS1,IRS2,IQGAP1,CDK5R1,…
20_Member	GO Biological Processes	GO:1901699	cellular response to nitrogen compound	-17.3216	-14.879	121/692	88,142,177,183,196,208,324,538,546,641,846,990,1385,1393,1536,1644,1660,1786,1788,1811,2043,2146,2308,2332,2475,2534,2551,2693,2771,2776,2819,2885,2889,3066,3397,3434,3480,3643,3667,3676,3709,3717,3718,3784,3843,4208,4363,4548,4790,4915,4988,5139,5140,5142,5166,5170,5179,5286,5290,5294,5305,5562,5579,5588,5591,5770,5781,5791,5999,6093,6505,6517,6599,6622,6653,6667,6772,6777,7052,7054,7226,7351,74…	ACTN2,PARP1,AGER,AGT,AHR,AKT2,APC,ATP7A,ATRX,BLM,CASR,CDC6,CREB1,CRHBP,CYBB,DDC,DHX9,DNMT1,DNMT3A,SLC26A3,EPHA4,EZH2,FOXO1,FMR1,MTOR,FYN,GABPA,GHSR,GNAI2,GNAQ,GPD1,GRB2,RAPGEF1,HDAC2,ID1,IFIT1,IGF1R,INSR,IRS1,ITGA4,ITPR2,JAK2,JAK3,KCNQ1,IPO5,MEF2C,ABCC1,MTR,NFKB1,NTRK2,OPRM1,PDE3A,PDE3B,PDE4B,PDK4,PDPK1,PENK,PIK3C2A,PIK3CA,PIK3CG,PIP4K2A,PRKAA1,PRKCB,PRKCQ,PRKDC,PTPN1,PTPN11,PTPRE,RGS4,ROCK1,SLC1…
20_Member	GO Biological Processes	GO:0071417	cellular response to organonitrogen compound	-15.8184	-13.4941	111/637	88,142,177,183,196,208,324,538,641,846,990,1385,1393,1536,1644,1786,1788,1811,2043,2146,2308,2475,2534,2551,2693,2771,2819,2885,2889,3066,3397,3480,3643,3667,3676,3709,3717,3718,3784,3843,4208,4363,4790,4915,4988,5139,5140,5142,5166,5170,5179,5286,5290,5294,5305,5562,5579,5588,5591,5770,5781,5791,5999,6093,6505,6517,6599,6622,6653,6667,6772,6777,7052,7054,7226,7351,7412,8473,8651,8660,9021,9475,9…	ACTN2,PARP1,AGER,AGT,AHR,AKT2,APC,ATP7A,BLM,CASR,CDC6,CREB1,CRHBP,CYBB,DDC,DNMT1,DNMT3A,SLC26A3,EPHA4,EZH2,FOXO1,MTOR,FYN,GABPA,GHSR,GNAI2,GPD1,GRB2,RAPGEF1,HDAC2,ID1,IGF1R,INSR,IRS1,ITGA4,ITPR2,JAK2,JAK3,KCNQ1,IPO5,MEF2C,ABCC1,NFKB1,NTRK2,OPRM1,PDE3A,PDE3B,PDE4B,PDK4,PDPK1,PENK,PIK3C2A,PIK3CA,PIK3CG,PIP4K2A,PRKAA1,PRKCB,PRKCQ,PRKDC,PTPN1,PTPN11,PTPRE,RGS4,ROCK1,SLC1A1,SLC2A4,SMARCC1,SNCA,SORL1,S…
20_Member	GO Biological Processes	GO:1901652	response to peptide	-14.6902	-12.4112	93/508	88,142,177,183,208,324,694,790,846,990,1385,1393,1407,1536,1959,2043,2308,2475,2534,2650,2693,2695,2771,2885,3087,3397,3480,3643,3667,3676,3717,3718,3784,3795,4040,4321,4363,4790,4851,5140,5166,5170,5286,5290,5305,5465,5562,5579,5588,5591,5770,5781,5791,6093,6517,6599,6653,6667,6772,6773,6777,7010,7054,7097,7128,7248,7351,7412,8473,8651,8660,8826,9021,9475,9734,11031,23433,26060,26191,51083,51738…	ACTN2,PARP1,AGER,AGT,AKT2,APC,BTG1,CAD,CASR,CDC6,CREB1,CRHBP,CRY1,CYBB,EGR2,EPHA4,FOXO1,MTOR,FYN,GCNT1,GHSR,GIP,GNAI2,GRB2,HHEX,ID1,IGF1R,INSR,IRS1,ITGA4,JAK2,JAK3,KCNQ1,KHK,LRP6,MMP12,ABCC1,NFKB1,NOTCH1,PDE3B,PDK4,PDPK1,PIK3C2A,PIK3CA,PIP4K2A,PPARA,PRKAA1,PRKCB,PRKCQ,PRKDC,PTPN1,PTPN11,PTPRE,ROCK1,SLC2A4,SMARCC1,SORL1,SP1,STAT1,STAT2,STAT5B,TEK,TH,TLR2,TNFAIP3,TSC1,UCP2,VCAM1,OGT,SOCS1,IRS2,IQGA…
20_Member	GO Biological Processes	GO:0043434	response to peptide hormone	-14.4025	-12.1411	81/416	88,142,183,208,324,694,790,990,1385,1393,1407,1536,1959,2308,2475,2534,2650,2693,2695,2771,2885,3087,3480,3643,3667,3717,3718,3784,3795,4040,4790,5140,5166,5170,5286,5290,5305,5465,5562,5579,5588,5591,5770,5781,5791,6093,6517,6599,6653,6667,6772,6773,6777,7010,7054,7097,7248,7351,8473,8651,8660,8826,9021,9475,9734,11031,23433,26060,51083,51738,51762,54832,55023,55667,55777,64397,83990,114882,1407…	ACTN2,PARP1,AGT,AKT2,APC,BTG1,CAD,CDC6,CREB1,CRHBP,CRY1,CYBB,EGR2,FOXO1,MTOR,FYN,GCNT1,GHSR,GIP,GNAI2,GRB2,HHEX,IGF1R,INSR,IRS1,JAK2,JAK3,KCNQ1,KHK,LRP6,NFKB1,PDE3B,PDK4,PDPK1,PIK3C2A,PIK3CA,PIP4K2A,PPARA,PRKAA1,PRKCB,PRKCQ,PRKDC,PTPN1,PTPN11,PTPRE,ROCK1,SLC2A4,SMARCC1,SORL1,SP1,STAT1,STAT2,STAT5B,TEK,TH,TLR2,TSC1,UCP2,OGT,SOCS1,IRS2,IQGAP1,SOCS3,ROCK2,HDAC9,RAB31,RHOQ,APPL1,GAL,GHRL,RAB8B,VPS13C…
20_Member	GO Biological Processes	GO:0032870	cellular response to hormone stimulus	-14.1162	-11.9925	90/588	142,150,208,324,990,1385,1393,1407,1789,2033,2308,2534,2693,2771,2885,2908,3480,3643,3667,3717,3718,4005,4208,4734,4790,4851,5140,5170,5272,5286,5290,5305,5465,5469,5562,5579,5581,5588,5591,5732,5770,5781,5791,5962,5978,6092,6093,6502,6597,6599,6653,6667,6772,6777,7292,7351,7357,8202,8289,8473,8651,8660,9021,9101,9113,9420,9475,9734,9759,10499,11031,11240,23019,23081,23433,26060,51366,51762,55023…	PARP1,ADRA2A,AKT2,APC,CDC6,CREB1,CRHBP,CRY1,DNMT3B,EP300,FOXO1,FYN,GHSR,GNAI2,GRB2,NR3C1,IGF1R,INSR,IRS1,JAK2,JAK3,LMO2,MEF2C,NEDD4,NFKB1,NOTCH1,PDE3B,PDPK1,SERPINB9,PIK3C2A,PIK3CA,PIP4K2A,PPARA,MED1,PRKAA1,PRKCB,PRKCE,PRKCQ,PRKDC,PTGER2,PTPN1,PTPN11,PTPRE,RDX,REST,ROBO2,ROCK1,SKP2,SMARCA4,SMARCC1,SORL1,SP1,STAT1,STAT5B,TNFSF4,UCP2,UGCG,NCOA3,ARID1A,OGT,SOCS1,IRS2,SOCS3,USP8,LATS1,CYP7B1,ROCK2,HD…
20_Member	GO Biological Processes	GO:0032868	response to insulin	-12.6415	-10.5375	58/266	142,183,208,324,790,1407,1959,2308,2475,2650,2693,2771,2885,3480,3643,3667,3784,3795,5140,5166,5170,5286,5290,5305,5465,5562,5579,5588,5591,5770,5781,5791,6517,6599,6653,6667,6772,7097,7248,7351,8473,8651,8660,9021,9734,11031,23433,26060,51083,51762,54832,55023,55667,64397,114882,140710,143686,151176	PARP1,AGT,AKT2,APC,CAD,CRY1,EGR2,FOXO1,MTOR,GCNT1,GHSR,GNAI2,GRB2,IGF1R,INSR,IRS1,KCNQ1,KHK,PDE3B,PDK4,PDPK1,PIK3C2A,PIK3CA,PIP4K2A,PPARA,PRKAA1,PRKCB,PRKCQ,PRKDC,PTPN1,PTPN11,PTPRE,SLC2A4,SMARCC1,SORL1,SP1,STAT1,TLR2,TSC1,UCP2,OGT,SOCS1,IRS2,SOCS3,HDAC9,RAB31,RHOQ,APPL1,GAL,RAB8B,VPS13C,PHIP,DENND4C,ZNF106,OSBPL8,SOGA1,SESN3,ERFE
20_Member	GO Biological Processes	GO:1901653	cellular response to peptide	-12.4933	-10.47	63/363	142,177,208,324,846,990,1385,1393,2043,2308,2534,2693,2771,2885,3480,3643,3667,3676,3717,3718,4363,4790,5140,5170,5286,5290,5305,5562,5579,5588,5591,5770,5781,5791,6093,6599,6653,6667,6772,6777,7351,7412,8473,8651,8660,9021,9475,9734,11031,23433,26060,26191,51762,55023,55667,55777,64397,83990,84687,114882,140710,143686,151176	PARP1,AGER,AKT2,APC,CASR,CDC6,CREB1,CRHBP,EPHA4,FOXO1,FYN,GHSR,GNAI2,GRB2,IGF1R,INSR,IRS1,ITGA4,JAK2,JAK3,ABCC1,NFKB1,PDE3B,PDPK1,PIK3C2A,PIK3CA,PIP4K2A,PRKAA1,PRKCB,PRKCQ,PRKDC,PTPN1,PTPN11,PTPRE,ROCK1,SMARCC1,SORL1,SP1,STAT1,STAT5B,UCP2,VCAM1,OGT,SOCS1,IRS2,SOCS3,ROCK2,HDAC9,RAB31,RHOQ,APPL1,PTPN22,RAB8B,PHIP,DENND4C,MBD5,ZNF106,BRIP1,PPP1R9B,OSBPL8,SOGA1,SESN3,ERFE
20_Member	GO Biological Processes	GO:0071375	cellular response to peptide hormone stimulus	-12.4678	-10.4505	55/292	142,208,324,990,1385,1393,2308,2534,2693,2771,2885,3480,3643,3667,3717,3718,4790,5140,5170,5286,5290,5305,5562,5579,5588,5591,5770,5781,5791,6093,6599,6653,6667,6772,6777,7351,8473,8651,8660,9021,9475,9734,11031,23433,26060,51762,55023,55667,55777,64397,83990,114882,140710,143686,151176	PARP1,AKT2,APC,CDC6,CREB1,CRHBP,FOXO1,FYN,GHSR,GNAI2,GRB2,IGF1R,INSR,IRS1,JAK2,JAK3,NFKB1,PDE3B,PDPK1,PIK3C2A,PIK3CA,PIP4K2A,PRKAA1,PRKCB,PRKCQ,PRKDC,PTPN1,PTPN11,PTPRE,ROCK1,SMARCC1,SORL1,SP1,STAT1,STAT5B,UCP2,OGT,SOCS1,IRS2,SOCS3,ROCK2,HDAC9,RAB31,RHOQ,APPL1,RAB8B,PHIP,DENND4C,MBD5,ZNF106,BRIP1,OSBPL8,SOGA1,SESN3,ERFE
20_Member	GO Biological Processes	GO:0032869	cellular response to insulin stimulus	-11.5026	-9.55252	43/205	142,208,324,2308,2693,2771,2885,3480,3643,3667,5140,5170,5286,5290,5305,5562,5579,5588,5591,5770,5781,5791,6599,6653,6667,6772,7351,8473,8651,8660,9021,9734,11031,23433,26060,51762,55023,55667,64397,114882,140710,143686,151176	PARP1,AKT2,APC,FOXO1,GHSR,GNAI2,GRB2,IGF1R,INSR,IRS1,PDE3B,PDPK1,PIK3C2A,PIK3CA,PIP4K2A,PRKAA1,PRKCB,PRKCQ,PRKDC,PTPN1,PTPN11,PTPRE,SMARCC1,SORL1,SP1,STAT1,UCP2,OGT,SOCS1,IRS2,SOCS3,HDAC9,RAB31,RHOQ,APPL1,RAB8B,PHIP,DENND4C,ZNF106,OSBPL8,SOGA1,SESN3,ERFE
20_Member	GO Biological Processes	GO:0008286	insulin receptor signaling pathway	-11.1258	-9.20024	31/118	208,324,2308,2771,2885,3480,3643,3667,5286,5290,5305,5562,5579,5588,5770,5781,5791,6599,6653,8473,8651,8660,9021,23433,26060,55023,64397,114882,140710,143686,151176	AKT2,APC,FOXO1,GNAI2,GRB2,IGF1R,INSR,IRS1,PIK3C2A,PIK3CA,PIP4K2A,PRKAA1,PRKCB,PRKCQ,PTPN1,PTPN11,PTPRE,SMARCC1,SORL1,OGT,SOCS1,IRS2,SOCS3,RHOQ,APPL1,PHIP,ZNF106,OSBPL8,SOGA1,SESN3,ERFE
20_Member	GO Biological Processes	GO:0046626	regulation of insulin receptor signaling pathway	-5.46924	-4.08844	16/67	2771,3667,5305,5562,5579,5588,5770,5781,5791,6653,8473,8651,9021,114882,143686,151176	GNAI2,IRS1,PIP4K2A,PRKAA1,PRKCB,PRKCQ,PTPN1,PTPN11,PTPRE,SORL1,OGT,SOCS1,SOCS3,OSBPL8,SESN3,ERFE
20_Member	GO Biological Processes	GO:1900076	regulation of cellular response to insulin stimulus	-4.32237	-3.11142	14/65	2771,3667,5305,5562,5579,5588,5770,5781,5791,6653,8651,9021,114882,151176	GNAI2,IRS1,PIP4K2A,PRKAA1,PRKCB,PRKCQ,PTPN1,PTPN11,PTPRE,SORL1,SOCS1,SOCS3,OSBPL8,ERFE

## Sheet: IPP
GroupID	Category	Term	Description	LogP	Log(q-value)	InTerm_InList	Genes	Symbols
1_Summary	GO Biological Processes	GO:0009615	response to virus	-20.3765	-16.0148	36/369	338,1130,1687,2537,3433,3434,3458,3627,3665,3696,4283,4599,4600,4938,4939,5610,6041,6351,6352,6772,7098,9636,10561,10964,24138,30009,51191,55601,64135,79132,81030,83666,84166,91543,151636,197259,2634,11274,9246,9830,5629,6890,5465,290,1234,3643,3673,59272,92421,356,2920,24145,3001,953	APOB,LYST,GSDME,IFI6,IFIT2,IFIT1,IFNG,CXCL10,IRF7,ITGB8,CXCL9,MX1,MX2,OAS1,OAS2,EIF2AK2,RNASEL,CCL4,CCL5,STAT1,TLR3,ISG15,IFI44,IFI44L,IFIT5,TBX21,HERC5,DDX60,IFIH1,DHX58,ZBP1,PARP9,NLRC5,RSAD2,DTX3L,MLKL,GBP2,USP18,UBE2L6,TRIM14,PROX1,TAP1,PPARA,ANPEP,CCR5,INSR,ITGA2,ACE2,CHMP4C,FASLG,CXCL2,PANX1,GZMA,ENTPD1
1_Member	GO Biological Processes	GO:0009615	response to virus	-20.3765	-16.0148	36/369	338,1130,1687,2537,3433,3434,3458,3627,3665,3696,4283,4599,4600,4938,4939,5610,6041,6351,6352,6772,7098,9636,10561,10964,24138,30009,51191,55601,64135,79132,81030,83666,84166,91543,151636,197259	APOB,LYST,GSDME,IFI6,IFIT2,IFIT1,IFNG,CXCL10,IRF7,ITGB8,CXCL9,MX1,MX2,OAS1,OAS2,EIF2AK2,RNASEL,CCL4,CCL5,STAT1,TLR3,ISG15,IFI44,IFI44L,IFIT5,TBX21,HERC5,DDX60,IFIH1,DHX58,ZBP1,PARP9,NLRC5,RSAD2,DTX3L,MLKL
1_Member	GO Biological Processes	GO:0051607	defense response to virus	-17.7538	-13.8692	29/267	1130,2537,3433,3434,3458,3627,3665,4283,4599,4600,4938,4939,5610,6041,6772,7098,9636,10964,24138,51191,55601,64135,79132,81030,83666,84166,91543,151636,197259	LYST,IFI6,IFIT2,IFIT1,IFNG,CXCL10,IRF7,CXCL9,MX1,MX2,OAS1,OAS2,EIF2AK2,RNASEL,STAT1,TLR3,ISG15,IFI44L,IFIT5,HERC5,DDX60,IFIH1,DHX58,ZBP1,PARP9,NLRC5,RSAD2,DTX3L,MLKL
1_Member	GO Biological Processes	GO:0140546	defense response to symbiont	-17.7538	-13.8692	29/267	1130,2537,3433,3434,3458,3627,3665,4283,4599,4600,4938,4939,5610,6041,6772,7098,9636,10964,24138,51191,55601,64135,79132,81030,83666,84166,91543,151636,197259	LYST,IFI6,IFIT2,IFIT1,IFNG,CXCL10,IRF7,CXCL9,MX1,MX2,OAS1,OAS2,EIF2AK2,RNASEL,STAT1,TLR3,ISG15,IFI44L,IFIT5,HERC5,DDX60,IFIH1,DHX58,ZBP1,PARP9,NLRC5,RSAD2,DTX3L,MLKL
1_Member	Reactome Gene Sets	R-HSA-909733	Interferon alpha/beta signaling	-13.8918	-10.1321	15/70	2537,2634,3433,3434,3665,4599,4600,4938,4939,6041,6772,9636,11274,24138,91543	IFI6,GBP2,IFIT2,IFIT1,IRF7,MX1,MX2,OAS1,OAS2,RNASEL,STAT1,ISG15,USP18,IFIT5,RSAD2
1_Member	Reactome Gene Sets	R-HSA-913531	Interferon Signaling	-11.7692	-8.18565	20/199	2537,2634,3433,3434,3458,3665,4599,4600,4938,4939,5610,6041,6772,9246,9636,9830,11274,24138,51191,91543	IFI6,GBP2,IFIT2,IFIT1,IFNG,IRF7,MX1,MX2,OAS1,OAS2,EIF2AK2,RNASEL,STAT1,UBE2L6,ISG15,TRIM14,USP18,IFIT5,HERC5,RSAD2
1_Member	GO Biological Processes	GO:0045071	negative regulation of viral genome replication	-11.2296	-7.71301	12/56	3434,4599,4938,4939,5610,5629,6041,6352,9636,24138,64135,91543	IFIT1,MX1,OAS1,OAS2,EIF2AK2,PROX1,RNASEL,CCL5,ISG15,IFIT5,IFIH1,RSAD2
1_Member	GO Biological Processes	GO:0048525	negative regulation of viral process	-10.8587	-7.40004	14/92	3434,4599,4938,4939,5610,5629,6041,6352,6772,9636,9830,24138,64135,91543	IFIT1,MX1,OAS1,OAS2,EIF2AK2,PROX1,RNASEL,CCL5,STAT1,ISG15,TRIM14,IFIT5,IFIH1,RSAD2
1_Member	WikiPathways	WP619	Type II interferon signaling (IFNG)	-10.5432	-7.13575	10/37	2537,3433,3458,3627,4283,4938,5610,6772,6890,9636	IFI6,IFIT2,IFNG,CXCL10,CXCL9,OAS1,EIF2AK2,STAT1,TAP1,ISG15
1_Member	GO Biological Processes	GO:0045069	regulation of viral genome replication	-10.1539	-6.79218	13/85	3434,4599,4938,4939,5465,5610,5629,6041,6352,9636,24138,64135,91543	IFIT1,MX1,OAS1,OAS2,PPARA,EIF2AK2,PROX1,RNASEL,CCL5,ISG15,IFIT5,IFIH1,RSAD2
1_Member	Reactome Gene Sets	R-HSA-1169410	Antiviral mechanism by IFN-stimulated genes	-9.31703	-6.13141	12/80	3434,4599,4600,4938,4939,5610,6041,6772,9246,9636,11274,51191	IFIT1,MX1,MX2,OAS1,OAS2,EIF2AK2,RNASEL,STAT1,UBE2L6,ISG15,USP18,HERC5
1_Member	GO Biological Processes	GO:0016032	viral process	-8.90056	-5.79412	24/416	290,1234,3434,3643,3665,3673,4599,4938,4939,5465,5610,5629,6041,6351,6352,6772,9636,9830,24138,59272,64135,83666,91543,92421	ANPEP,CCR5,IFIT1,INSR,IRF7,ITGA2,MX1,OAS1,OAS2,PPARA,EIF2AK2,PROX1,RNASEL,CCL4,CCL5,STAT1,ISG15,TRIM14,IFIT5,ACE2,IFIH1,PARP9,RSAD2,CHMP4C
1_Member	GO Biological Processes	GO:0050792	regulation of viral process	-8.40567	-5.38638	15/164	3434,4599,4938,4939,5465,5610,5629,6041,6352,6772,9636,9830,24138,64135,91543	IFIT1,MX1,OAS1,OAS2,PPARA,EIF2AK2,PROX1,RNASEL,CCL5,STAT1,ISG15,TRIM14,IFIT5,IFIH1,RSAD2
1_Member	WikiPathways	WP4868	Type I interferon induction and signaling during SARS-CoV-2 infection	-8.36656	-5.36658	8/31	3665,4938,4939,5610,6772,7098,59272,64135	IRF7,OAS1,OAS2,EIF2AK2,STAT1,TLR3,ACE2,IFIH1
1_Member	GO Biological Processes	GO:1903900	regulation of viral life cycle	-8.0737	-5.1561	14/148	3434,4599,4938,4939,5465,5610,5629,6041,6352,9636,9830,24138,64135,91543	IFIT1,MX1,OAS1,OAS2,PPARA,EIF2AK2,PROX1,RNASEL,CCL5,ISG15,TRIM14,IFIT5,IFIH1,RSAD2
1_Member	GO Biological Processes	GO:0019079	viral genome replication	-7.79072	-4.94753	13/131	3434,4599,4938,4939,5465,5610,5629,6041,6352,9636,24138,64135,91543	IFIT1,MX1,OAS1,OAS2,PPARA,EIF2AK2,PROX1,RNASEL,CCL5,ISG15,IFIT5,IFIH1,RSAD2
1_Member	GO Biological Processes	GO:0019058	viral life cycle	-7.40445	-4.62253	19/318	290,1234,3434,3673,4599,4938,4939,5465,5610,5629,6041,6352,9636,9830,24138,59272,64135,91543,92421	ANPEP,CCR5,IFIT1,ITGA2,MX1,OAS1,OAS2,PPARA,EIF2AK2,PROX1,RNASEL,CCL5,ISG15,TRIM14,IFIT5,ACE2,IFIH1,RSAD2,CHMP4C
1_Member	KEGG Pathway	hsa05160	Hepatitis C	-7.33753	-4.59337	14/169	356,3434,3458,3627,3665,4599,4938,4939,5465,5610,6041,6772,7098,91543	FASLG,IFIT1,IFNG,CXCL10,IRF7,MX1,OAS1,OAS2,PPARA,EIF2AK2,RNASEL,STAT1,TLR3,RSAD2
1_Member	KEGG Pathway	ko05164	Influenza A	-7.20973	-4.53822	14/173	356,3458,3627,3665,4599,4938,4939,5610,6041,6352,6772,7098,64135,91543	FASLG,IFNG,CXCL10,IRF7,MX1,OAS1,OAS2,EIF2AK2,RNASEL,CCL5,STAT1,TLR3,IFIH1,RSAD2
1_Member	KEGG Pathway	hsa05164	Influenza A	-6.93478	-4.32126	14/182	356,3458,3627,3665,4599,4938,4939,5610,6041,6352,6772,7098,64135,91543	FASLG,IFNG,CXCL10,IRF7,MX1,OAS1,OAS2,EIF2AK2,RNASEL,CCL5,STAT1,TLR3,IFIH1,RSAD2
1_Member	Reactome Gene Sets	R-HSA-1169408	ISG15 antiviral mechanism	-6.43096	-3.91435	9/72	3434,4599,4600,5610,6772,9246,9636,11274,51191	IFIT1,MX1,MX2,EIF2AK2,STAT1,UBE2L6,ISG15,USP18,HERC5
1_Member	GO Biological Processes	GO:0032728	positive regulation of interferon-beta production	-6.22032	-3.7617	7/39	3665,4938,4939,7098,9636,64135,79132	IRF7,OAS1,OAS2,TLR3,ISG15,IFIH1,DHX58
1_Member	GO Biological Processes	GO:0032481	positive regulation of type I interferon production	-6.11262	-3.66999	8/58	3665,4938,4939,6772,7098,9636,64135,79132	IRF7,OAS1,OAS2,STAT1,TLR3,ISG15,IFIH1,DHX58
1_Member	GO Biological Processes	GO:0070106	interleukin-27-mediated signaling pathway	-6.0353	-3.61596	4/7	4599,4938,4939,6772	MX1,OAS1,OAS2,STAT1
1_Member	KEGG Pathway	hsa05168	Herpes simplex infection	-6.03319	-3.61596	13/185	356,3434,3458,3665,4938,4939,5610,6041,6352,6772,6890,7098,64135	FASLG,IFIT1,IFNG,IRF7,OAS1,OAS2,EIF2AK2,RNASEL,CCL5,STAT1,TAP1,TLR3,IFIH1
1_Member	KEGG Pathway	ko05168	Herpes simplex infection	-6.03319	-3.61596	13/185	356,3434,3458,3665,4938,4939,5610,6041,6352,6772,6890,7098,64135	FASLG,IFIT1,IFNG,IRF7,OAS1,OAS2,EIF2AK2,RNASEL,CCL5,STAT1,TAP1,TLR3,IFIH1
1_Member	GO Biological Processes	GO:0032608	interferon-beta production	-5.1236	-2.96625	7/56	3665,4938,4939,7098,9636,64135,79132	IRF7,OAS1,OAS2,TLR3,ISG15,IFIH1,DHX58
1_Member	GO Biological Processes	GO:0032648	regulation of interferon-beta production	-5.1236	-2.96625	7/56	3665,4938,4939,7098,9636,64135,79132	IRF7,OAS1,OAS2,TLR3,ISG15,IFIH1,DHX58
1_Member	WikiPathways	WP4197	Immune response to tuberculosis	-5.01659	-2.9053	5/23	3434,4599,4938,6772,6890	IFIT1,MX1,OAS1,STAT1,TAP1
1_Member	GO Biological Processes	GO:0032479	regulation of type I interferon production	-4.49008	-2.49573	8/95	3665,4938,4939,6772,7098,9636,64135,79132	IRF7,OAS1,OAS2,STAT1,TLR3,ISG15,IFIH1,DHX58
1_Member	GO Biological Processes	GO:0032606	type I interferon production	-4.49008	-2.49573	8/95	3665,4938,4939,6772,7098,9636,64135,79132	IRF7,OAS1,OAS2,STAT1,TLR3,ISG15,IFIH1,DHX58
1_Member	GO Biological Processes	GO:0140374	antiviral innate immune response	-4.47976	-2.49138	4/15	3434,3627,4599,4938	IFIT1,CXCL10,MX1,OAS1
1_Member	KEGG Pathway	ko05160	Hepatitis C	-4.2764	-2.35861	9/131	3434,3665,4938,4939,5465,5610,6041,6772,7098	IFIT1,IRF7,OAS1,OAS2,PPARA,EIF2AK2,RNASEL,STAT1,TLR3
1_Member	WikiPathways	WP4880	Host-pathogen interaction of human coronaviruses - interferon induction	-4.21417	-2.31034	5/33	4938,4939,5610,6772,64135	OAS1,OAS2,EIF2AK2,STAT1,IFIH1
1_Member	KEGG Pathway	ko05162	Measles	-4.19976	-2.29744	9/134	356,3458,3665,4599,4938,4939,5610,6772,64135	FASLG,IFNG,IRF7,MX1,OAS1,OAS2,EIF2AK2,STAT1,IFIH1
1_Member	Reactome Gene Sets	R-HSA-8983711	OAS antiviral response	-3.77352	-1.99387	3/9	4938,4939,6041	OAS1,OAS2,RNASEL
1_Member	Reactome Gene Sets	R-HSA-877300	Interferon gamma signaling	-3.74811	-1.97747	7/91	2634,3458,3665,4938,4939,6772,9830	GBP2,IFNG,IRF7,OAS1,OAS2,STAT1,TRIM14
1_Member	KEGG Pathway	hsa05162	Measles	-3.65436	-1.90024	9/158	356,3458,3665,4599,4938,4939,5610,6772,64135	FASLG,IFNG,IRF7,MX1,OAS1,OAS2,EIF2AK2,STAT1,IFIH1
1_Member	WikiPathways	WP4705	Pathways of nucleic acid metabolism and innate immune sensing	-2.97874	-1.41182	3/16	4938,6041,64135	OAS1,RNASEL,IFIH1
1_Member	KEGG Pathway	hsa04621	NOD-like receptor signaling pathway	-2.9553	-1.34564	9/170	2634,2920,3665,4938,4939,6041,6352,6772,24145	GBP2,CXCL2,IRF7,OAS1,OAS2,RNASEL,CCL5,STAT1,PANX1
1_Member	KEGG Pathway	ko04621	NOD-like receptor signaling pathway	-2.9553	-1.34564	9/170	2634,2920,3665,4938,4939,6041,6352,6772,24145	GBP2,CXCL2,IRF7,OAS1,OAS2,RNASEL,CCL5,STAT1,PANX1
1_Member	GO Biological Processes	GO:0032069	regulation of nuclease activity	-2.56427	-1.09298	3/22	3001,4938,4939	GZMA,OAS1,OAS2
1_Member	KEGG Pathway	hsa05169	Epstein-Barr virus infection	-2.24187	-0.843843	10/299	953,3458,3627,3665,4938,4939,5610,6772,6890,9636	ENTPD1,IFNG,CXCL10,IRF7,OAS1,OAS2,EIF2AK2,STAT1,TAP1,ISG15
2_Summary	GO Biological Processes	GO:0019221	cytokine-mediated signaling pathway	-13.2753	-9.51569	34/472	335,1234,1441,2241,2833,2920,3458,3627,3665,3977,4283,4599,4938,4939,5618,6349,6351,6352,6360,6361,6367,6373,6505,6772,7357,7850,9252,9636,11274,50506,54625,81030,83666,84166,27,356,948,2208,2537,2634,3433,3434,4600,5610,5775,6041,9246,9830,9966,24138,27189,51191,91543	APOA1,CCR5,CSF3R,FER,CXCR3,CXCL2,IFNG,CXCL10,IRF7,LIFR,CXCL9,MX1,OAS1,OAS2,PRLR,CCL3L1,CCL4,CCL5,CCL16,CCL17,CCL22,CXCL11,SLC1A1,STAT1,UGCG,IL1R2,RPS6KA5,ISG15,USP18,DUOX2,PARP14,ZBP1,PARP9,NLRC5,ABL2,FASLG,CD36,FCER2,IFI6,GBP2,IFIT2,IFIT1,MX2,EIF2AK2,PTPN4,RNASEL,UBE2L6,TRIM14,TNFSF15,IFIT5,IL17C,HERC5,RSAD2
2_Member	GO Biological Processes	GO:0019221	cytokine-mediated signaling pathway	-13.2753	-9.51569	34/472	335,1234,1441,2241,2833,2920,3458,3627,3665,3977,4283,4599,4938,4939,5618,6349,6351,6352,6360,6361,6367,6373,6505,6772,7357,7850,9252,9636,11274,50506,54625,81030,83666,84166	APOA1,CCR5,CSF3R,FER,CXCR3,CXCL2,IFNG,CXCL10,IRF7,LIFR,CXCL9,MX1,OAS1,OAS2,PRLR,CCL3L1,CCL4,CCL5,CCL16,CCL17,CCL22,CXCL11,SLC1A1,STAT1,UGCG,IL1R2,RPS6KA5,ISG15,USP18,DUOX2,PARP14,ZBP1,PARP9,NLRC5
2_Member	Reactome Gene Sets	R-HSA-1280215	Cytokine Signaling in Immune system	-11.3319	-7.81529	39/715	27,356,948,1234,1441,2208,2537,2634,2920,3433,3434,3458,3627,3665,3977,4599,4600,4938,4939,5610,5618,5775,6041,6349,6351,6352,6367,6772,7850,9246,9252,9636,9830,9966,11274,24138,27189,51191,91543	ABL2,FASLG,CD36,CCR5,CSF3R,FCER2,IFI6,GBP2,CXCL2,IFIT2,IFIT1,IFNG,CXCL10,IRF7,LIFR,MX1,MX2,OAS1,OAS2,EIF2AK2,PRLR,PTPN4,RNASEL,CCL3L1,CCL4,CCL5,CCL22,STAT1,IL1R2,UBE2L6,RPS6KA5,ISG15,TRIM14,TNFSF15,USP18,IFIT5,IL17C,HERC5,RSAD2
3_Summary	Reactome Gene Sets	R-HSA-382551	Transport of small molecules	-11.7977	-8.18565	37/729	335,337,338,343,1244,1317,1811,1836,4547,5576,6400,6505,6514,6519,6527,6549,6561,6564,8029,9056,9843,10396,11136,22802,28982,54716,59345,64240,64241,79815,84699,114134,117247,140803,159963,197259,340024,3769,4311,59272,948,1636,5465,5593,53405	APOA1,APOA4,APOB,AQP8,ABCC2,SLC31A1,SLC26A3,SLC26A2,MTTP,PRKAR2A,SEL1L,SLC1A1,SLC2A2,SLC3A1,SLC5A4,SLC9A2,SLC13A1,SLC15A1,CUBN,SLC7A7,HEPH,ATP8A1,SLC7A9,CLCA4,FLVCR1,SLC6A20,GNB4,ABCG5,ABCG8,NIPAL2,CREB3L3,SLC2A13,SLC16A10,TRPM6,SLC5A12,MLKL,SLC6A19,KCNJ13,MME,ACE2,CD36,ACE,PPARA,PRKG2,CLIC5
3_Member	Reactome Gene Sets	R-HSA-382551	Transport of small molecules	-11.7977	-8.18565	37/729	335,337,338,343,1244,1317,1811,1836,4547,5576,6400,6505,6514,6519,6527,6549,6561,6564,8029,9056,9843,10396,11136,22802,28982,54716,59345,64240,64241,79815,84699,114134,117247,140803,159963,197259,340024	APOA1,APOA4,APOB,AQP8,ABCC2,SLC31A1,SLC26A3,SLC26A2,MTTP,PRKAR2A,SEL1L,SLC1A1,SLC2A2,SLC3A1,SLC5A4,SLC9A2,SLC13A1,SLC15A1,CUBN,SLC7A7,HEPH,ATP8A1,SLC7A9,CLCA4,FLVCR1,SLC6A20,GNB4,ABCG5,ABCG8,NIPAL2,CREB3L3,SLC2A13,SLC16A10,TRPM6,SLC5A12,MLKL,SLC6A19
3_Member	Reactome Gene Sets	R-HSA-425407	SLC-mediated transmembrane transport	-8.2639	-5.30013	18/251	1317,1811,1836,6505,6514,6519,6527,6549,6561,6564,9056,9843,11136,54716,114134,117247,159963,340024	SLC31A1,SLC26A3,SLC26A2,SLC1A1,SLC2A2,SLC3A1,SLC5A4,SLC9A2,SLC13A1,SLC15A1,SLC7A7,HEPH,SLC7A9,SLC6A20,SLC2A13,SLC16A10,SLC5A12,SLC6A19
3_Member	Reactome Gene Sets	R-HSA-5619115	Disorders of transmembrane transporters	-7.98612	-5.08681	15/176	335,1244,1811,1836,6400,6505,6514,6519,9056,9843,11136,54716,64240,64241,340024	APOA1,ABCC2,SLC26A3,SLC26A2,SEL1L,SLC1A1,SLC2A2,SLC3A1,SLC7A7,HEPH,SLC7A9,SLC6A20,ABCG5,ABCG8,SLC6A19
3_Member	Reactome Gene Sets	R-HSA-425393	Transport of inorganic cations/anions and amino acids/oligopeptides	-7.79188	-4.94753	12/108	1811,1836,6505,6519,6549,6564,9056,11136,54716,117247,159963,340024	SLC26A3,SLC26A2,SLC1A1,SLC3A1,SLC9A2,SLC15A1,SLC7A7,SLC7A9,SLC6A20,SLC16A10,SLC5A12,SLC6A19
3_Member	WikiPathways	WP4917	Proximal tubule transport	-7.26479	-4.56478	9/58	1244,6505,6514,6519,9056,11136,54716,117247,340024	ABCC2,SLC1A1,SLC2A2,SLC3A1,SLC7A7,SLC7A9,SLC6A20,SLC16A10,SLC6A19
3_Member	KEGG Pathway	ko04974	Protein digestion and absorption	-6.59071	-4.03518	10/90	3769,4311,6505,6519,6564,9056,11136,59272,117247,340024	KCNJ13,MME,SLC1A1,SLC3A1,SLC15A1,SLC7A7,SLC7A9,ACE2,SLC16A10,SLC6A19
3_Member	KEGG Pathway	hsa04974	Protein digestion and absorption	-6.41173	-3.9016	10/94	3769,4311,6505,6519,6564,9056,11136,59272,117247,340024	KCNJ13,MME,SLC1A1,SLC3A1,SLC15A1,SLC7A7,SLC7A9,ACE2,SLC16A10,SLC6A19
3_Member	Reactome Gene Sets	R-HSA-5619102	SLC transporter disorders	-6.24145	-3.77737	10/98	1811,1836,6505,6514,6519,9056,9843,11136,54716,340024	SLC26A3,SLC26A2,SLC1A1,SLC2A2,SLC3A1,SLC7A7,HEPH,SLC7A9,SLC6A20,SLC6A19
3_Member	Reactome Gene Sets	R-HSA-352230	Amino acid transport across the plasma membrane	-5.4396	-3.18848	6/33	6519,9056,11136,54716,117247,340024	SLC3A1,SLC7A7,SLC7A9,SLC6A20,SLC16A10,SLC6A19
3_Member	GO Biological Processes	GO:0015849	organic acid transport	-4.93985	-2.8523	15/305	948,1244,1636,1811,1836,5465,6505,6519,9056,11136,54716,59272,117247,159963,340024	CD36,ABCC2,ACE,SLC26A3,SLC26A2,PPARA,SLC1A1,SLC3A1,SLC7A7,SLC7A9,SLC6A20,ACE2,SLC16A10,SLC5A12,SLC6A19
3_Member	GO Biological Processes	GO:1905039	carboxylic acid transmembrane transport	-4.60151	-2.58365	10/149	948,6505,6519,9056,11136,54716,59272,117247,159963,340024	CD36,SLC1A1,SLC3A1,SLC7A7,SLC7A9,SLC6A20,ACE2,SLC16A10,SLC5A12,SLC6A19
3_Member	GO Biological Processes	GO:1903825	organic acid transmembrane transport	-4.57647	-2.56694	10/150	948,6505,6519,9056,11136,54716,59272,117247,159963,340024	CD36,SLC1A1,SLC3A1,SLC7A7,SLC7A9,SLC6A20,ACE2,SLC16A10,SLC5A12,SLC6A19
3_Member	GO Biological Processes	GO:0015804	neutral amino acid transport	-4.46576	-2.48245	6/48	6505,6519,11136,54716,59272,340024	SLC1A1,SLC3A1,SLC7A9,SLC6A20,ACE2,SLC6A19
3_Member	GO Biological Processes	GO:0006820	anion transport	-4.39982	-2.43779	19/509	948,1244,1636,1811,1836,4547,5593,6505,6514,6519,6549,6561,9056,11136,22802,53405,54716,59272,159963	CD36,ABCC2,ACE,SLC26A3,SLC26A2,MTTP,PRKG2,SLC1A1,SLC2A2,SLC3A1,SLC9A2,SLC13A1,SLC7A7,SLC7A9,CLCA4,CLIC5,SLC6A20,ACE2,SLC5A12
3_Member	GO Biological Processes	GO:0003333	amino acid transmembrane transport	-4.39246	-2.43416	8/98	6505,6519,9056,11136,54716,59272,117247,340024	SLC1A1,SLC3A1,SLC7A7,SLC7A9,SLC6A20,ACE2,SLC16A10,SLC6A19
3_Member	GO Biological Processes	GO:0000101	sulfur amino acid transport	-3.77352	-1.99387	3/9	6505,6519,11136	SLC1A1,SLC3A1,SLC7A9
3_Member	GO Biological Processes	GO:1902475	L-alpha-amino acid transmembrane transport	-3.71751	-1.9524	6/65	6505,6519,9056,11136,54716,59272	SLC1A1,SLC3A1,SLC7A7,SLC7A9,SLC6A20,ACE2
3_Member	GO Biological Processes	GO:0015711	organic anion transport	-3.63036	-1.88678	14/355	948,1244,1636,1811,1836,4547,6505,6514,6519,9056,11136,54716,59272,159963	CD36,ABCC2,ACE,SLC26A3,SLC26A2,MTTP,SLC1A1,SLC2A2,SLC3A1,SLC7A7,SLC7A9,SLC6A20,ACE2,SLC5A12
3_Member	GO Biological Processes	GO:0046942	carboxylic acid transport	-3.59812	-1.86684	12/274	948,1244,1636,1811,1836,6505,6519,9056,11136,54716,59272,159963	CD36,ABCC2,ACE,SLC26A3,SLC26A2,SLC1A1,SLC3A1,SLC7A7,SLC7A9,SLC6A20,ACE2,SLC5A12
3_Member	GO Biological Processes	GO:0015807	L-amino acid transport	-3.57449	-1.85127	6/69	6505,6519,9056,11136,54716,59272	SLC1A1,SLC3A1,SLC7A7,SLC7A9,SLC6A20,ACE2
3_Member	GO Biological Processes	GO:0006865	amino acid transport	-3.21606	-1.59314	8/145	6505,6519,9056,11136,54716,59272,117247,340024	SLC1A1,SLC3A1,SLC7A7,SLC7A9,SLC6A20,ACE2,SLC16A10,SLC6A19
3_Member	GO Biological Processes	GO:0098656	anion transmembrane transport	-2.30202	-0.887742	9/247	1811,1836,6505,6519,6549,6561,54716,59272,159963	SLC26A3,SLC26A2,SLC1A1,SLC3A1,SLC9A2,SLC13A1,SLC6A20,ACE2,SLC5A12
3_Member	GO Biological Processes	GO:0072337	modified amino acid transport	-2.02423	-0.681633	3/34	6519,11136,54716	SLC3A1,SLC7A9,SLC6A20
4_Summary	GO Biological Processes	GO:0009617	response to bacterium	-11.3459	-7.81529	40/748	338,356,725,948,1130,1208,1234,1244,1373,1672,2149,2241,2634,2920,3001,3627,4283,4938,4939,5105,6352,6373,7079,7098,7100,7855,8029,9227,9636,10225,10406,10561,10578,10891,55088,79132,84166,114770,129607,254827,27,632,1646,3673,4040,4306,5166,5465,6532,6696,9420,9971,11057,57476,84649,187,781,1317,1811,2151,2537,2833,3458,5009,6505,6549,9290,9481,9843,28982,2695,3479,3643,6041,10142,59272,335,4481…	APOB,FASLG,C4BPB,CD36,LYST,CLPS,CCR5,ABCC2,CPS1,DEFB1,F2R,FER,GBP2,CXCL2,GZMA,CXCL10,CXCL9,OAS1,OAS2,PCK1,CCL5,CXCL11,TIMP4,TLR3,TLR5,FZD5,CUBN,LRAT,ISG15,CD96,WFDC2,IFI44,GNLY,PPARGC1A,CCDC186,DHX58,NLRC5,PGLYRP2,CMPK2,NAALADL2,ABL2,BGLAP,AKR1C2,ITGA2,LRP6,NR3C2,PDK4,PPARA,SLC6A4,SPP1,CYP7B1,NR1H4,ABHD2,GRAMD1B,DGAT2,APLNR,CACNA2D1,SLC31A1,SLC26A3,F2RL2,IFI6,CXCR3,IFNG,OTC,SLC1A1,SLC9A2,GPR55,SL…
4_Member	GO Biological Processes	GO:0009617	response to bacterium	-11.3459	-7.81529	40/748	338,356,725,948,1130,1208,1234,1244,1373,1672,2149,2241,2634,2920,3001,3627,4283,4938,4939,5105,6352,6373,7079,7098,7100,7855,8029,9227,9636,10225,10406,10561,10578,10891,55088,79132,84166,114770,129607,254827	APOB,FASLG,C4BPB,CD36,LYST,CLPS,CCR5,ABCC2,CPS1,DEFB1,F2R,FER,GBP2,CXCL2,GZMA,CXCL10,CXCL9,OAS1,OAS2,PCK1,CCL5,CXCL11,TIMP4,TLR3,TLR5,FZD5,CUBN,LRAT,ISG15,CD96,WFDC2,IFI44,GNLY,PPARGC1A,CCDC186,DHX58,NLRC5,PGLYRP2,CMPK2,NAALADL2
4_Member	GO Biological Processes	GO:0071396	cellular response to lipid	-6.6713	-4.16085	27/575	27,632,948,1234,1244,1373,1646,2920,3627,3673,4040,4283,4306,5105,5166,5465,6352,6373,6532,6696,9420,9971,10891,11057,57476,84649,129607	ABL2,BGLAP,CD36,CCR5,ABCC2,CPS1,AKR1C2,CXCL2,CXCL10,ITGA2,LRP6,CXCL9,NR3C2,PCK1,PDK4,PPARA,CCL5,CXCL11,SLC6A4,SPP1,CYP7B1,NR1H4,PPARGC1A,ABHD2,GRAMD1B,DGAT2,CMPK2
4_Member	GO Biological Processes	GO:0002237	response to molecule of bacterial origin	-5.87901	-3.50852	18/362	338,356,948,1234,1244,1373,2149,2241,3627,4283,5105,6352,6373,7079,7855,10225,10891,129607	APOB,FASLG,CD36,CCR5,ABCC2,CPS1,F2R,FER,CXCL10,CXCL9,PCK1,CCL5,CXCL11,TIMP4,FZD5,CD96,PPARGC1A,CMPK2
4_Member	GO Biological Processes	GO:0050801	ion homeostasis	-5.76215	-3.42163	28/792	27,187,356,781,948,1234,1244,1317,1373,1811,2149,2151,2537,2833,3458,3627,4040,4283,5009,5166,6352,6373,6505,6549,9290,9481,9843,28982	ABL2,APLNR,FASLG,CACNA2D1,CD36,CCR5,ABCC2,SLC31A1,CPS1,SLC26A3,F2R,F2RL2,IFI6,CXCR3,IFNG,CXCL10,LRP6,CXCL9,OTC,PDK4,CCL5,CXCL11,SLC1A1,SLC9A2,GPR55,SLC25A27,HEPH,FLVCR1
4_Member	GO Biological Processes	GO:0032496	response to lipopolysaccharide	-5.5829	-3.2992	17/342	338,356,948,1234,1244,1373,2149,2241,3627,4283,5105,6352,6373,7079,10225,10891,129607	APOB,FASLG,CD36,CCR5,ABCC2,CPS1,F2R,FER,CXCL10,CXCL9,PCK1,CCL5,CXCL11,TIMP4,CD96,PPARGC1A,CMPK2
4_Member	GO Biological Processes	GO:0098771	inorganic ion homeostasis	-5.28849	-3.08212	26/745	27,187,356,781,948,1234,1244,1317,1811,2149,2151,2833,3458,3627,4040,4283,5009,5166,6352,6373,6505,6549,9290,9481,9843,28982	ABL2,APLNR,FASLG,CACNA2D1,CD36,CCR5,ABCC2,SLC31A1,SLC26A3,F2R,F2RL2,CXCR3,IFNG,CXCL10,LRP6,CXCL9,OTC,PDK4,CCL5,CXCL11,SLC1A1,SLC9A2,GPR55,SLC25A27,HEPH,FLVCR1
4_Member	GO Biological Processes	GO:0034764	positive regulation of transmembrane transport	-5.22129	-3.0421	13/219	187,781,2149,2695,3458,3479,3627,3643,4283,6041,6373,10142,59272	APLNR,CACNA2D1,F2R,GIP,IFNG,IGF1,CXCL10,INSR,CXCL9,RNASEL,CXCL11,AKAP9,ACE2
4_Member	GO Biological Processes	GO:0006873	cellular ion homeostasis	-5.14239	-2.97659	24/667	27,187,356,781,948,1234,1244,1317,1811,2149,2151,2833,3458,3627,4040,4283,6352,6373,6505,6549,9290,9481,9843,28982	ABL2,APLNR,FASLG,CACNA2D1,CD36,CCR5,ABCC2,SLC31A1,SLC26A3,F2R,F2RL2,CXCR3,IFNG,CXCL10,LRP6,CXCL9,CCL5,CXCL11,SLC1A1,SLC9A2,GPR55,SLC25A27,HEPH,FLVCR1
4_Member	GO Biological Processes	GO:0055080	cation homeostasis	-4.95671	-2.86685	25/731	27,187,356,781,948,1234,1317,1811,2149,2151,2833,3458,3627,4040,4283,5009,5166,6352,6373,6505,6549,9290,9481,9843,28982	ABL2,APLNR,FASLG,CACNA2D1,CD36,CCR5,SLC31A1,SLC26A3,F2R,F2RL2,CXCR3,IFNG,CXCL10,LRP6,CXCL9,OTC,PDK4,CCL5,CXCL11,SLC1A1,SLC9A2,GPR55,SLC25A27,HEPH,FLVCR1
4_Member	GO Biological Processes	GO:0030003	cellular cation homeostasis	-4.83576	-2.76185	23/650	27,187,356,781,948,1234,1317,1811,2149,2151,2833,3458,3627,4040,4283,6352,6373,6505,6549,9290,9481,9843,28982	ABL2,APLNR,FASLG,CACNA2D1,CD36,CCR5,SLC31A1,SLC26A3,F2R,F2RL2,CXCR3,IFNG,CXCL10,LRP6,CXCL9,CCL5,CXCL11,SLC1A1,SLC9A2,GPR55,SLC25A27,HEPH,FLVCR1
4_Member	GO Biological Processes	GO:0051235	maintenance of location	-4.61715	-2.5919	15/325	187,335,338,356,948,1234,2149,3627,4283,4481,5465,6373,10142,55187,84649	APLNR,APOA1,APOB,FASLG,CD36,CCR5,F2R,CXCL10,CXCL9,MSR1,PPARA,CXCL11,AKAP9,VPS13D,DGAT2
4_Member	GO Biological Processes	GO:0006875	cellular metal ion homeostasis	-4.5868	-2.57339	21/582	27,187,356,781,948,1234,1317,2149,2151,2833,3458,3627,4040,4283,6352,6373,6505,9290,9481,9843,28982	ABL2,APLNR,FASLG,CACNA2D1,CD36,CCR5,SLC31A1,F2R,F2RL2,CXCR3,IFNG,CXCL10,LRP6,CXCL9,CCL5,CXCL11,SLC1A1,GPR55,SLC25A27,HEPH,FLVCR1
4_Member	GO Biological Processes	GO:0007204	positive regulation of cytosolic calcium ion concentration	-4.11339	-2.22736	14/319	27,187,356,781,948,1234,2149,2151,2833,3627,4040,4283,6373,9290	ABL2,APLNR,FASLG,CACNA2D1,CD36,CCR5,F2R,F2RL2,CXCR3,CXCL10,LRP6,CXCL9,CXCL11,GPR55
4_Member	GO Biological Processes	GO:0055065	metal ion homeostasis	-3.8249	-2.02667	21/659	27,187,356,781,948,1234,1317,2149,2151,2833,3458,3627,4040,4283,6352,6373,6505,9290,9481,9843,28982	ABL2,APLNR,FASLG,CACNA2D1,CD36,CCR5,SLC31A1,F2R,F2RL2,CXCR3,IFNG,CXCL10,LRP6,CXCL9,CCL5,CXCL11,SLC1A1,GPR55,SLC25A27,HEPH,FLVCR1
4_Member	GO Biological Processes	GO:0051281	positive regulation of release of sequestered calcium ion into cytosol	-3.8034	-2.01214	5/40	187,2149,3627,4283,6373	APLNR,F2R,CXCL10,CXCL9,CXCL11
4_Member	GO Biological Processes	GO:1904064	positive regulation of cation transmembrane transport	-3.80214	-2.01214	9/151	187,781,2149,3458,3627,4283,6373,10142,59272	APLNR,CACNA2D1,F2R,IFNG,CXCL10,CXCL9,CXCL11,AKAP9,ACE2
4_Member	GO Biological Processes	GO:0051928	positive regulation of calcium ion transport	-3.72179	-1.95337	8/122	187,781,2149,3627,4283,6351,6352,6373	APLNR,CACNA2D1,F2R,CXCL10,CXCL9,CCL4,CCL5,CXCL11
4_Member	GO Biological Processes	GO:0072503	cellular divalent inorganic cation homeostasis	-3.65179	-1.89967	17/487	27,187,356,781,948,1234,2149,2151,2833,3627,4040,4283,6352,6373,6505,9290,9481	ABL2,APLNR,FASLG,CACNA2D1,CD36,CCR5,F2R,F2RL2,CXCR3,CXCL10,LRP6,CXCL9,CCL5,CXCL11,SLC1A1,GPR55,SLC25A27
4_Member	GO Biological Processes	GO:0051480	regulation of cytosolic calcium ion concentration	-3.64284	-1.89391	14/354	27,187,356,781,948,1234,2149,2151,2833,3627,4040,4283,6373,9290	ABL2,APLNR,FASLG,CACNA2D1,CD36,CCR5,F2R,F2RL2,CXCR3,CXCL10,LRP6,CXCL9,CXCL11,GPR55
4_Member	GO Biological Processes	GO:0043270	positive regulation of ion transport	-3.5837	-1.85445	12/275	187,781,2149,3458,3627,4283,6351,6352,6373,6532,10142,59272	APLNR,CACNA2D1,F2R,IFNG,CXCL10,CXCL9,CCL4,CCL5,CXCL11,SLC6A4,AKAP9,ACE2
4_Member	GO Biological Processes	GO:0034762	regulation of transmembrane transport	-3.57002	-1.8478	19/590	187,610,781,2149,2695,3458,3479,3627,3643,3769,4283,6041,6373,9481,10142,10891,53405,55917,59272	APLNR,HCN2,CACNA2D1,F2R,GIP,IFNG,IGF1,CXCL10,INSR,KCNJ13,CXCL9,RNASEL,CXCL11,SLC25A27,AKAP9,PPARGC1A,CLIC5,CTTNBP2NL,ACE2
4_Member	GO Biological Processes	GO:0006874	cellular calcium ion homeostasis	-3.5686	-1.84737	16/449	27,187,356,781,948,1234,2149,2151,2833,3627,4040,4283,6352,6373,9290,9481	ABL2,APLNR,FASLG,CACNA2D1,CD36,CCR5,F2R,F2RL2,CXCR3,CXCL10,LRP6,CXCL9,CCL5,CXCL11,GPR55,SLC25A27
4_Member	GO Biological Processes	GO:0034767	positive regulation of ion transmembrane transport	-3.47609	-1.78183	9/167	187,781,2149,3458,3627,4283,6373,10142,59272	APLNR,CACNA2D1,F2R,IFNG,CXCL10,CXCL9,CXCL11,AKAP9,ACE2
4_Member	GO Biological Processes	GO:0055074	calcium ion homeostasis	-3.44246	-1.75741	16/461	27,187,356,781,948,1234,2149,2151,2833,3627,4040,4283,6352,6373,9290,9481	ABL2,APLNR,FASLG,CACNA2D1,CD36,CCR5,F2R,F2RL2,CXCR3,CXCL10,LRP6,CXCL9,CCL5,CXCL11,GPR55,SLC25A27
4_Member	GO Biological Processes	GO:1904427	positive regulation of calcium ion transmembrane transport	-3.44091	-1.75741	6/73	187,781,2149,3627,4283,6373	APLNR,CACNA2D1,F2R,CXCL10,CXCL9,CXCL11
4_Member	GO Biological Processes	GO:0072507	divalent inorganic cation homeostasis	-3.44061	-1.75741	17/508	27,187,356,781,948,1234,2149,2151,2833,3627,4040,4283,6352,6373,6505,9290,9481	ABL2,APLNR,FASLG,CACNA2D1,CD36,CCR5,F2R,F2RL2,CXCR3,CXCL10,LRP6,CXCL9,CCL5,CXCL11,SLC1A1,GPR55,SLC25A27
4_Member	GO Biological Processes	GO:0010818	T cell chemotaxis	-3.36115	-1.70187	4/28	2833,3627,6352,6373	CXCR3,CXCL10,CCL5,CXCL11
4_Member	GO Biological Processes	GO:0071219	cellular response to molecule of bacterial origin	-3.28187	-1.5797	11/220	948,1234,1244,2920,3627,4283,6352,6373,7855,10891,129607	CD36,CCR5,ABCC2,CXCL2,CXCL10,CXCL9,CCL5,CXCL11,FZD5,PPARGC1A,CMPK2
4_Member	GO Biological Processes	GO:0097553	calcium ion transmembrane import into cytosol	-3.27611	-1.6329	8/142	187,356,781,1234,2149,3627,4283,6373	APLNR,FASLG,CACNA2D1,CCR5,F2R,CXCL10,CXCL9,CXCL11
4_Member	GO Biological Processes	GO:0007189	adenylate cyclase-activating G protein-coupled receptor signaling pathway	-3.1964	-1.5782	8/146	2695,2776,3627,4283,6373,9289,57211,84873	GIP,GNAQ,CXCL10,CXCL9,CXCL11,ADGRG1,ADGRG6,ADGRG7
4_Member	GO Biological Processes	GO:0010524	positive regulation of calcium ion transport into cytosol	-3.18558	-1.57284	5/54	187,2149,3627,4283,6373	APLNR,F2R,CXCL10,CXCL9,CXCL11
4_Member	GO Biological Processes	GO:0051209	release of sequestered calcium ion into cytosol	-3.1288	-1.52826	7/115	187,356,1234,2149,3627,4283,6373	APLNR,FASLG,CCR5,F2R,CXCL10,CXCL9,CXCL11
4_Member	GO Biological Processes	GO:0051283	negative regulation of sequestering of calcium ion	-3.10651	-1.51047	7/116	187,356,1234,2149,3627,4283,6373	APLNR,FASLG,CCR5,F2R,CXCL10,CXCL9,CXCL11
4_Member	GO Biological Processes	GO:0051282	regulation of sequestering of calcium ion	-3.06264	-1.47545	7/118	187,356,1234,2149,3627,4283,6373	APLNR,FASLG,CCR5,F2R,CXCL10,CXCL9,CXCL11
4_Member	GO Biological Processes	GO:0051208	sequestering of calcium ion	-2.97763	-1.41182	7/122	187,356,1234,2149,3627,4283,6373	APLNR,FASLG,CCR5,F2R,CXCL10,CXCL9,CXCL11
4_Member	GO Biological Processes	GO:0060402	calcium ion transport into cytosol	-2.93795	-1.37918	8/160	187,356,781,1234,2149,3627,4283,6373	APLNR,FASLG,CACNA2D1,CCR5,F2R,CXCL10,CXCL9,CXCL11
4_Member	GO Biological Processes	GO:0071222	cellular response to lipopolysaccharide	-2.9045	-1.30696	10/208	948,1234,1244,2920,3627,4283,6352,6373,10891,129607	CD36,CCR5,ABCC2,CXCL2,CXCL10,CXCL9,CCL5,CXCL11,PPARGC1A,CMPK2
4_Member	GO Biological Processes	GO:0071216	cellular response to biotic stimulus	-2.89977	-1.30373	11/245	948,1234,1244,2920,3627,4283,6352,6373,7855,10891,129607	CD36,CCR5,ABCC2,CXCL2,CXCL10,CXCL9,CCL5,CXCL11,FZD5,PPARGC1A,CMPK2
4_Member	GO Biological Processes	GO:0043269	regulation of ion transport	-2.72823	-1.21162	19/695	187,610,781,1244,2149,3458,3627,3769,4283,5593,6351,6352,6373,6532,10142,10891,53405,57586,59272	APLNR,HCN2,CACNA2D1,ABCC2,F2R,IFNG,CXCL10,KCNJ13,CXCL9,PRKG2,CCL4,CCL5,CXCL11,SLC6A4,AKAP9,PPARGC1A,CLIC5,SYT13,ACE2
4_Member	GO Biological Processes	GO:0051651	maintenance of location in cell	-2.7273	-1.21136	9/213	187,356,1234,2149,3627,4283,6373,10142,55187	APLNR,FASLG,CCR5,F2R,CXCL10,CXCL9,CXCL11,AKAP9,VPS13D
4_Member	Canonical Pathways	M222	PID CXCR3 PATHWAY	-2.64695	-1.15094	4/43	2833,3627,4283,6373	CXCR3,CXCL10,CXCL9,CXCL11
4_Member	GO Biological Processes	GO:0060401	cytosolic calcium ion transport	-2.5862	-1.10815	8/182	187,356,781,1234,2149,3627,4283,6373	APLNR,FASLG,CACNA2D1,CCR5,F2R,CXCL10,CXCL9,CXCL11
4_Member	GO Biological Processes	GO:0051279	regulation of release of sequestered calcium ion into cytosol	-2.44626	-1.00474	5/79	187,2149,3627,4283,6373	APLNR,F2R,CXCL10,CXCL9,CXCL11
4_Member	GO Biological Processes	GO:0070588	calcium ion transmembrane transport	-2.11718	-0.748029	10/312	187,356,781,1234,2149,3627,4283,6373,24145,140803	APLNR,FASLG,CACNA2D1,CCR5,F2R,CXCL10,CXCL9,CXCL11,PANX1,TRPM6
4_Member	GO Biological Processes	GO:0006816	calcium ion transport	-2.03893	-0.691738	12/422	187,356,781,1234,2149,3627,4283,6351,6352,6373,24145,140803	APLNR,FASLG,CACNA2D1,CCR5,F2R,CXCL10,CXCL9,CCL4,CCL5,CXCL11,PANX1,TRPM6
5_Summary	Reactome Gene Sets	R-HSA-380108	Chemokine receptors bind chemokines	-10.1863	-6.86602	12/59	1234,2833,2920,3627,4283,6349,6351,6352,6360,6361,6367,6373,335,659,1130,1441,1672,2155,2241,3491,3672,3673,3909,7060,8609,9037,9252,9420,22914,64919,80031,91584,223117,3433,3665,4599,6772,59272,79132,356,3458,3977,5618,7850,9966,27189,2813,10164,30009,2634,7098,54625,83666,84166,10537,2208,1244,5105,81030,27,229,337,613,2149,2776,4635,6000,6505,9290,26084,55075,57733,143872,187,2151,6696,7100,59…	CCR5,CXCR3,CXCL2,CXCL10,CXCL9,CCL3L1,CCL4,CCL5,CCL16,CCL17,CCL22,CXCL11,APOA1,BMPR2,LYST,CSF3R,DEFB1,F7,FER,CCN1,ITGA1,ITGA2,LAMA3,THBS4,KLF7,SEMA5A,RPS6KA5,CYP7B1,KLRK1,BCL11B,SEMA6D,PLXNA4,SEMA3D,IFIT2,IRF7,MX1,STAT1,ACE2,DHX58,FASLG,IFNG,LIFR,PRLR,IL1R2,TNFSF15,IL17C,GP2,CHST4,TBX21,GBP2,TLR3,PARP14,PARP9,NLRC5,UBD,FCER2,ABCC2,PCK1,ZBP1,ABL2,ALDOB,APOA4,BCR,F2R,GNAQ,MYL4,RGS7,SLC1A1,GPR55,ARHG…
5_Member	Reactome Gene Sets	R-HSA-380108	Chemokine receptors bind chemokines	-10.1863	-6.86602	12/59	1234,2833,2920,3627,4283,6349,6351,6352,6360,6361,6367,6373	CCR5,CXCR3,CXCL2,CXCL10,CXCL9,CCL3L1,CCL4,CCL5,CCL16,CCL17,CCL22,CXCL11
5_Member	GO Biological Processes	GO:0006935	chemotaxis	-9.61948	-6.46189	33/607	335,659,1130,1234,1441,1672,2155,2241,2833,2920,3491,3627,3672,3673,3909,4283,6349,6351,6352,6360,6361,6367,6373,7060,8609,9037,9252,9420,22914,64919,80031,91584,223117	APOA1,BMPR2,LYST,CCR5,CSF3R,DEFB1,F7,FER,CXCR3,CXCL2,CCN1,CXCL10,ITGA1,ITGA2,LAMA3,CXCL9,CCL3L1,CCL4,CCL5,CCL16,CCL17,CCL22,CXCL11,THBS4,KLF7,SEMA5A,RPS6KA5,CYP7B1,KLRK1,BCL11B,SEMA6D,PLXNA4,SEMA3D
5_Member	GO Biological Processes	GO:0042330	taxis	-9.5647	-6.43344	33/610	335,659,1130,1234,1441,1672,2155,2241,2833,2920,3491,3627,3672,3673,3909,4283,6349,6351,6352,6360,6361,6367,6373,7060,8609,9037,9252,9420,22914,64919,80031,91584,223117	APOA1,BMPR2,LYST,CCR5,CSF3R,DEFB1,F7,FER,CXCR3,CXCL2,CCN1,CXCL10,ITGA1,ITGA2,LAMA3,CXCL9,CCL3L1,CCL4,CCL5,CCL16,CCL17,CCL22,CXCL11,THBS4,KLF7,SEMA5A,RPS6KA5,CYP7B1,KLRK1,BCL11B,SEMA6D,PLXNA4,SEMA3D
5_Member	WikiPathways	WP5039	SARS-CoV-2 innate immunity evasion and cell-specific immune response	-9.42587	-6.31944	12/68	2920,3433,3627,3665,4283,4599,6351,6352,6373,6772,59272,79132	CXCL2,IFIT2,CXCL10,IRF7,CXCL9,MX1,CCL4,CCL5,CXCL11,STAT1,ACE2,DHX58
5_Member	KEGG Pathway	hsa04060	Cytokine-cytokine receptor interaction	-9.00509	-6.00511	21/270	356,659,1234,1441,2833,2920,3458,3627,3977,4283,5618,6349,6351,6352,6360,6361,6367,6373,7850,9966,27189	FASLG,BMPR2,CCR5,CSF3R,CXCR3,CXCL2,IFNG,CXCL10,LIFR,CXCL9,PRLR,CCL3L1,CCL4,CCL5,CCL16,CCL17,CCL22,CXCL11,IL1R2,TNFSF15,IL17C
5_Member	KEGG Pathway	ko04060	Cytokine-cytokine receptor interaction	-9.00509	-6.00511	21/270	356,659,1234,1441,2833,2920,3458,3627,3977,4283,5618,6349,6351,6352,6360,6361,6367,6373,7850,9966,27189	FASLG,BMPR2,CCR5,CSF3R,CXCR3,CXCL2,IFNG,CXCL10,LIFR,CXCL9,PRLR,CCL3L1,CCL4,CCL5,CCL16,CCL17,CCL22,CXCL11,IL1R2,TNFSF15,IL17C
5_Member	GO Biological Processes	GO:0030595	leukocyte chemotaxis	-8.57441	-5.64748	19/232	1130,1234,1441,2155,2833,2920,3627,3672,4283,6349,6351,6352,6360,6361,6367,6373,7060,9420,22914	LYST,CCR5,CSF3R,F7,CXCR3,CXCL2,CXCL10,ITGA1,CXCL9,CCL3L1,CCL4,CCL5,CCL16,CCL17,CCL22,CXCL11,THBS4,CYP7B1,KLRK1
5_Member	GO Biological Processes	GO:0050900	leukocyte migration	-8.56745	-5.64748	24/372	1130,1234,1441,2155,2241,2813,2833,2920,3627,3672,3673,4283,6349,6351,6352,6360,6361,6367,6373,7060,9420,10164,22914,30009	LYST,CCR5,CSF3R,F7,FER,GP2,CXCR3,CXCL2,CXCL10,ITGA1,ITGA2,CXCL9,CCL3L1,CCL4,CCL5,CCL16,CCL17,CCL22,CXCL11,THBS4,CYP7B1,CHST4,KLRK1,TBX21
5_Member	GO Biological Processes	GO:0048247	lymphocyte chemotaxis	-8.56204	-5.64748	11/64	2833,3627,6349,6351,6352,6360,6361,6367,6373,9420,22914	CXCR3,CXCL10,CCL3L1,CCL4,CCL5,CCL16,CCL17,CCL22,CXCL11,CYP7B1,KLRK1
5_Member	GO Biological Processes	GO:0071346	cellular response to interferon-gamma	-8.53053	-5.63122	14/118	356,2634,3458,6349,6351,6352,6360,6361,6367,6772,7098,54625,83666,84166	FASLG,GBP2,IFNG,CCL3L1,CCL4,CCL5,CCL16,CCL17,CCL22,STAT1,TLR3,PARP14,PARP9,NLRC5
5_Member	GO Biological Processes	GO:0034341	response to interferon-gamma	-8.43161	-5.54702	15/141	356,2634,3458,6349,6351,6352,6360,6361,6367,6772,7098,10537,54625,83666,84166	FASLG,GBP2,IFNG,CCL3L1,CCL4,CCL5,CCL16,CCL17,CCL22,STAT1,TLR3,UBD,PARP14,PARP9,NLRC5
5_Member	GO Biological Processes	GO:0030593	neutrophil chemotaxis	-8.2965	-5.44976	13/103	1441,2920,3627,3672,4283,6349,6351,6352,6360,6361,6367,6373,7060	CSF3R,CXCL2,CXCL10,ITGA1,CXCL9,CCL3L1,CCL4,CCL5,CCL16,CCL17,CCL22,CXCL11,THBS4
5_Member	GO Biological Processes	GO:1990266	neutrophil migration	-8.29295	-5.44976	14/123	1441,2813,2920,3627,3672,4283,6349,6351,6352,6360,6361,6367,6373,7060	CSF3R,GP2,CXCL2,CXCL10,ITGA1,CXCL9,CCL3L1,CCL4,CCL5,CCL16,CCL17,CCL22,CXCL11,THBS4
5_Member	GO Biological Processes	GO:0070098	chemokine-mediated signaling pathway	-8.09275	-5.27511	12/88	1234,2833,2920,3627,4283,6349,6351,6352,6360,6361,6367,6373	CCR5,CXCR3,CXCL2,CXCL10,CXCL9,CCL3L1,CCL4,CCL5,CCL16,CCL17,CCL22,CXCL11
5_Member	GO Biological Processes	GO:1990868	response to chemokine	-7.60497	-4.88671	12/97	1234,2833,2920,3627,4283,6349,6351,6352,6360,6361,6367,6373	CCR5,CXCR3,CXCL2,CXCL10,CXCL9,CCL3L1,CCL4,CCL5,CCL16,CCL17,CCL22,CXCL11
5_Member	GO Biological Processes	GO:1990869	cellular response to chemokine	-7.60497	-4.88671	12/97	1234,2833,2920,3627,4283,6349,6351,6352,6360,6361,6367,6373	CCR5,CXCR3,CXCL2,CXCL10,CXCL9,CCL3L1,CCL4,CCL5,CCL16,CCL17,CCL22,CXCL11
5_Member	Reactome Gene Sets	R-HSA-6783783	Interleukin-10 signaling	-7.54016	-4.83566	9/47	1234,2208,2920,3627,6349,6351,6352,6367,7850	CCR5,FCER2,CXCL2,CXCL10,CCL3L1,CCL4,CCL5,CCL22,IL1R2
5_Member	GO Biological Processes	GO:0071621	granulocyte chemotaxis	-7.27024	-4.61132	13/125	1441,2920,3627,3672,4283,6349,6351,6352,6360,6361,6367,6373,7060	CSF3R,CXCL2,CXCL10,ITGA1,CXCL9,CCL3L1,CCL4,CCL5,CCL16,CCL17,CCL22,CXCL11,THBS4
5_Member	GO Biological Processes	GO:0060326	cell chemotaxis	-7.19203	-4.56271	20/312	1130,1234,1441,2155,2833,2920,3627,3672,4283,6349,6351,6352,6360,6361,6367,6373,7060,9037,9420,22914	LYST,CCR5,CSF3R,F7,CXCR3,CXCL2,CXCL10,ITGA1,CXCL9,CCL3L1,CCL4,CCL5,CCL16,CCL17,CCL22,CXCL11,THBS4,SEMA5A,CYP7B1,KLRK1
5_Member	GO Biological Processes	GO:0071347	cellular response to interleukin-1	-6.85767	-4.28835	12/113	1244,2634,5105,6349,6351,6352,6360,6361,6367,7850,9252,81030	ABCC2,GBP2,PCK1,CCL3L1,CCL4,CCL5,CCL16,CCL17,CCL22,IL1R2,RPS6KA5,ZBP1
5_Member	GO Biological Processes	GO:0072676	lymphocyte migration	-6.69046	-4.1676	12/117	2833,3627,6349,6351,6352,6360,6361,6367,6373,9420,22914,30009	CXCR3,CXCL10,CCL3L1,CCL4,CCL5,CCL16,CCL17,CCL22,CXCL11,CYP7B1,KLRK1,TBX21
5_Member	GO Biological Processes	GO:0051345	positive regulation of hydrolase activity	-6.40874	-3.94466	27/593	27,229,335,337,356,613,2149,2776,3458,3491,3672,3673,4635,6000,6349,6351,6352,6360,6361,6367,6505,9290,9966,26084,55075,57733,143872	ABL2,ALDOB,APOA1,APOA4,FASLG,BCR,F2R,GNAQ,IFNG,CCN1,ITGA1,ITGA2,MYL4,RGS7,CCL3L1,CCL4,CCL5,CCL16,CCL17,CCL22,SLC1A1,GPR55,TNFSF15,ARHGEF26,UACA,GBA3,ARHGAP42
5_Member	Reactome Gene Sets	R-HSA-375276	Peptide ligand-binding receptors	-6.37351	-3.92378	15/201	187,1234,2149,2151,2833,2920,3627,4283,6349,6351,6352,6360,6361,6367,6373	APLNR,CCR5,F2R,F2RL2,CXCR3,CXCL2,CXCL10,CXCL9,CCL3L1,CCL4,CCL5,CCL16,CCL17,CCL22,CXCL11
5_Member	KEGG Pathway	hsa04620	Toll-like receptor signaling pathway	-6.31787	-3.88558	11/104	3627,3665,4283,6349,6351,6352,6373,6696,6772,7098,7100	CXCL10,IRF7,CXCL9,CCL3L1,CCL4,CCL5,CXCL11,SPP1,STAT1,TLR3,TLR5
5_Member	KEGG Pathway	ko04620	Toll-like receptor signaling pathway	-6.31787	-3.88558	11/104	3627,3665,4283,6349,6351,6352,6373,6696,6772,7098,7100	CXCL10,IRF7,CXCL9,CCL3L1,CCL4,CCL5,CXCL11,SPP1,STAT1,TLR3,TLR5
5_Member	KEGG Pathway	hsa04062	Chemokine signaling pathway	-6.1469	-3.73943	14/182	1234,2833,2920,3627,4283,6349,6351,6352,6360,6361,6367,6373,6772,59345	CCR5,CXCR3,CXCL2,CXCL10,CXCL9,CCL3L1,CCL4,CCL5,CCL16,CCL17,CCL22,CXCL11,STAT1,GNB4
5_Member	KEGG Pathway	ko04062	Chemokine signaling pathway	-6.1469	-3.73943	14/182	1234,2833,2920,3627,4283,6349,6351,6352,6360,6361,6367,6373,6772,59345	CCR5,CXCR3,CXCL2,CXCL10,CXCL9,CCL3L1,CCL4,CCL5,CCL16,CCL17,CCL22,CXCL11,STAT1,GNB4
5_Member	GO Biological Processes	GO:0034612	response to tumor necrosis factor	-5.79693	-3.46461	16/253	335,338,1244,1687,2634,5105,6349,6351,6352,6360,6361,6367,6772,8491,10537,10891	APOA1,APOB,ABCC2,GSDME,GBP2,PCK1,CCL3L1,CCL4,CCL5,CCL16,CCL17,CCL22,STAT1,MAP4K3,UBD,PPARGC1A
5_Member	GO Biological Processes	GO:0070555	response to interleukin-1	-5.74908	-3.4327	12/143	1244,2634,5105,6349,6351,6352,6360,6361,6367,7850,9252,81030	ABCC2,GBP2,PCK1,CCL3L1,CCL4,CCL5,CCL16,CCL17,CCL22,IL1R2,RPS6KA5,ZBP1
5_Member	WikiPathways	WP75	Toll-like receptor signaling pathway	-5.4171	-3.17266	10/104	3627,3665,4283,6351,6352,6373,6696,6772,7098,7100	CXCL10,IRF7,CXCL9,CCL4,CCL5,CXCL11,SPP1,STAT1,TLR3,TLR5
5_Member	GO Biological Processes	GO:0071674	mononuclear cell migration	-5.04281	-2.88523	13/196	1234,2833,3627,6349,6351,6352,6360,6361,6367,6373,9420,22914,30009	CCR5,CXCR3,CXCL10,CCL3L1,CCL4,CCL5,CCL16,CCL17,CCL22,CXCL11,CYP7B1,KLRK1,TBX21
5_Member	GO Biological Processes	GO:0071356	cellular response to tumor necrosis factor	-4.97951	-2.85333	14/229	335,338,1244,1687,2634,5105,6349,6351,6352,6360,6361,6367,6772,10891	APOA1,APOB,ABCC2,GSDME,GBP2,PCK1,CCL3L1,CCL4,CCL5,CCL16,CCL17,CCL22,STAT1,PPARGC1A
5_Member	Reactome Gene Sets	R-HSA-373076	Class A/1 (Rhodopsin-like receptors)	-4.27707	-2.30982	16/335	187,1234,2149,2151,2833,2920,3627,4283,6349,6351,6352,6360,6361,6367,6373,9290	APLNR,CCR5,F2R,F2RL2,CXCR3,CXCL2,CXCL10,CXCL9,CCL3L1,CCL4,CCL5,CCL16,CCL17,CCL22,CXCL11,GPR55
5_Member	Canonical Pathways	M5883	NABA SECRETED FACTORS	-4.1564	-2.22093	16/343	356,651,2920,3458,3479,3627,4283,6275,6351,6352,6360,6361,6367,6373,9966,27189	FASLG,BMP3,CXCL2,IFNG,IGF1,CXCL10,CXCL9,S100A4,CCL4,CCL5,CCL16,CCL17,CCL22,CXCL11,TNFSF15,IL17C
5_Member	WikiPathways	WP1449	Regulation of toll-like receptor signaling pathway	-4.15359	-2.22002	10/145	3627,3665,4283,6351,6352,6373,6696,6772,7098,7100	CXCL10,IRF7,CXCL9,CCL4,CCL5,CXCL11,SPP1,STAT1,TLR3,TLR5
5_Member	Reactome Gene Sets	R-HSA-372790	Signaling by GPCR	-4.14548	-2.21352	25/704	187,1234,2149,2151,2520,2695,2776,2833,2920,3627,4283,5139,5576,6000,6349,6351,6352,6360,6361,6367,6373,7855,9290,26084,59345	APLNR,CCR5,F2R,F2RL2,GAST,GIP,GNAQ,CXCR3,CXCL2,CXCL10,CXCL9,PDE3A,PRKAR2A,RGS7,CCL3L1,CCL4,CCL5,CCL16,CCL17,CCL22,CXCL11,FZD5,GPR55,ARHGEF26,GNB4
5_Member	GO Biological Processes	GO:0002548	monocyte chemotaxis	-4.06604	-2.1473	7/70	3627,6349,6351,6352,6360,6361,6367	CXCL10,CCL3L1,CCL4,CCL5,CCL16,CCL17,CCL22
5_Member	Reactome Gene Sets	R-HSA-500792	GPCR ligand binding	-4.02696	-2.12765	19/467	187,1234,2149,2151,2695,2833,2920,3627,4283,6349,6351,6352,6360,6361,6367,6373,7855,9290,59345	APLNR,CCR5,F2R,F2RL2,GIP,CXCR3,CXCL2,CXCL10,CXCL9,CCL3L1,CCL4,CCL5,CCL16,CCL17,CCL22,CXCL11,FZD5,GPR55,GNB4
5_Member	Reactome Gene Sets	R-HSA-418594	G alpha (i) signalling events	-3.98609	-2.09125	15/318	187,1234,2776,2833,2920,3627,4283,5576,6000,6351,6352,6360,6373,9290,59345	APLNR,CCR5,GNAQ,CXCR3,CXCL2,CXCL10,CXCL9,PRKAR2A,RGS7,CCL4,CCL5,CCL16,CXCL11,GPR55,GNB4
5_Member	WikiPathways	WP3929	Chemokine signaling pathway	-3.69008	-1.86744	10/165	2833,3627,4283,6351,6352,6361,6367,6373,6772,59345	CXCR3,CXCL10,CXCL9,CCL4,CCL5,CCL17,CCL22,CXCL11,STAT1,GNB4
5_Member	Reactome Gene Sets	R-HSA-449147	Signaling by Interleukins	-3.61564	-1.81023	18/462	356,948,1234,1441,2208,2920,3458,3627,3977,5775,6349,6351,6352,6367,6772,7850,9252,27189	FASLG,CD36,CCR5,CSF3R,FCER2,CXCL2,IFNG,CXCL10,LIFR,PTPN4,CCL3L1,CCL4,CCL5,CCL22,STAT1,IL1R2,RPS6KA5,IL17C
5_Member	GO Biological Processes	GO:0000165	MAPK cascade	-3.50686	-1.73621	25/775	335,948,1234,1687,2149,3479,3480,3491,3643,5610,6098,6349,6351,6352,6360,6361,6367,7098,7855,8491,9258,9290,10746,28996,151742	APOA1,CD36,CCR5,GSDME,F2R,IGF1,IGF1R,CCN1,INSR,EIF2AK2,ROS1,CCL3L1,CCL4,CCL5,CCL16,CCL17,CCL22,TLR3,FZD5,MAP4K3,MFHAS1,GPR55,MAP3K2,HIPK2,PPM1L
5_Member	GO Biological Processes	GO:0043410	positive regulation of MAPK cascade	-3.40668	-1.66197	18/481	948,1687,2149,3479,3480,3643,5610,6349,6351,6352,6360,6361,6367,7098,7855,9258,9290,28996	CD36,GSDME,F2R,IGF1,IGF1R,INSR,EIF2AK2,CCL3L1,CCL4,CCL5,CCL16,CCL17,CCL22,TLR3,FZD5,MFHAS1,GPR55,HIPK2
5_Member	GO Biological Processes	GO:0070374	positive regulation of ERK1 and ERK2 cascade	-3.26545	-1.5651	11/221	948,2149,3479,6349,6351,6352,6360,6361,6367,9258,9290	CD36,F2R,IGF1,CCL3L1,CCL4,CCL5,CCL16,CCL17,CCL22,MFHAS1,GPR55
5_Member	Reactome Gene Sets	R-HSA-388396	GPCR downstream signalling	-3.23062	-1.60291	19/629	187,1234,2149,2151,2520,2695,2776,2833,3627,4283,5139,5576,6000,6351,6352,6373,9290,26084,59345	APLNR,CCR5,F2R,F2RL2,GAST,GIP,GNAQ,CXCR3,CXCL10,CXCL9,PDE3A,PRKAR2A,RGS7,CCL4,CCL5,CXCL11,GPR55,ARHGEF26,GNB4
5_Member	GO Biological Processes	GO:0070371	ERK1 and ERK2 cascade	-3.20438	-1.52119	14/337	335,948,2149,3479,3491,6098,6349,6351,6352,6360,6361,6367,9258,9290	APOA1,CD36,F2R,IGF1,CCN1,ROS1,CCL3L1,CCL4,CCL5,CCL16,CCL17,CCL22,MFHAS1,GPR55
5_Member	GO Biological Processes	GO:0043087	regulation of GTPase activity	-3.05734	-1.41527	14/349	613,2149,5592,6000,6349,6351,6352,6360,6361,6367,22914,26084,91584,143872	BCR,F2R,PRKG1,RGS7,CCL3L1,CCL4,CCL5,CCL16,CCL17,CCL22,KLRK1,ARHGEF26,PLXNA4,ARHGAP42
5_Member	GO Biological Processes	GO:0070372	regulation of ERK1 and ERK2 cascade	-2.98912	-1.36699	13/315	948,2149,3479,3491,6098,6349,6351,6352,6360,6361,6367,9258,9290	CD36,F2R,IGF1,CCN1,ROS1,CCL3L1,CCL4,CCL5,CCL16,CCL17,CCL22,MFHAS1,GPR55
6_Summary	GO Biological Processes	GO:0003013	circulatory system process	-9.78606	-6.57048	33/598	290,659,781,948,1244,1373,1636,1832,2028,2149,2982,3043,3627,3643,3672,4012,4311,4635,5139,5465,5592,6505,6518,6532,6772,10142,10396,54716,59272,80005,80763,114134,143872,335,337,3479,3673,10891,26022,64240,64241,400746	ANPEP,BMPR2,CACNA2D1,CD36,ABCC2,CPS1,ACE,DSP,ENPEP,F2R,GUCY1A1,HBB,CXCL10,INSR,ITGA1,LNPEP,MME,MYL4,PDE3A,PPARA,PRKG1,SLC1A1,SLC2A5,SLC6A4,STAT1,AKAP9,ATP8A1,SLC6A20,ACE2,DOCK5,SPX,SLC2A13,ARHGAP42,APOA1,APOA4,IGF1,ITGA2,PPARGC1A,TMEM98,ABCG5,ABCG8,NCMAP
6_Member	GO Biological Processes	GO:0003013	circulatory system process	-9.78606	-6.57048	33/598	290,659,781,948,1244,1373,1636,1832,2028,2149,2982,3043,3627,3643,3672,4012,4311,4635,5139,5465,5592,6505,6518,6532,6772,10142,10396,54716,59272,80005,80763,114134,143872	ANPEP,BMPR2,CACNA2D1,CD36,ABCC2,CPS1,ACE,DSP,ENPEP,F2R,GUCY1A1,HBB,CXCL10,INSR,ITGA1,LNPEP,MME,MYL4,PDE3A,PPARA,PRKG1,SLC1A1,SLC2A5,SLC6A4,STAT1,AKAP9,ATP8A1,SLC6A20,ACE2,DOCK5,SPX,SLC2A13,ARHGAP42
6_Member	GO Biological Processes	GO:0003018	vascular process in circulatory system	-8.7435	-5.68282	19/263	659,948,1244,1373,1636,2149,2982,3643,3672,5139,5592,6505,6532,10396,54716,59272,80005,114134,143872	BMPR2,CD36,ABCC2,CPS1,ACE,F2R,GUCY1A1,INSR,ITGA1,PDE3A,PRKG1,SLC1A1,SLC6A4,ATP8A1,SLC6A20,ACE2,DOCK5,SLC2A13,ARHGAP42
6_Member	GO Biological Processes	GO:0008015	blood circulation	-7.67313	-4.92421	27/513	290,659,781,1373,1636,1832,2028,2149,2982,3043,3627,3672,4012,4311,4635,5139,5465,5592,6505,6518,6532,6772,10142,59272,80005,80763,143872	ANPEP,BMPR2,CACNA2D1,CPS1,ACE,DSP,ENPEP,F2R,GUCY1A1,HBB,CXCL10,ITGA1,LNPEP,MME,MYL4,PDE3A,PPARA,PRKG1,SLC1A1,SLC2A5,SLC6A4,STAT1,AKAP9,ACE2,DOCK5,SPX,ARHGAP42
6_Member	GO Biological Processes	GO:0035296	regulation of tube diameter	-5.63471	-3.32222	11/141	659,1373,1636,2149,2982,3672,5592,6532,59272,80005,143872	BMPR2,CPS1,ACE,F2R,GUCY1A1,ITGA1,PRKG1,SLC6A4,ACE2,DOCK5,ARHGAP42
6_Member	GO Biological Processes	GO:0097746	blood vessel diameter maintenance	-5.63471	-3.32222	11/141	659,1373,1636,2149,2982,3672,5592,6532,59272,80005,143872	BMPR2,CPS1,ACE,F2R,GUCY1A1,ITGA1,PRKG1,SLC6A4,ACE2,DOCK5,ARHGAP42
6_Member	GO Biological Processes	GO:0035150	regulation of tube size	-5.60466	-3.29986	11/142	659,1373,1636,2149,2982,3672,5592,6532,59272,80005,143872	BMPR2,CPS1,ACE,F2R,GUCY1A1,ITGA1,PRKG1,SLC6A4,ACE2,DOCK5,ARHGAP42
6_Member	GO Biological Processes	GO:0044057	regulation of system process	-5.1021	-2.95258	22/581	335,337,659,781,1636,1832,2149,2982,3479,3673,5465,5592,6505,10142,10891,26022,59272,64240,64241,80005,143872,400746	APOA1,APOA4,BMPR2,CACNA2D1,ACE,DSP,F2R,GUCY1A1,IGF1,ITGA2,PPARA,PRKG1,SLC1A1,AKAP9,PPARGC1A,TMEM98,ACE2,ABCG5,ABCG8,DOCK5,ARHGAP42,NCMAP
6_Member	GO Biological Processes	GO:0045986	negative regulation of smooth muscle contraction	-4.47976	-2.49138	4/15	2982,5592,80005,143872	GUCY1A1,PRKG1,DOCK5,ARHGAP42
6_Member	GO Biological Processes	GO:0006940	regulation of smooth muscle contraction	-4.31809	-2.34555	7/64	2149,2982,3673,5592,80005,80763,143872	F2R,GUCY1A1,ITGA2,PRKG1,DOCK5,SPX,ARHGAP42
6_Member	GO Biological Processes	GO:0042310	vasoconstriction	-3.96685	-2.12497	7/84	659,1636,2149,6532,59272,80005,143872	BMPR2,ACE,F2R,SLC6A4,ACE2,DOCK5,ARHGAP42
6_Member	GO Biological Processes	GO:0045906	negative regulation of vasoconstriction	-3.94544	-2.11393	3/8	659,80005,143872	BMPR2,DOCK5,ARHGAP42
6_Member	GO Biological Processes	GO:0090257	regulation of muscle system process	-3.93457	-2.10562	12/252	1832,2149,2982,3479,3673,5465,5592,10142,10891,59272,80005,143872	DSP,F2R,GUCY1A1,IGF1,ITGA2,PPARA,PRKG1,AKAP9,PPARGC1A,ACE2,DOCK5,ARHGAP42
6_Member	GO Biological Processes	GO:0045932	negative regulation of muscle contraction	-3.70312	-1.9402	4/23	2982,5592,80005,143872	GUCY1A1,PRKG1,DOCK5,ARHGAP42
6_Member	GO Biological Processes	GO:0019229	regulation of vasoconstriction	-3.68081	-1.92289	6/66	659,1636,2149,59272,80005,143872	BMPR2,ACE,F2R,ACE2,DOCK5,ARHGAP42
6_Member	GO Biological Processes	GO:0006937	regulation of muscle contraction	-3.60604	-1.80662	10/169	1832,2149,2982,3673,5592,10142,59272,80005,80763,143872	DSP,F2R,GUCY1A1,ITGA2,PRKG1,AKAP9,ACE2,DOCK5,SPX,ARHGAP42
6_Member	GO Biological Processes	GO:1903522	regulation of blood circulation	-3.26311	-1.5651	12/257	659,781,1636,1832,2149,4635,6505,10142,59272,80005,80763,143872	BMPR2,CACNA2D1,ACE,DSP,F2R,MYL4,SLC1A1,AKAP9,ACE2,DOCK5,SPX,ARHGAP42
6_Member	GO Biological Processes	GO:0006939	smooth muscle contraction	-2.86387	-1.28031	7/110	2149,2982,3673,5592,80005,80763,143872	F2R,GUCY1A1,ITGA2,PRKG1,DOCK5,SPX,ARHGAP42
6_Member	GO Biological Processes	GO:0003012	muscle system process	-2.43393	-0.934946	15/452	781,1832,2149,2982,3479,3673,4635,5465,5592,10142,10891,59272,80005,80763,143872	CACNA2D1,DSP,F2R,GUCY1A1,IGF1,ITGA2,MYL4,PPARA,PRKG1,AKAP9,PPARGC1A,ACE2,DOCK5,SPX,ARHGAP42
7_Summary	GO Biological Processes	GO:0031667	response to nutrient levels	-9.73583	-6.55021	29/472	335,632,659,1208,1373,2155,2520,2538,2695,3627,3673,5009,5105,5166,5465,5610,5629,6532,6696,6772,8658,9227,9971,10891,64240,64241,80763,220441,340024,1244,1600,5139,6505,7079,7098	APOA1,BGLAP,BMPR2,CLPS,CPS1,F7,GAST,G6PC1,GIP,CXCL10,ITGA2,OTC,PCK1,PDK4,PPARA,EIF2AK2,PROX1,SLC6A4,SPP1,STAT1,TNKS,LRAT,NR1H4,PPARGC1A,ABCG5,ABCG8,SPX,RNF152,SLC6A19,ABCC2,DAB1,PDE3A,SLC1A1,TIMP4,TLR3
7_Member	GO Biological Processes	GO:0031667	response to nutrient levels	-9.73583	-6.55021	29/472	335,632,659,1208,1373,2155,2520,2538,2695,3627,3673,5009,5105,5166,5465,5610,5629,6532,6696,6772,8658,9227,9971,10891,64240,64241,80763,220441,340024	APOA1,BGLAP,BMPR2,CLPS,CPS1,F7,GAST,G6PC1,GIP,CXCL10,ITGA2,OTC,PCK1,PDK4,PPARA,EIF2AK2,PROX1,SLC6A4,SPP1,STAT1,TNKS,LRAT,NR1H4,PPARGC1A,ABCG5,ABCG8,SPX,RNF152,SLC6A19
7_Member	GO Biological Processes	GO:0009991	response to extracellular stimulus	-9.09506	-6.05557	29/503	335,632,659,1208,1373,2155,2520,2538,2695,3627,3673,5009,5105,5166,5465,5610,5629,6532,6696,6772,8658,9227,9971,10891,64240,64241,80763,220441,340024	APOA1,BGLAP,BMPR2,CLPS,CPS1,F7,GAST,G6PC1,GIP,CXCL10,ITGA2,OTC,PCK1,PDK4,PPARA,EIF2AK2,PROX1,SLC6A4,SPP1,STAT1,TNKS,LRAT,NR1H4,PPARGC1A,ABCG5,ABCG8,SPX,RNF152,SLC6A19
7_Member	GO Biological Processes	GO:0007584	response to nutrient	-7.25783	-4.61132	15/172	335,632,2155,3627,3673,5009,6532,6696,6772,8658,9227,9971,64240,64241,340024	APOA1,BGLAP,F7,CXCL10,ITGA2,OTC,SLC6A4,SPP1,STAT1,TNKS,LRAT,NR1H4,ABCG5,ABCG8,SLC6A19
7_Member	GO Biological Processes	GO:0042493	response to drug	-4.4133	-2.41142	18/399	335,632,1244,1373,1600,2155,2695,3673,5009,5139,6505,6532,6772,7079,7098,10891,64240,64241	APOA1,BGLAP,ABCC2,CPS1,DAB1,F7,GIP,ITGA2,OTC,PDE3A,SLC1A1,SLC6A4,STAT1,TIMP4,TLR3,PPARGC1A,ABCG5,ABCG8
7_Member	GO Biological Processes	GO:0033273	response to vitamin	-3.35332	-1.62809	7/91	632,2155,3627,3673,5009,6696,9227	BGLAP,F7,CXCL10,ITGA2,OTC,SPP1,LRAT
8_Summary	GO Biological Processes	GO:1901615	organic hydroxy compound metabolic process	-9.14372	-6.08304	30/533	335,337,338,1646,1733,2053,3292,3458,3479,5105,5593,5629,6505,8029,8630,8821,8871,9227,9420,9971,10558,10826,27284,50506,51744,84649,117247,195814,222236,405753,2695,3491,3995,5166,5465,5618,7357,10891,11057,23049,55300,84696,151742,166929,171586,253782,957,3643,9056,10499,140710,2538,6696,229,948,1244,8876,134526,1373,5009,64919,5264	APOA1,APOA4,APOB,AKR1C2,DIO1,EPHX2,HSD17B1,IFNG,IGF1,PCK1,PRKG2,PROX1,SLC1A1,CUBN,HSD17B6,INPP4B,SYNJ2,LRAT,CYP7B1,NR1H4,SPTLC1,FAXDC2,SULT1B1,DUOX2,CD244,DGAT2,SLC16A10,SDR16C5,NAPEPLD,DUOXA2,GIP,CCN1,FADS3,PDK4,PPARA,PRLR,UGCG,PPARGC1A,ABHD2,SMG1,PI4K2B,ABHD1,PPM1L,SGMS2,ABHD3,CERS6,ENTPD5,INSR,SLC7A7,NCOA2,SOGA1,G6PC1,SPP1,ALDOB,CD36,ABCC2,VNN1,ACOT12,CPS1,OTC,BCL11B,PHYH
8_Member	GO Biological Processes	GO:1901615	organic hydroxy compound metabolic process	-9.14372	-6.08304	30/533	335,337,338,1646,1733,2053,3292,3458,3479,5105,5593,5629,6505,8029,8630,8821,8871,9227,9420,9971,10558,10826,27284,50506,51744,84649,117247,195814,222236,405753	APOA1,APOA4,APOB,AKR1C2,DIO1,EPHX2,HSD17B1,IFNG,IGF1,PCK1,PRKG2,PROX1,SLC1A1,CUBN,HSD17B6,INPP4B,SYNJ2,LRAT,CYP7B1,NR1H4,SPTLC1,FAXDC2,SULT1B1,DUOX2,CD244,DGAT2,SLC16A10,SDR16C5,NAPEPLD,DUOXA2
8_Member	GO Biological Processes	GO:0006066	alcohol metabolic process	-7.46305	-4.66954	20/349	335,337,338,1646,2053,3479,5105,5593,8029,8821,8871,9227,9420,9971,10558,27284,51744,84649,195814,222236	APOA1,APOA4,APOB,AKR1C2,EPHX2,IGF1,PCK1,PRKG2,CUBN,INPP4B,SYNJ2,LRAT,CYP7B1,NR1H4,SPTLC1,SULT1B1,CD244,DGAT2,SDR16C5,NAPEPLD
8_Member	GO Biological Processes	GO:0008610	lipid biosynthetic process	-7.10653	-4.5007	31/693	335,337,338,2695,3292,3458,3491,3995,5105,5166,5465,5618,5629,7357,8630,8821,8871,9420,9971,10558,10826,10891,11057,23049,55300,84649,84696,151742,166929,171586,253782	APOA1,APOA4,APOB,GIP,HSD17B1,IFNG,CCN1,FADS3,PCK1,PDK4,PPARA,PRLR,PROX1,UGCG,HSD17B6,INPP4B,SYNJ2,CYP7B1,NR1H4,SPTLC1,FAXDC2,PPARGC1A,ABHD2,SMG1,PI4K2B,DGAT2,ABHD1,PPM1L,SGMS2,ABHD3,CERS6
8_Member	GO Biological Processes	GO:0062012	regulation of small molecule metabolic process	-7.04859	-4.41928	19/335	335,337,338,957,2053,2695,3458,3479,3643,5166,5465,5629,9056,9971,10499,10891,51744,84649,140710	APOA1,APOA4,APOB,ENTPD5,EPHX2,GIP,IFNG,IGF1,INSR,PDK4,PPARA,PROX1,SLC7A7,NR1H4,NCOA2,PPARGC1A,CD244,DGAT2,SOGA1
8_Member	GO Biological Processes	GO:0008202	steroid metabolic process	-6.37167	-3.92378	19/319	335,337,338,1646,2053,2538,3292,3458,5618,5629,6696,8029,8630,9420,9971,10826,10891,27284,84649	APOA1,APOA4,APOB,AKR1C2,EPHX2,G6PC1,HSD17B1,IFNG,PRLR,PROX1,SPP1,CUBN,HSD17B6,CYP7B1,NR1H4,FAXDC2,PPARGC1A,SULT1B1,DGAT2
8_Member	GO Biological Processes	GO:0032787	monocarboxylic acid metabolic process	-5.98967	-3.59645	24/595	229,335,337,948,957,1244,1646,2695,3458,3479,3643,5105,5166,5465,5629,8876,9420,9971,10891,11057,84649,84696,134526,171586	ALDOB,APOA1,APOA4,CD36,ENTPD5,ABCC2,AKR1C2,GIP,IFNG,IGF1,INSR,PCK1,PDK4,PPARA,PROX1,VNN1,CYP7B1,NR1H4,PPARGC1A,ABHD2,DGAT2,ABHD1,ACOT12,ABHD3
8_Member	GO Biological Processes	GO:0046890	regulation of lipid biosynthetic process	-5.69341	-3.38861	13/171	335,337,338,2695,3458,3491,5105,5166,5465,5629,9971,10891,84649	APOA1,APOA4,APOB,GIP,IFNG,CCN1,PCK1,PDK4,PPARA,PROX1,NR1H4,PPARGC1A,DGAT2
8_Member	GO Biological Processes	GO:0044283	small molecule biosynthetic process	-5.42839	-3.18596	22/554	335,337,338,1373,2538,2695,3458,5009,5105,5166,5465,5629,9420,9971,10558,10891,11057,51744,84649,84696,140710,171586	APOA1,APOA4,APOB,CPS1,G6PC1,GIP,IFNG,OTC,PCK1,PDK4,PPARA,PROX1,CYP7B1,NR1H4,SPTLC1,PPARGC1A,ABHD2,CD244,DGAT2,ABHD1,SOGA1,ABHD3
8_Member	GO Biological Processes	GO:0019218	regulation of steroid metabolic process	-5.21912	-3.0421	9/100	335,337,338,2053,3458,5629,9971,10891,84649	APOA1,APOA4,APOB,EPHX2,IFNG,PROX1,NR1H4,PPARGC1A,DGAT2
8_Member	GO Biological Processes	GO:0010565	regulation of cellular ketone metabolic process	-5.0325	-2.9163	10/133	335,337,2695,5166,5465,5629,9056,9971,10891,84649	APOA1,APOA4,GIP,PDK4,PPARA,PROX1,SLC7A7,NR1H4,PPARGC1A,DGAT2
8_Member	GO Biological Processes	GO:0006694	steroid biosynthetic process	-4.8696	-2.75831	12/174	335,337,338,3292,3458,5618,5629,8630,9420,9971,10826,10891	APOA1,APOA4,APOB,HSD17B1,IFNG,PRLR,PROX1,HSD17B6,CYP7B1,NR1H4,FAXDC2,PPARGC1A
8_Member	GO Biological Processes	GO:0042180	cellular ketone metabolic process	-4.76704	-2.68409	13/208	335,337,1646,2695,3292,5166,5465,5629,8630,9056,9971,10891,84649	APOA1,APOA4,AKR1C2,GIP,HSD17B1,PDK4,PPARA,PROX1,HSD17B6,SLC7A7,NR1H4,PPARGC1A,DGAT2
8_Member	GO Biological Processes	GO:0046889	positive regulation of lipid biosynthetic process	-4.49181	-2.47646	8/82	335,337,3458,3491,5465,9971,10891,84649	APOA1,APOA4,IFNG,CCN1,PPARA,NR1H4,PPARGC1A,DGAT2
8_Member	GO Biological Processes	GO:0019216	regulation of lipid metabolic process	-3.97188	-2.12497	14/329	335,337,338,2053,2695,3458,5105,5166,5465,5629,9971,10891,64919,84649	APOA1,APOA4,APOB,EPHX2,GIP,IFNG,PCK1,PDK4,PPARA,PROX1,NR1H4,PPARGC1A,BCL11B,DGAT2
8_Member	GO Biological Processes	GO:0019217	regulation of fatty acid metabolic process	-3.68929	-1.92855	7/93	335,337,2695,5166,5465,10891,84649	APOA1,APOA4,GIP,PDK4,PPARA,PPARGC1A,DGAT2
8_Member	GO Biological Processes	GO:1901617	organic hydroxy compound biosynthetic process	-3.57938	-1.78938	12/237	335,337,338,3292,3458,5105,5629,9420,9971,10558,10826,51744	APOA1,APOA4,APOB,HSD17B1,IFNG,PCK1,PROX1,CYP7B1,NR1H4,SPTLC1,FAXDC2,CD244
8_Member	GO Biological Processes	GO:0006631	fatty acid metabolic process	-3.52128	-1.74503	16/390	335,337,948,1646,2695,3995,5105,5166,5264,5465,10891,11057,84649,84696,134526,171586	APOA1,APOA4,CD36,AKR1C2,GIP,FADS3,PCK1,PDK4,PHYH,PPARA,PPARGC1A,ABHD2,DGAT2,ABHD1,ACOT12,ABHD3
8_Member	GO Biological Processes	GO:0072330	monocarboxylic acid biosynthetic process	-3.38262	-1.64392	11/214	335,337,2695,3995,5166,5629,9420,9971,11057,84696,171586	APOA1,APOA4,GIP,FADS3,PDK4,PROX1,CYP7B1,NR1H4,ABHD2,ABHD1,ABHD3
8_Member	GO Biological Processes	GO:0046394	carboxylic acid biosynthetic process	-3.06035	-1.47389	12/315	335,337,1373,2695,5009,5166,5629,9420,9971,11057,84696,171586	APOA1,APOA4,CPS1,GIP,OTC,PDK4,PROX1,CYP7B1,NR1H4,ABHD2,ABHD1,ABHD3
8_Member	GO Biological Processes	GO:0016053	organic acid biosynthetic process	-3.03666	-1.45398	12/317	335,337,1373,2695,5009,5166,5629,9420,9971,11057,84696,171586	APOA1,APOA4,CPS1,GIP,OTC,PDK4,PROX1,CYP7B1,NR1H4,ABHD2,ABHD1,ABHD3
8_Member	GO Biological Processes	GO:0030258	lipid modification	-2.84272	-1.26238	10/212	335,337,2053,5166,5264,5465,8821,8871,10891,84649	APOA1,APOA4,EPHX2,PDK4,PHYH,PPARA,INPP4B,SYNJ2,PPARGC1A,DGAT2
8_Member	GO Biological Processes	GO:0045834	positive regulation of lipid metabolic process	-2.72324	-1.17378	8/149	335,337,3458,3491,5465,9971,10891,84649	APOA1,APOA4,IFNG,CCN1,PPARA,NR1H4,PPARGC1A,DGAT2
8_Member	GO Biological Processes	GO:0050810	regulation of steroid biosynthetic process	-2.6755	-1.17413	5/70	338,3458,5629,9971,10891	APOB,IFNG,PROX1,NR1H4,PPARGC1A
8_Member	GO Biological Processes	GO:0006633	fatty acid biosynthetic process	-2.48204	-0.975847	8/163	335,337,2695,3995,5166,11057,84696,171586	APOA1,APOA4,GIP,FADS3,PDK4,ABHD2,ABHD1,ABHD3
8_Member	GO Biological Processes	GO:0042304	regulation of fatty acid biosynthetic process	-2.43847	-0.998443	4/49	335,337,2695,5166	APOA1,APOA4,GIP,PDK4
8_Member	GO Biological Processes	GO:0046165	alcohol biosynthetic process	-2.01044	-0.669505	6/140	335,337,338,5105,10558,51744	APOA1,APOA4,APOB,PCK1,SPTLC1,CD244
9_Summary	GO Biological Processes	GO:0031347	regulation of defense response	-9.07007	-5.91248	30/625	335,3434,3458,3479,3665,3673,3824,4938,5465,6352,6772,7098,9258,9636,9971,10225,10666,11274,22914,51191,54625,59272,64922,79132,81030,83666,84166,84699,151636,222236,114770,405753	APOA1,IFIT1,IFNG,IGF1,IRF7,ITGA2,KLRD1,OAS1,PPARA,CCL5,STAT1,TLR3,MFHAS1,ISG15,NR1H4,CD96,CD226,USP18,KLRK1,HERC5,PARP14,ACE2,LRRC19,DHX58,ZBP1,PARP9,NLRC5,CREB3L3,DTX3L,NAPEPLD,PGLYRP2,DUOXA2
9_Member	GO Biological Processes	GO:0031347	regulation of defense response	-9.07007	-5.91248	30/625	335,3434,3458,3479,3665,3673,3824,4938,5465,6352,6772,7098,9258,9636,9971,10225,10666,11274,22914,51191,54625,59272,64922,79132,81030,83666,84166,84699,151636,222236	APOA1,IFIT1,IFNG,IGF1,IRF7,ITGA2,KLRD1,OAS1,PPARA,CCL5,STAT1,TLR3,MFHAS1,ISG15,NR1H4,CD96,CD226,USP18,KLRK1,HERC5,PARP14,ACE2,LRRC19,DHX58,ZBP1,PARP9,NLRC5,CREB3L3,DTX3L,NAPEPLD
9_Member	GO Biological Processes	GO:0050727	regulation of inflammatory response	-4.03247	-2.13009	17/389	335,3458,3479,3673,5465,6352,7098,9258,9971,11274,59272,64922,81030,84699,114770,222236,405753	APOA1,IFNG,IGF1,ITGA2,PPARA,CCL5,TLR3,MFHAS1,NR1H4,USP18,ACE2,LRRC19,ZBP1,CREB3L3,PGLYRP2,NAPEPLD,DUOXA2
10_Summary	WikiPathways	WP2882	Nuclear receptors meta-pathway	-8.79696	-5.714	21/322	335,1244,1836,3458,5105,5166,5465,6514,6518,6527,6532,9971,10499,10891,11057,54716,64240,64241,114134,159963,340024,2877	APOA1,ABCC2,SLC26A2,IFNG,PCK1,PDK4,PPARA,SLC2A2,SLC2A5,SLC5A4,SLC6A4,NR1H4,NCOA2,PPARGC1A,ABHD2,SLC6A20,ABCG5,ABCG8,SLC2A13,SLC5A12,SLC6A19,GPX2
10_Member	WikiPathways	WP2882	Nuclear receptors meta-pathway	-8.79696	-5.714	21/322	335,1244,1836,3458,5105,5166,5465,6514,6518,6527,6532,9971,10499,10891,11057,54716,64240,64241,114134,159963,340024	APOA1,ABCC2,SLC26A2,IFNG,PCK1,PDK4,PPARA,SLC2A2,SLC2A5,SLC5A4,SLC6A4,NR1H4,NCOA2,PPARGC1A,ABHD2,SLC6A20,ABCG5,ABCG8,SLC2A13,SLC5A12,SLC6A19
10_Member	WikiPathways	WP2884	NRF2 pathway	-4.12852	-2.19978	10/146	1244,2877,6514,6518,6527,6532,54716,114134,159963,340024	ABCC2,GPX2,SLC2A2,SLC2A5,SLC5A4,SLC6A4,SLC6A20,SLC2A13,SLC5A12,SLC6A19
11_Summary	GO Biological Processes	GO:0034340	response to type I interferon	-8.47202	-5.43253	10/58	3434,3665,4599,4938,4939,6772,9636,11274,81030,84166,948,3824,6352,10225,10666,22914,51191,54625,55601,79132,83666,151636,659,2155,3458,3627,3673,6351,7060,7098,9037,84699,222236,335,3479,5465,5592,6696,9258,9971,80031,80763,223117,7850,64135,725,2241,30009,114770,9290,2208,5105,7855,11148,50852,56244,91543,387357	IFIT1,IRF7,MX1,OAS1,OAS2,STAT1,ISG15,USP18,ZBP1,NLRC5,CD36,KLRD1,CCL5,CD96,CD226,KLRK1,HERC5,PARP14,DDX60,DHX58,PARP9,DTX3L,BMPR2,F7,IFNG,CXCL10,ITGA2,CCL4,THBS4,TLR3,SEMA5A,CREB3L3,NAPEPLD,APOA1,IGF1,PPARA,PRKG1,SPP1,MFHAS1,NR1H4,SEMA6D,SPX,SEMA3D,IL1R2,IFIH1,C4BPB,FER,TBX21,PGLYRP2,GPR55,FCER2,PCK1,FZD5,HHLA2,TRAT1,BTNL2,RSAD2,THEMIS
11_Member	GO Biological Processes	GO:0034340	response to type I interferon	-8.47202	-5.43253	10/58	3434,3665,4599,4938,4939,6772,9636,11274,81030,84166	IFIT1,IRF7,MX1,OAS1,OAS2,STAT1,ISG15,USP18,ZBP1,NLRC5
11_Member	GO Biological Processes	GO:0002831	regulation of response to biotic stimulus	-7.93352	-5.04893	20/327	948,3434,3665,3824,4938,6352,6772,9636,10225,10666,11274,22914,51191,54625,55601,79132,81030,83666,84166,151636	CD36,IFIT1,IRF7,KLRD1,OAS1,CCL5,STAT1,ISG15,CD96,CD226,USP18,KLRK1,HERC5,PARP14,DDX60,DHX58,ZBP1,PARP9,NLRC5,DTX3L
11_Member	GO Biological Processes	GO:0071357	cellular response to type I interferon	-7.69682	-4.86659	9/52	3434,3665,4938,4939,6772,9636,11274,81030,84166	IFIT1,IRF7,OAS1,OAS2,STAT1,ISG15,USP18,ZBP1,NLRC5
11_Member	GO Biological Processes	GO:0060337	type I interferon signaling pathway	-6.62636	-4.05704	8/50	3665,4938,4939,6772,9636,11274,81030,84166	IRF7,OAS1,OAS2,STAT1,ISG15,USP18,ZBP1,NLRC5
11_Member	GO Biological Processes	GO:0045088	regulation of innate immune response	-5.9809	-3.59232	14/218	3665,3824,4938,6352,9636,10225,10666,11274,22914,54625,79132,81030,83666,84166	IRF7,KLRD1,OAS1,CCL5,ISG15,CD96,CD226,USP18,KLRK1,PARP14,DHX58,ZBP1,PARP9,NLRC5
11_Member	GO Biological Processes	GO:0032103	positive regulation of response to external stimulus	-5.62853	-3.33176	21/427	659,2155,3458,3627,3665,3673,3824,6351,6352,7060,7098,9037,10666,22914,55601,79132,81030,83666,84166,84699,222236	BMPR2,F7,IFNG,CXCL10,IRF7,ITGA2,KLRD1,CCL4,CCL5,THBS4,TLR3,SEMA5A,CD226,KLRK1,DDX60,DHX58,ZBP1,PARP9,NLRC5,CREB3L3,NAPEPLD
11_Member	GO Biological Processes	GO:0045824	negative regulation of innate immune response	-5.43151	-3.18596	8/71	3824,4938,9636,10225,11274,54625,79132,84166	KLRD1,OAS1,ISG15,CD96,USP18,PARP14,DHX58,NLRC5
11_Member	GO Biological Processes	GO:0060338	regulation of type I interferon-mediated signaling pathway	-5.20858	-3.03439	6/36	3665,4938,9636,11274,81030,84166	IRF7,OAS1,ISG15,USP18,ZBP1,NLRC5
11_Member	GO Biological Processes	GO:0032102	negative regulation of response to external stimulus	-5.196	-3.01326	20/419	335,3479,3824,4938,5465,5592,6696,9037,9258,9636,9971,10225,11274,22914,54625,79132,80031,80763,84166,223117	APOA1,IGF1,KLRD1,OAS1,PPARA,PRKG1,SPP1,SEMA5A,MFHAS1,ISG15,NR1H4,CD96,USP18,KLRK1,PARP14,DHX58,SEMA6D,SPX,NLRC5,SEMA3D
11_Member	GO Biological Processes	GO:0060759	regulation of response to cytokine stimulus	-5.18493	-3.00506	12/162	335,3665,4938,6352,7850,9636,11274,54625,64135,81030,83666,84166	APOA1,IRF7,OAS1,CCL5,IL1R2,ISG15,USP18,PARP14,IFIH1,ZBP1,PARP9,NLRC5
11_Member	GO Biological Processes	GO:0001959	regulation of cytokine-mediated signaling pathway	-4.76039	-2.67972	11/150	335,3665,4938,6352,7850,9636,11274,54625,81030,83666,84166	APOA1,IRF7,OAS1,CCL5,IL1R2,ISG15,USP18,PARP14,ZBP1,PARP9,NLRC5
11_Member	GO Biological Processes	GO:0001960	negative regulation of cytokine-mediated signaling pathway	-4.53074	-2.50197	8/81	335,4938,6352,7850,9636,11274,54625,84166	APOA1,OAS1,CCL5,IL1R2,ISG15,USP18,PARP14,NLRC5
11_Member	GO Biological Processes	GO:0031348	negative regulation of defense response	-4.46676	-2.48245	13/258	335,3479,3824,4938,5465,9258,9636,9971,10225,11274,54625,79132,84166	APOA1,IGF1,KLRD1,OAS1,PPARA,MFHAS1,ISG15,NR1H4,CD96,USP18,PARP14,DHX58,NLRC5
11_Member	GO Biological Processes	GO:0050777	negative regulation of immune response	-4.40115	-2.40117	12/194	725,2241,3824,4938,9636,10225,11274,30009,54625,79132,84166,114770	C4BPB,FER,KLRD1,OAS1,ISG15,CD96,USP18,TBX21,PARP14,DHX58,NLRC5,PGLYRP2
11_Member	GO Biological Processes	GO:0060761	negative regulation of response to cytokine stimulus	-4.3416	-2.35829	8/86	335,4938,6352,7850,9636,11274,54625,84166	APOA1,OAS1,CCL5,IL1R2,ISG15,USP18,PARP14,NLRC5
11_Member	GO Biological Processes	GO:0002833	positive regulation of response to biotic stimulus	-4.18007	-2.28226	10/167	3665,3824,6352,10666,22914,55601,79132,81030,83666,84166	IRF7,KLRD1,CCL5,CD226,KLRK1,DDX60,DHX58,ZBP1,PARP9,NLRC5
11_Member	GO Biological Processes	GO:0031349	positive regulation of defense response	-4.15113	-2.25777	13/277	3458,3665,3673,3824,6352,7098,10666,22914,81030,83666,84166,84699,222236	IFNG,IRF7,ITGA2,KLRD1,CCL5,TLR3,CD226,KLRK1,ZBP1,PARP9,NLRC5,CREB3L3,NAPEPLD
11_Member	GO Biological Processes	GO:0002832	negative regulation of response to biotic stimulus	-4.09118	-2.20803	8/108	3824,4938,9636,10225,11274,54625,79132,84166	KLRD1,OAS1,ISG15,CD96,USP18,PARP14,DHX58,NLRC5
11_Member	GO Biological Processes	GO:0060760	positive regulation of response to cytokine stimulus	-4.03719	-2.17271	6/57	3665,54625,64135,81030,83666,84166	IRF7,PARP14,IFIH1,ZBP1,PARP9,NLRC5
11_Member	GO Biological Processes	GO:0060339	negative regulation of type I interferon-mediated signaling pathway	-3.95175	-2.11508	4/20	4938,9636,11274,84166	OAS1,ISG15,USP18,NLRC5
11_Member	GO Biological Processes	GO:0045089	positive regulation of innate immune response	-3.53331	-1.82481	8/130	3665,3824,6352,10666,22914,81030,83666,84166	IRF7,KLRD1,CCL5,CD226,KLRK1,ZBP1,PARP9,NLRC5
11_Member	GO Biological Processes	GO:0001961	positive regulation of cytokine-mediated signaling pathway	-3.34128	-1.68752	5/50	3665,54625,81030,83666,84166	IRF7,PARP14,ZBP1,PARP9,NLRC5
11_Member	GO Biological Processes	GO:0060340	positive regulation of type I interferon-mediated signaling pathway	-3.25809	-1.62148	3/13	3665,81030,84166	IRF7,ZBP1,NLRC5
11_Member	GO Biological Processes	GO:0002683	negative regulation of immune system process	-3.03282	-1.3976	16/433	335,725,2241,3824,4938,7098,9290,9636,10225,11274,22914,30009,54625,79132,84166,114770	APOA1,C4BPB,FER,KLRD1,OAS1,TLR3,GPR55,ISG15,CD96,USP18,KLRK1,TBX21,PARP14,DHX58,NLRC5,PGLYRP2
11_Member	GO Biological Processes	GO:0050778	positive regulation of immune response	-2.90807	-1.30979	19/576	725,2208,3458,3665,3824,5105,6352,7855,10666,11148,22914,30009,50852,56244,81030,83666,84166,91543,387357	C4BPB,FCER2,IFNG,IRF7,KLRD1,PCK1,CCL5,FZD5,CD226,HHLA2,KLRK1,TBX21,TRAT1,BTNL2,ZBP1,PARP9,NLRC5,RSAD2,THEMIS
12_Summary	GO Biological Processes	GO:0055088	lipid homeostasis	-8.29742	-5.31592	15/167	335,337,338,2053,2538,2695,4547,9420,9481,9971,57476,64240,64241,84649,148534,948,1208,1646,5357,6476,6518,7357,10891,27159,57482,8029,9227,80704,1373,5105,6400,23259,11057,356,1244,1636,4040,4481,5465,6696,10396,80763,389668,8821,8871,23049,55300,171586,222236,6532,57586,114134,159963,5264,57733,84696,8630,5593,8876,54625,83594,83666,57724,10826,3292,195814,84699,3458	APOA1,APOA4,APOB,EPHX2,G6PC1,GIP,MTTP,CYP7B1,SLC25A27,NR1H4,GRAMD1B,ABCG5,ABCG8,DGAT2,TLCD4,CD36,CLPS,AKR1C2,PLS1,SI,SLC2A5,UGCG,PPARGC1A,CHIA,CRACD,CUBN,LRAT,SLC19A3,CPS1,PCK1,SEL1L,DDHD2,ABHD2,FASLG,ABCC2,ACE,LRP6,MSR1,PPARA,SPP1,ATP8A1,SPX,XKR9,INPP4B,SYNJ2,SMG1,PI4K2B,ABHD3,NAPEPLD,SLC6A4,SYT13,SLC2A13,SLC5A12,PHYH,GBA3,ABHD1,HSD17B6,PRKG2,VNN1,PARP14,NUDT12,PARP9,EPG5,FAXDC2,HSD17B1,SDR16C5,…
12_Member	GO Biological Processes	GO:0055088	lipid homeostasis	-8.29742	-5.31592	15/167	335,337,338,2053,2538,2695,4547,9420,9481,9971,57476,64240,64241,84649,148534	APOA1,APOA4,APOB,EPHX2,G6PC1,GIP,MTTP,CYP7B1,SLC25A27,NR1H4,GRAMD1B,ABCG5,ABCG8,DGAT2,TLCD4
12_Member	KEGG Pathway	ko04975	Fat digestion and absorption	-8.09555	-5.27511	9/41	335,337,338,948,1208,4547,64240,64241,84649	APOA1,APOA4,APOB,CD36,CLPS,MTTP,ABCG5,ABCG8,DGAT2
12_Member	KEGG Pathway	hsa04975	Fat digestion and absorption	-7.90033	-5.09492	9/43	335,337,338,948,1208,4547,64240,64241,84649	APOA1,APOA4,APOB,CD36,CLPS,MTTP,ABCG5,ABCG8,DGAT2
12_Member	GO Biological Processes	GO:0007586	digestion	-7.68472	-4.92428	14/137	335,337,948,1208,1646,5357,6476,6518,7357,10891,27159,57482,64240,64241	APOA1,APOA4,CD36,CLPS,AKR1C2,PLS1,SI,SLC2A5,UGCG,PPARGC1A,CHIA,CRACD,ABCG5,ABCG8
12_Member	GO Biological Processes	GO:0050892	intestinal absorption	-7.33214	-4.59337	8/41	335,337,948,5357,6518,7357,64240,64241	APOA1,APOA4,CD36,PLS1,SLC2A5,UGCG,ABCG5,ABCG8
12_Member	GO Biological Processes	GO:0042632	cholesterol homeostasis	-7.33183	-4.59337	11/96	335,337,338,2053,2538,4547,9420,57476,64240,64241,84649	APOA1,APOA4,APOB,EPHX2,G6PC1,MTTP,CYP7B1,GRAMD1B,ABCG5,ABCG8,DGAT2
12_Member	GO Biological Processes	GO:0055092	sterol homeostasis	-7.28454	-4.56628	11/97	335,337,338,2053,2538,4547,9420,57476,64240,64241,84649	APOA1,APOA4,APOB,EPHX2,G6PC1,MTTP,CYP7B1,GRAMD1B,ABCG5,ABCG8,DGAT2
12_Member	GO Biological Processes	GO:0055090	acylglycerol homeostasis	-7.24525	-4.56478	8/42	335,337,2695,9481,9971,64240,64241,84649	APOA1,APOA4,GIP,SLC25A27,NR1H4,ABCG5,ABCG8,DGAT2
12_Member	GO Biological Processes	GO:0070328	triglyceride homeostasis	-7.24525	-4.56478	8/42	335,337,2695,9481,9971,64240,64241,84649	APOA1,APOA4,GIP,SLC25A27,NR1H4,ABCG5,ABCG8,DGAT2
12_Member	GO Biological Processes	GO:0098856	intestinal lipid absorption	-6.69274	-4.10188	6/21	335,337,948,7357,64240,64241	APOA1,APOA4,CD36,UGCG,ABCG5,ABCG8
12_Member	KEGG Pathway	ko04977	Vitamin digestion and absorption	-6.31241	-3.82577	6/24	335,337,338,8029,9227,80704	APOA1,APOA4,APOB,CUBN,LRAT,SLC19A3
12_Member	GO Biological Processes	GO:0006641	triglyceride metabolic process	-6.15934	-3.71145	10/100	335,337,338,1373,2538,4547,5105,6400,23259,84649	APOA1,APOA4,APOB,CPS1,G6PC1,MTTP,PCK1,SEL1L,DDHD2,DGAT2
12_Member	GO Biological Processes	GO:0006639	acylglycerol metabolic process	-6.05034	-3.61805	11/128	335,337,338,1373,2538,4547,5105,6400,11057,23259,84649	APOA1,APOA4,APOB,CPS1,G6PC1,MTTP,PCK1,SEL1L,ABHD2,DDHD2,DGAT2
12_Member	GO Biological Processes	GO:0006638	neutral lipid metabolic process	-6.01661	-3.60429	11/129	335,337,338,1373,2538,4547,5105,6400,11057,23259,84649	APOA1,APOA4,APOB,CPS1,G6PC1,MTTP,PCK1,SEL1L,ABHD2,DDHD2,DGAT2
12_Member	KEGG Pathway	hsa04977	Vitamin digestion and absorption	-5.88431	-3.50938	6/28	335,337,338,8029,9227,80704	APOA1,APOA4,APOB,CUBN,LRAT,SLC19A3
12_Member	GO Biological Processes	GO:0030299	intestinal cholesterol absorption	-5.58765	-3.2992	5/18	335,337,948,64240,64241	APOA1,APOA4,CD36,ABCG5,ABCG8
12_Member	GO Biological Processes	GO:0120009	intermembrane lipid transfer	-5.5835	-3.2992	7/48	335,337,338,4547,57476,64240,64241	APOA1,APOA4,APOB,MTTP,GRAMD1B,ABCG5,ABCG8
12_Member	GO Biological Processes	GO:0006869	lipid transport	-5.52877	-3.26092	20/398	335,337,338,356,948,1244,1636,4040,4481,4547,5465,6696,7357,9227,10396,57476,64240,64241,80763,389668	APOA1,APOA4,APOB,FASLG,CD36,ABCC2,ACE,LRP6,MSR1,MTTP,PPARA,SPP1,UGCG,LRAT,ATP8A1,GRAMD1B,ABCG5,ABCG8,SPX,XKR9
12_Member	WikiPathways	WP430	Statin inhibition of cholesterol production	-5.4396	-3.18848	6/33	335,337,338,4547,64240,64241	APOA1,APOA4,APOB,MTTP,ABCG5,ABCG8
12_Member	GO Biological Processes	GO:0046486	glycerolipid metabolic process	-5.39391	-3.16574	18/392	335,337,338,1373,2538,4547,5105,6400,8821,8871,9971,11057,23049,23259,55300,84649,171586,222236	APOA1,APOA4,APOB,CPS1,G6PC1,MTTP,PCK1,SEL1L,INPP4B,SYNJ2,NR1H4,ABHD2,SMG1,DDHD2,PI4K2B,DGAT2,ABHD3,NAPEPLD
12_Member	GO Biological Processes	GO:0015850	organic hydroxy compound transport	-5.32889	-3.10706	15/283	335,337,338,948,1244,4040,4481,4547,6532,57476,57586,64240,64241,114134,159963	APOA1,APOA4,APOB,CD36,ABCC2,LRP6,MSR1,MTTP,SLC6A4,GRAMD1B,SYT13,ABCG5,ABCG8,SLC2A13,SLC5A12
12_Member	GO Biological Processes	GO:0010876	lipid localization	-5.30505	-3.09868	21/448	335,337,338,356,948,1244,1636,4040,4481,4547,5465,6696,7357,9227,10396,57476,64240,64241,80763,84649,389668	APOA1,APOA4,APOB,FASLG,CD36,ABCC2,ACE,LRP6,MSR1,MTTP,PPARA,SPP1,UGCG,LRAT,ATP8A1,GRAMD1B,ABCG5,ABCG8,SPX,DGAT2,XKR9
12_Member	GO Biological Processes	GO:0030300	regulation of intestinal cholesterol absorption	-5.27048	-3.07609	4/10	335,337,64240,64241	APOA1,APOA4,ABCG5,ABCG8
12_Member	Reactome Gene Sets	R-HSA-8963888	Chylomicron assembly	-5.27048	-3.07609	4/10	335,337,338,4547	APOA1,APOA4,APOB,MTTP
12_Member	GO Biological Processes	GO:0044241	lipid digestion	-5.22581	-3.04308	5/21	335,337,948,64240,64241	APOA1,APOA4,CD36,ABCG5,ABCG8
12_Member	GO Biological Processes	GO:0015918	sterol transport	-5.12034	-2.96625	10/130	335,337,338,948,4040,4481,4547,57476,64240,64241	APOA1,APOA4,APOB,CD36,LRP6,MSR1,MTTP,GRAMD1B,ABCG5,ABCG8
12_Member	WikiPathways	WP5111	Familial hyperlipidemia type 4	-5.11844	-2.96625	5/22	335,337,4547,6400,84649	APOA1,APOA4,MTTP,SEL1L,DGAT2
12_Member	GO Biological Processes	GO:0022600	digestive system process	-5.07905	-2.94223	9/104	335,337,948,5357,6518,7357,57482,64240,64241	APOA1,APOA4,CD36,PLS1,SLC2A5,UGCG,CRACD,ABCG5,ABCG8
12_Member	GO Biological Processes	GO:1904729	regulation of intestinal lipid absorption	-5.07863	-2.94223	4/11	335,337,64240,64241	APOA1,APOA4,ABCG5,ABCG8
12_Member	GO Biological Processes	GO:0046461	neutral lipid catabolic process	-4.9987	-2.89925	6/39	335,337,338,1373,11057,23259	APOA1,APOA4,APOB,CPS1,ABHD2,DDHD2
12_Member	GO Biological Processes	GO:0046464	acylglycerol catabolic process	-4.9987	-2.89925	6/39	335,337,338,1373,11057,23259	APOA1,APOA4,APOB,CPS1,ABHD2,DDHD2
12_Member	GO Biological Processes	GO:1904478	regulation of intestinal absorption	-4.75172	-2.68667	4/13	335,337,64240,64241	APOA1,APOA4,ABCG5,ABCG8
12_Member	GO Biological Processes	GO:1905952	regulation of lipid localization	-4.69812	-2.64243	12/181	335,337,338,356,948,4481,5465,6696,9227,10396,64240,64241	APOA1,APOA4,APOB,FASLG,CD36,MSR1,PPARA,SPP1,LRAT,ATP8A1,ABCG5,ABCG8
12_Member	GO Biological Processes	GO:0044242	cellular lipid catabolic process	-4.61552	-2.57188	13/215	335,337,338,1373,5105,5264,5465,11057,23259,57733,84696,171586,222236	APOA1,APOA4,APOB,CPS1,PCK1,PHYH,PPARA,ABHD2,DDHD2,GBA3,ABHD1,ABHD3,NAPEPLD
12_Member	GO Biological Processes	GO:0016042	lipid catabolic process	-4.49833	-2.47837	16/321	335,337,338,1208,1373,5105,5264,5465,6696,8630,11057,23259,57733,84696,171586,222236	APOA1,APOA4,APOB,CLPS,CPS1,PCK1,PHYH,PPARA,SPP1,HSD17B6,ABHD2,DDHD2,GBA3,ABHD1,ABHD3,NAPEPLD
12_Member	GO Biological Processes	GO:0019433	triglyceride catabolic process	-4.49651	-2.49653	5/29	335,337,338,1373,23259	APOA1,APOA4,APOB,CPS1,DDHD2
12_Member	Reactome Gene Sets	R-HSA-196854	Metabolism of vitamins and cofactors	-4.48972	-2.47632	12/190	335,337,338,1208,5593,8029,8876,9227,54625,80704,83594,83666	APOA1,APOA4,APOB,CLPS,PRKG2,CUBN,VNN1,LRAT,PARP14,SLC19A3,NUDT12,PARP9
12_Member	GO Biological Processes	GO:0034368	protein-lipid complex remodeling	-4.35013	-2.4133	5/31	335,337,338,4547,9971	APOA1,APOA4,APOB,MTTP,NR1H4
12_Member	GO Biological Processes	GO:0034369	plasma lipoprotein particle remodeling	-4.35013	-2.4133	5/31	335,337,338,4547,9971	APOA1,APOA4,APOB,MTTP,NR1H4
12_Member	WikiPathways	WP5109	Familial hyperlipidemia type 2	-4.24718	-2.33108	4/17	335,337,338,2053	APOA1,APOA4,APOB,EPHX2
12_Member	GO Biological Processes	GO:0034367	protein-containing complex remodeling	-4.21417	-2.31034	5/33	335,337,338,4547,9971	APOA1,APOA4,APOB,MTTP,NR1H4
12_Member	Reactome Gene Sets	R-HSA-8963898	Plasma lipoprotein assembly	-4.04423	-2.17668	4/19	335,337,338,4547	APOA1,APOA4,APOB,MTTP
12_Member	GO Biological Processes	GO:0015748	organophosphate ester transport	-4.00529	-2.15413	9/142	335,337,356,2538,4547,10396,57724,64241,389668	APOA1,APOA4,FASLG,G6PC1,MTTP,ATP8A1,EPG5,ABCG8,XKR9
12_Member	GO Biological Processes	GO:0030301	cholesterol transport	-3.84749	-2.04449	8/117	335,337,338,948,4040,4481,64240,64241	APOA1,APOA4,APOB,CD36,LRP6,MSR1,ABCG5,ABCG8
12_Member	GO Biological Processes	GO:0016125	sterol metabolic process	-3.75905	-1.98201	9/153	335,337,338,2053,8029,9420,9971,10826,84649	APOA1,APOA4,APOB,EPHX2,CUBN,CYP7B1,NR1H4,FAXDC2,DGAT2
12_Member	Reactome Gene Sets	R-HSA-2187338	Visual phototransduction	-3.72818	-1.8941	8/105	335,337,338,1208,3292,8630,9227,222236	APOA1,APOA4,APOB,CLPS,HSD17B1,HSD17B6,LRAT,NAPEPLD
12_Member	GO Biological Processes	GO:0046503	glycerolipid catabolic process	-3.71751	-1.9524	6/65	335,337,338,1373,11057,23259	APOA1,APOA4,APOB,CPS1,ABHD2,DDHD2
12_Member	Reactome Gene Sets	R-HSA-8963901	Chylomicron remodeling	-3.62279	-1.88536	3/10	335,337,338	APOA1,APOA4,APOB
12_Member	WikiPathways	WP716	Vitamin A and carotenoid metabolism	-3.60411	-1.87155	5/44	948,9227,64240,64241,195814	CD36,LRAT,ABCG5,ABCG8,SDR16C5
12_Member	GO Biological Processes	GO:0015914	phospholipid transport	-3.60385	-1.87155	7/96	335,337,356,4547,10396,64241,389668	APOA1,APOA4,FASLG,MTTP,ATP8A1,ABCG8,XKR9
12_Member	GO Biological Processes	GO:1905954	positive regulation of lipid localization	-3.58917	-1.79213	8/110	335,338,356,948,4481,6696,9227,10396	APOA1,APOB,FASLG,CD36,MSR1,SPP1,LRAT,ATP8A1
12_Member	Reactome Gene Sets	R-HSA-174824	Plasma lipoprotein assembly, remodeling, and clearance	-3.54025	-1.82982	6/70	335,337,338,4547,8029,84699	APOA1,APOA4,APOB,MTTP,CUBN,CREB3L3
12_Member	GO Biological Processes	GO:0071827	plasma lipoprotein particle organization	-3.46785	-1.77824	5/47	335,337,338,4547,9971	APOA1,APOA4,APOB,MTTP,NR1H4
12_Member	GO Biological Processes	GO:0034377	plasma lipoprotein particle assembly	-3.42369	-1.74593	4/27	335,337,338,4547	APOA1,APOA4,APOB,MTTP
12_Member	GO Biological Processes	GO:0034370	triglyceride-rich lipoprotein particle remodeling	-3.36787	-1.70252	3/12	335,337,9971	APOA1,APOA4,NR1H4
12_Member	GO Biological Processes	GO:0034372	very-low-density lipoprotein particle remodeling	-3.36787	-1.70252	3/12	335,337,9971	APOA1,APOA4,NR1H4
12_Member	GO Biological Processes	GO:0032368	regulation of lipid transport	-3.36521	-1.63495	9/149	335,337,356,5465,6696,9227,10396,64240,64241	APOA1,APOA4,FASLG,PPARA,SPP1,LRAT,ATP8A1,ABCG5,ABCG8
12_Member	GO Biological Processes	GO:0008203	cholesterol metabolic process	-3.35871	-1.70115	8/138	335,337,338,2053,8029,9420,9971,84649	APOA1,APOA4,APOB,EPHX2,CUBN,CYP7B1,NR1H4,DGAT2
12_Member	Reactome Gene Sets	R-HSA-975634	Retinoid metabolism and transport	-3.30493	-1.5974	5/44	335,337,338,1208,9227	APOA1,APOA4,APOB,CLPS,LRAT
12_Member	GO Biological Processes	GO:0071825	protein-lipid complex subunit organization	-3.30103	-1.65533	5/51	335,337,338,4547,9971	APOA1,APOA4,APOB,MTTP,NR1H4
12_Member	GO Biological Processes	GO:0045940	positive regulation of steroid metabolic process	-3.24336	-1.61163	4/30	335,337,3458,10891	APOA1,APOA4,IFNG,PPARGC1A
12_Member	GO Biological Processes	GO:0065005	protein-lipid complex assembly	-3.18777	-1.57347	4/31	335,337,338,4547	APOA1,APOA4,APOB,MTTP
12_Member	Reactome Gene Sets	R-HSA-8963899	Plasma lipoprotein remodeling	-3.18777	-1.57347	4/31	335,337,338,84699	APOA1,APOA4,APOB,CREB3L3
12_Member	GO Biological Processes	GO:1902652	secondary alcohol metabolic process	-3.15757	-1.54785	8/148	335,337,338,2053,8029,9420,9971,84649	APOA1,APOA4,APOB,EPHX2,CUBN,CYP7B1,NR1H4,DGAT2
12_Member	GO Biological Processes	GO:2001140	positive regulation of phospholipid transport	-3.15751	-1.54785	3/14	335,356,10396	APOA1,FASLG,ATP8A1
12_Member	Reactome Gene Sets	R-HSA-6806667	Metabolism of fat-soluble vitamins	-3.12845	-1.46658	5/48	335,337,338,1208,9227	APOA1,APOA4,APOB,CLPS,LRAT
12_Member	GO Biological Processes	GO:2001138	regulation of phospholipid transport	-3.06476	-1.47611	3/15	335,356,10396	APOA1,FASLG,ATP8A1
12_Member	WikiPathways	WP5112	Familial hyperlipidemia type 5	-3.06476	-1.47611	3/15	335,337,6400	APOA1,APOA4,SEL1L
12_Member	WikiPathways	WP4522	Metabolic pathway of LDL, HDL and TG, including diseases	-2.89857	-1.3491	3/17	335,338,4547	APOA1,APOB,MTTP
12_Member	Reactome Gene Sets	R-HSA-1369062	ABC transporters in lipid homeostasis	-2.82353	-1.29177	3/18	335,64240,64241	APOA1,ABCG5,ABCG8
12_Member	WikiPathways	WP5108	Familial hyperlipidemia type 1	-2.82353	-1.29177	3/18	335,337,6400	APOA1,APOA4,SEL1L
12_Member	GO Biological Processes	GO:0045923	positive regulation of fatty acid metabolic process	-2.80562	-1.2777	4/39	335,337,5465,10891	APOA1,APOA4,PPARA,PPARGC1A
12_Member	GO Biological Processes	GO:0042157	lipoprotein metabolic process	-2.72388	-1.20912	7/135	335,337,338,4547,5465,7357,84649	APOA1,APOA4,APOB,MTTP,PPARA,UGCG,DGAT2
12_Member	GO Biological Processes	GO:0033344	cholesterol efflux	-2.70315	-1.19453	5/69	335,337,338,64240,64241	APOA1,APOA4,APOB,ABCG5,ABCG8
12_Member	GO Biological Processes	GO:0044058	regulation of digestive system process	-2.60994	-1.12904	4/44	335,337,64240,64241	APOA1,APOA4,ABCG5,ABCG8
12_Member	GO Biological Processes	GO:0090208	positive regulation of triglyceride metabolic process	-2.5077	-1.05136	3/23	335,337,84649	APOA1,APOA4,DGAT2
12_Member	GO Biological Processes	GO:0050996	positive regulation of lipid catabolic process	-2.26121	-0.856147	3/28	335,337,5465	APOA1,APOA4,PPARA
12_Member	GO Biological Processes	GO:0016126	sterol biosynthetic process	-2.00357	-0.665938	4/65	335,337,338,10826	APOA1,APOA4,APOB,FAXDC2
13_Summary	GO Biological Processes	GO:0097530	granulocyte migration	-7.56376	-4.74612	7/149	1441,2813,2920,6360,6361,6367,7060,2155,6275,27189,54681	CSF3R,GP2,CXCL2,CCL16,CCL17,CCL22,THBS4,F7,S100A4,IL17C,P4HTM
13_Member	GO Biological Processes	GO:0097530	granulocyte migration	-7.56376	-4.74612	7/149	1441,2813,2920,6360,6361,6367,7060	CSF3R,GP2,CXCL2,CCL16,CCL17,CCL22,THBS4
13_Member	GO Biological Processes	GO:0097529	myeloid leukocyte migration	-6.36914	-3.87667	7/223	1441,2813,2920,6360,6361,6367,7060	CSF3R,GP2,CXCL2,CCL16,CCL17,CCL22,THBS4
13_Member	Canonical Pathways	M5885	NABA MATRISOME ASSOCIATED	-3.78386	-1.9963	8/751	2155,2920,6275,6360,6361,6367,27189,54681	F7,CXCL2,S100A4,CCL16,CCL17,CCL22,IL17C,P4HTM
13_Member	KEGG Pathway	ko04657	IL-17 signaling pathway	-3.00369	-1.42874	3/93	2920,6361,27189	CXCL2,CCL17,IL17C
13_Member	KEGG Pathway	hsa04657	IL-17 signaling pathway	-2.97696	-1.41182	3/95	2920,6361,27189	CXCL2,CCL17,IL17C
14_Summary	GO Biological Processes	GO:1901699	cellular response to nitrogen compound	-7.48132	-4.67592	29/692	324,343,610,781,948,1373,1811,2241,2538,2776,3434,3479,3480,3643,5105,5139,5166,6505,6532,6772,7098,9971,10142,10891,55023,55667,57724,64135,140710,338,1244,1646,4306,5465,5618,7357,9420,10499,11057,632,2155,2695,4040,5009,7079,356,613,925,926,2537,3672,4921,5793,6098,9252,50852,79628,387914	APC,AQP8,HCN2,CACNA2D1,CD36,CPS1,SLC26A3,FER,G6PC1,GNAQ,IFIT1,IGF1,IGF1R,INSR,PCK1,PDE3A,PDK4,SLC1A1,SLC6A4,STAT1,TLR3,NR1H4,AKAP9,PPARGC1A,PHIP,DENND4C,EPG5,IFIH1,SOGA1,APOB,ABCC2,AKR1C2,NR3C2,PPARA,PRLR,UGCG,CYP7B1,NCOA2,ABHD2,BGLAP,F7,GIP,LRP6,OTC,TIMP4,FASLG,BCR,CD8A,CD8B,IFI6,ITGA1,DDR2,PTPRG,ROS1,RPS6KA5,TRAT1,SH3TC2,SHISA2
14_Member	GO Biological Processes	GO:1901699	cellular response to nitrogen compound	-7.48132	-4.67592	29/692	324,343,610,781,948,1373,1811,2241,2538,2776,3434,3479,3480,3643,5105,5139,5166,6505,6532,6772,7098,9971,10142,10891,55023,55667,57724,64135,140710	APC,AQP8,HCN2,CACNA2D1,CD36,CPS1,SLC26A3,FER,G6PC1,GNAQ,IFIT1,IGF1,IGF1R,INSR,PCK1,PDE3A,PDK4,SLC1A1,SLC6A4,STAT1,TLR3,NR1H4,AKAP9,PPARGC1A,PHIP,DENND4C,EPG5,IFIH1,SOGA1
14_Member	GO Biological Processes	GO:0032870	cellular response to hormone stimulus	-5.54062	-3.26617	23/588	324,338,1244,1373,1646,2241,2538,3480,3643,4306,5105,5166,5465,5618,6772,7357,9420,10499,10891,11057,55023,55667,140710	APC,APOB,ABCC2,CPS1,AKR1C2,FER,G6PC1,IGF1R,INSR,NR3C2,PCK1,PDK4,PPARA,PRLR,STAT1,UGCG,CYP7B1,NCOA2,PPARGC1A,ABHD2,PHIP,DENND4C,SOGA1
14_Member	GO Biological Processes	GO:1901652	response to peptide	-5.50323	-3.24873	23/508	324,632,781,948,1244,1373,2155,2241,2538,2695,3479,3480,3643,4040,5009,5105,5166,5465,6772,7079,55023,55667,140710	APC,BGLAP,CACNA2D1,CD36,ABCC2,CPS1,F7,FER,G6PC1,GIP,IGF1,IGF1R,INSR,LRP6,OTC,PCK1,PDK4,PPARA,STAT1,TIMP4,PHIP,DENND4C,SOGA1
14_Member	GO Biological Processes	GO:0071417	cellular response to organonitrogen compound	-5.4784	-3.21046	24/637	324,343,610,781,948,1373,1811,2241,2538,3479,3480,3643,5105,5139,5166,6505,6532,6772,9971,10142,10891,55023,55667,140710	APC,AQP8,HCN2,CACNA2D1,CD36,CPS1,SLC26A3,FER,G6PC1,IGF1,IGF1R,INSR,PCK1,PDE3A,PDK4,SLC1A1,SLC6A4,STAT1,NR1H4,AKAP9,PPARGC1A,PHIP,DENND4C,SOGA1
14_Member	GO Biological Processes	GO:0043434	response to peptide hormone	-5.24208	-3.05356	20/416	324,632,1244,1373,2155,2241,2538,2695,3480,3643,4040,5009,5105,5166,5465,6772,7079,55023,55667,140710	APC,BGLAP,ABCC2,CPS1,F7,FER,G6PC1,GIP,IGF1R,INSR,LRP6,OTC,PCK1,PDK4,PPARA,STAT1,TIMP4,PHIP,DENND4C,SOGA1
14_Member	GO Biological Processes	GO:0032868	response to insulin	-4.33023	-2.39665	13/266	324,2241,2538,3480,3643,5009,5105,5166,5465,6772,55023,55667,140710	APC,FER,G6PC1,IGF1R,INSR,OTC,PCK1,PDK4,PPARA,STAT1,PHIP,DENND4C,SOGA1
14_Member	GO Biological Processes	GO:0032869	cellular response to insulin stimulus	-4.16936	-2.22926	12/205	324,632,2241,2538,3480,3643,5105,5166,6772,55023,55667,140710	APC,BGLAP,FER,G6PC1,IGF1R,INSR,PCK1,PDK4,STAT1,PHIP,DENND4C,SOGA1
14_Member	GO Biological Processes	GO:1901653	cellular response to peptide	-4.07251	-2.1951	15/363	324,781,948,1373,2241,2538,3479,3480,3643,5105,5166,6772,55023,55667,140710	APC,CACNA2D1,CD36,CPS1,FER,G6PC1,IGF1,IGF1R,INSR,PCK1,PDK4,STAT1,PHIP,DENND4C,SOGA1
14_Member	GO Biological Processes	GO:0007169	transmembrane receptor protein tyrosine kinase signaling pathway	-4.0454	-2.13127	23/629	324,356,613,925,926,2155,2241,2537,3479,3480,3643,3672,4921,5166,5618,5793,6098,9252,50852,55023,79628,140710,387914	APC,FASLG,BCR,CD8A,CD8B,F7,FER,IFI6,IGF1,IGF1R,INSR,ITGA1,DDR2,PDK4,PRLR,PTPRG,ROS1,RPS6KA5,TRAT1,PHIP,SH3TC2,SOGA1,SHISA2
14_Member	GO Biological Processes	GO:0071375	cellular response to peptide hormone stimulus	-3.34908	-1.69237	12/292	324,1373,2241,2538,3480,3643,5105,5166,6772,55023,55667,140710	APC,CPS1,FER,G6PC1,IGF1R,INSR,PCK1,PDK4,STAT1,PHIP,DENND4C,SOGA1
14_Member	GO Biological Processes	GO:0008286	insulin receptor signaling pathway	-3.06264	-1.47545	7/118	324,2241,3480,3643,5166,55023,140710	APC,FER,IGF1R,INSR,PDK4,PHIP,SOGA1
15_Summary	GO Biological Processes	GO:0042445	hormone metabolic process	-7.42146	-4.74099	17/218	1636,1646,1733,2028,3292,4311,6696,8630,9227,10891,27284,50506,59272,84649,117247,195814,405753,1244,2695,3458,6352,8609,9971,55088,3479,222236	ACE,AKR1C2,DIO1,ENPEP,HSD17B1,MME,SPP1,HSD17B6,LRAT,PPARGC1A,SULT1B1,DUOX2,ACE2,DGAT2,SLC16A10,SDR16C5,DUOXA2,ABCC2,GIP,IFNG,CCL5,KLF7,NR1H4,CCDC186,IGF1,NAPEPLD
15_Member	GO Biological Processes	GO:0042445	hormone metabolic process	-7.42146	-4.74099	17/218	1636,1646,1733,2028,3292,4311,6696,8630,9227,10891,27284,50506,59272,84649,117247,195814,405753	ACE,AKR1C2,DIO1,ENPEP,HSD17B1,MME,SPP1,HSD17B6,LRAT,PPARGC1A,SULT1B1,DUOX2,ACE2,DGAT2,SLC16A10,SDR16C5,DUOXA2
15_Member	GO Biological Processes	GO:0010817	regulation of hormone levels	-6.06991	-3.67669	24/506	1244,1636,1646,1733,2028,2695,3292,3458,4311,6352,6696,8609,8630,9227,9971,10891,27284,50506,55088,59272,84649,117247,195814,405753	ABCC2,ACE,AKR1C2,DIO1,ENPEP,GIP,HSD17B1,IFNG,MME,CCL5,SPP1,KLF7,HSD17B6,LRAT,NR1H4,PPARGC1A,SULT1B1,DUOX2,CCDC186,ACE2,DGAT2,SLC16A10,SDR16C5,DUOXA2
15_Member	GO Biological Processes	GO:0034308	primary alcohol metabolic process	-3.54866	-1.83725	7/98	1646,3479,9227,27284,84649,195814,222236	AKR1C2,IGF1,LRAT,SULT1B1,DGAT2,SDR16C5,NAPEPLD
15_Member	Reactome Gene Sets	R-HSA-2453902	The canonical retinoid cycle in rods (twilight vision)	-3.45435	-1.69298	4/23	3292,8630,9227,222236	HSD17B1,HSD17B6,LRAT,NAPEPLD
15_Member	GO Biological Processes	GO:0034754	cellular hormone metabolic process	-2.95531	-1.34564	8/137	1646,3292,6696,8630,9227,10891,84649,195814	AKR1C2,HSD17B1,SPP1,HSD17B6,LRAT,PPARGC1A,DGAT2,SDR16C5
16_Summary	GO Biological Processes	GO:0071407	cellular response to organic cyclic compound	-7.25915	-4.56478	26/585	343,610,1244,1373,1811,3434,3673,4040,4306,4481,5105,5139,5465,6352,6505,6532,6772,7098,9420,9971,10142,10891,11057,57476,57724,64135,24145,50506	AQP8,HCN2,ABCC2,CPS1,SLC26A3,IFIT1,ITGA2,LRP6,NR3C2,MSR1,PCK1,PDE3A,PPARA,CCL5,SLC1A1,SLC6A4,STAT1,TLR3,CYP7B1,NR1H4,AKAP9,PPARGC1A,ABHD2,GRAMD1B,EPG5,IFIH1,PANX1,DUOX2
16_Member	GO Biological Processes	GO:0071407	cellular response to organic cyclic compound	-7.25915	-4.56478	26/585	343,610,1244,1373,1811,3434,3673,4040,4306,4481,5105,5139,5465,6352,6505,6532,6772,7098,9420,9971,10142,10891,11057,57476,57724,64135	AQP8,HCN2,ABCC2,CPS1,SLC26A3,IFIT1,ITGA2,LRP6,NR3C2,MSR1,PCK1,PDE3A,PPARA,CCL5,SLC1A1,SLC6A4,STAT1,TLR3,CYP7B1,NR1H4,AKAP9,PPARGC1A,ABHD2,GRAMD1B,EPG5,IFIH1
16_Member	GO Biological Processes	GO:0014074	response to purine-containing compound	-5.56135	-3.27892	12/149	343,610,1373,1811,5105,5139,6532,6772,10142,10891,24145,50506	AQP8,HCN2,CPS1,SLC26A3,PCK1,PDE3A,SLC6A4,STAT1,AKAP9,PPARGC1A,PANX1,DUOX2
16_Member	GO Biological Processes	GO:0046683	response to organophosphorus	-5.28964	-3.08629	11/132	343,610,1373,1811,5105,5139,6532,6772,10142,24145,50506	AQP8,HCN2,CPS1,SLC26A3,PCK1,PDE3A,SLC6A4,STAT1,AKAP9,PANX1,DUOX2
16_Member	GO Biological Processes	GO:0071320	cellular response to cAMP	-4.17079	-2.27446	6/54	343,610,1373,1811,5105,10142	AQP8,HCN2,CPS1,SLC26A3,PCK1,AKAP9
16_Member	GO Biological Processes	GO:0051591	response to cAMP	-4.06497	-2.1473	8/94	343,610,1373,1811,5105,6772,10142,50506	AQP8,HCN2,CPS1,SLC26A3,PCK1,STAT1,AKAP9,DUOX2
17_Summary	Reactome Gene Sets	R-HSA-2022377	Metabolism of Angiotensinogen to Angiotensins	-7.14438	-4.49868	6/18	290,1636,2028,2999,4311,59272,4012,659,2149,2982,3043,5465,6518,80763,143872,2695,3479,10004,187,4306,6890,5592	ANPEP,ACE,ENPEP,GZMH,MME,ACE2,LNPEP,BMPR2,F2R,GUCY1A1,HBB,PPARA,SLC2A5,SPX,ARHGAP42,GIP,IGF1,NAALADL1,APLNR,NR3C2,TAP1,PRKG1
17_Member	Reactome Gene Sets	R-HSA-2022377	Metabolism of Angiotensinogen to Angiotensins	-7.14438	-4.49868	6/18	290,1636,2028,2999,4311,59272	ANPEP,ACE,ENPEP,GZMH,MME,ACE2
17_Member	KEGG Pathway	hsa04614	Renin-angiotensin system	-6.43262	-3.91435	6/23	290,1636,2028,4012,4311,59272	ANPEP,ACE,ENPEP,LNPEP,MME,ACE2
17_Member	KEGG Pathway	ko04614	Renin-angiotensin system	-6.43262	-3.91435	6/23	290,1636,2028,4012,4311,59272	ANPEP,ACE,ENPEP,LNPEP,MME,ACE2
17_Member	GO Biological Processes	GO:0008217	regulation of blood pressure	-6.03332	-3.65838	14/186	290,659,1636,2028,2149,2982,3043,4012,4311,5465,6518,59272,80763,143872	ANPEP,BMPR2,ACE,ENPEP,F2R,GUCY1A1,HBB,LNPEP,MME,PPARA,SLC2A5,ACE2,SPX,ARHGAP42
17_Member	GO Biological Processes	GO:0001991	regulation of systemic arterial blood pressure by circulatory renin-angiotensin	-5.87103	-3.50495	5/16	1636,2028,2149,4311,59272	ACE,ENPEP,F2R,MME,ACE2
17_Member	GO Biological Processes	GO:0002002	regulation of angiotensin levels in blood	-5.27048	-3.07609	4/10	1636,2028,4311,59272	ACE,ENPEP,MME,ACE2
17_Member	GO Biological Processes	GO:0002003	angiotensin maturation	-5.27048	-3.07609	4/10	1636,2028,4311,59272	ACE,ENPEP,MME,ACE2
17_Member	GO Biological Processes	GO:0003081	regulation of systemic arterial blood pressure by renin-angiotensin	-5.01659	-2.9053	5/23	1636,2028,2149,4311,59272	ACE,ENPEP,F2R,MME,ACE2
17_Member	GO Biological Processes	GO:0003073	regulation of systemic arterial blood pressure	-4.84262	-2.73619	9/96	659,1636,2028,2149,4311,6518,59272,80763,143872	BMPR2,ACE,ENPEP,F2R,MME,SLC2A5,ACE2,SPX,ARHGAP42
17_Member	Reactome Gene Sets	R-HSA-2980736	Peptide hormone metabolism	-4.62611	-2.59684	8/91	290,1636,2028,2695,2999,3479,4311,59272	ANPEP,ACE,ENPEP,GIP,GZMH,IGF1,MME,ACE2
17_Member	GO Biological Processes	GO:0003044	regulation of systemic arterial blood pressure mediated by a chemical signal	-4.51905	-2.51527	6/47	1636,2028,2149,4311,6518,59272	ACE,ENPEP,F2R,MME,SLC2A5,ACE2
17_Member	GO Biological Processes	GO:0043171	peptide catabolic process	-4.35013	-2.4133	5/31	290,1636,2028,4012,10004	ANPEP,ACE,ENPEP,LNPEP,NAALADL1
17_Member	GO Biological Processes	GO:0001990	regulation of systemic arterial blood pressure by hormone	-3.9685	-2.12497	5/37	1636,2028,2149,4311,59272	ACE,ENPEP,F2R,MME,ACE2
17_Member	GO Biological Processes	GO:1903596	regulation of gap junction assembly	-3.77352	-1.99387	3/9	187,1636,59272	APLNR,ACE,ACE2
17_Member	GO Biological Processes	GO:0016486	peptide hormone processing	-3.62835	-1.88678	4/24	1636,2028,4311,59272	ACE,ENPEP,MME,ACE2
17_Member	GO Biological Processes	GO:0140448	signaling receptor ligand precursor processing	-3.55705	-1.8437	4/25	1636,2028,4311,59272	ACE,ENPEP,MME,ACE2
17_Member	GO Biological Processes	GO:0016264	gap junction assembly	-2.89857	-1.3491	3/17	187,1636,59272	APLNR,ACE,ACE2
17_Member	WikiPathways	WP554	ACE inhibitor pathway	-2.89857	-1.3491	3/17	1636,4306,59272	ACE,NR3C2,ACE2
17_Member	GO Biological Processes	GO:0050886	endocrine process	-2.35433	-0.930645	5/83	1636,2028,2149,4311,59272	ACE,ENPEP,F2R,MME,ACE2
17_Member	GO Biological Processes	GO:0002474	antigen processing and presentation of peptide antigen via MHC class I	-2.26121	-0.856147	3/28	1636,4012,6890	ACE,LNPEP,TAP1
17_Member	WikiPathways	WP4969	RAS and bradykinin pathways in COVID-19	-2.2179	-0.825141	3/29	1636,5592,59272	ACE,PRKG1,ACE2
18_Summary	Canonical Pathways	M54	PID IL12 2PATHWAY	-7.00457	-4.38323	9/62	356,925,926,1234,3001,3458,6351,6772,30009,10725,3824,6890	FASLG,CD8A,CD8B,CCR5,GZMA,IFNG,CCL4,STAT1,TBX21,NFAT5,KLRD1,TAP1
18_Member	Canonical Pathways	M54	PID IL12 2PATHWAY	-7.00457	-4.38323	9/62	356,925,926,1234,3001,3458,6351,6772,30009	FASLG,CD8A,CD8B,CCR5,GZMA,IFNG,CCL4,STAT1,TBX21
18_Member	WikiPathways	WP4585	Cancer immunotherapy by PD-1 blockade	-3.70312	-1.9402	4/23	925,926,3458,10725	CD8A,CD8B,IFNG,NFAT5
18_Member	KEGG Pathway	hsa04612	Antigen processing and presentation	-2.49437	-1.04382	5/77	925,926,3458,3824,6890	CD8A,CD8B,IFNG,KLRD1,TAP1
18_Member	KEGG Pathway	ko04612	Antigen processing and presentation	-2.49437	-1.04382	5/77	925,926,3458,3824,6890	CD8A,CD8B,IFNG,KLRD1,TAP1
18_Member	Canonical Pathways	M272	PID CD8 TCR DOWNSTREAM PATHWAY	-2.00357	-0.665938	4/65	356,925,926,3458	FASLG,CD8A,CD8B,IFNG
19_Summary	GO Biological Processes	GO:0098586	cellular response to virus	-6.82796	-4.22968	10/85	1687,2537,3627,3665,4938,6352,7098,55601,64135,79132,9246,9636,51191,84166,3458	GSDME,IFI6,CXCL10,IRF7,OAS1,CCL5,TLR3,DDX60,IFIH1,DHX58,UBE2L6,ISG15,HERC5,NLRC5,IFNG
19_Member	GO Biological Processes	GO:0098586	cellular response to virus	-6.82796	-4.22968	10/85	1687,2537,3627,3665,4938,6352,7098,55601,64135,79132	GSDME,IFI6,CXCL10,IRF7,OAS1,CCL5,TLR3,DDX60,IFIH1,DHX58
19_Member	GO Biological Processes	GO:0039530	MDA-5 signaling pathway	-5.07863	-2.94223	4/11	3665,55601,64135,79132	IRF7,DDX60,IFIH1,DHX58
19_Member	GO Biological Processes	GO:0032020	ISG15-protein conjugation	-4.38425	-2.43416	3/6	9246,9636,51191	UBE2L6,ISG15,HERC5
19_Member	Reactome Gene Sets	R-HSA-936440	Negative regulators of DDX58/IFIH1 signaling	-4.08732	-2.20704	5/35	9246,9636,51191,64135,84166	UBE2L6,ISG15,HERC5,IFIH1,NLRC5
19_Member	Reactome Gene Sets	R-HSA-168928	DDX58/IFIH1-mediated induction of interferon-alpha/beta	-4.03336	-2.17271	7/82	3665,9246,9636,51191,64135,79132,84166	IRF7,UBE2L6,ISG15,HERC5,IFIH1,DHX58,NLRC5
19_Member	WikiPathways	WP3865	Novel intracellular components of RIG-I-like receptor (RLR) pathway	-3.87124	-2.06012	6/61	3458,3627,3665,9636,64135,79132	IFNG,CXCL10,IRF7,ISG15,IFIH1,DHX58
19_Member	GO Biological Processes	GO:0039528	cytoplasmic pattern recognition receptor signaling pathway in response to virus	-2.98419	-1.41277	4/35	3665,55601,64135,79132	IRF7,DDX60,IFIH1,DHX58
19_Member	KEGG Pathway	hsa04622	RIG-I-like receptor signaling pathway	-2.6755	-1.17413	5/70	3627,3665,9636,64135,79132	CXCL10,IRF7,ISG15,IFIH1,DHX58
19_Member	KEGG Pathway	ko04622	RIG-I-like receptor signaling pathway	-2.6755	-1.17413	5/70	3627,3665,9636,64135,79132	CXCL10,IRF7,ISG15,IFIH1,DHX58
19_Member	GO Biological Processes	GO:0002753	cytoplasmic pattern recognition receptor signaling pathway	-2.09928	-0.735815	4/61	3665,55601,64135,79132	IRF7,DDX60,IFIH1,DHX58
20_Summary	GO Biological Processes	GO:0001817	regulation of cytokine production	-6.72792	-4.19229	33/799	335,948,2149,3458,3479,3665,3696,4938,4939,5465,5610,6772,7098,7100,7850,7855,9252,9636,9971,10225,10666,11148,24145,27159,30009,51744,56244,59272,64135,64922,79132,91543,114770	APOA1,CD36,F2R,IFNG,IGF1,IRF7,ITGB8,OAS1,OAS2,PPARA,EIF2AK2,STAT1,TLR3,TLR5,IL1R2,FZD5,RPS6KA5,ISG15,NR1H4,CD96,CD226,HHLA2,PANX1,CHIA,TBX21,CD244,BTNL2,ACE2,IFIH1,LRRC19,DHX58,RSAD2,PGLYRP2
20_Member	GO Biological Processes	GO:0001817	regulation of cytokine production	-6.72792	-4.19229	33/799	335,948,2149,3458,3479,3665,3696,4938,4939,5465,5610,6772,7098,7100,7850,7855,9252,9636,9971,10225,10666,11148,24145,27159,30009,51744,56244,59272,64135,64922,79132,91543,114770	APOA1,CD36,F2R,IFNG,IGF1,IRF7,ITGB8,OAS1,OAS2,PPARA,EIF2AK2,STAT1,TLR3,TLR5,IL1R2,FZD5,RPS6KA5,ISG15,NR1H4,CD96,CD226,HHLA2,PANX1,CHIA,TBX21,CD244,BTNL2,ACE2,IFIH1,LRRC19,DHX58,RSAD2,PGLYRP2
20_Member	GO Biological Processes	GO:0001819	positive regulation of cytokine production	-5.4699	-3.20856	20/467	948,2149,3458,3665,4938,4939,5610,6772,7098,7100,7855,9636,9971,10666,11148,24145,51744,64135,79132,91543	CD36,F2R,IFNG,IRF7,OAS1,OAS2,EIF2AK2,STAT1,TLR3,TLR5,FZD5,ISG15,NR1H4,CD226,HHLA2,PANX1,CD244,IFIH1,DHX58,RSAD2
20_Member	GO Biological Processes	GO:0032760	positive regulation of tumor necrosis factor production	-3.44225	-1.75741	7/102	948,3458,4938,4939,7098,7855,64135	CD36,IFNG,OAS1,OAS2,TLR3,FZD5,IFIH1
20_Member	GO Biological Processes	GO:1903557	positive regulation of tumor necrosis factor superfamily cytokine production	-3.34081	-1.68752	7/106	948,3458,4938,4939,7098,7855,64135	CD36,IFNG,OAS1,OAS2,TLR3,FZD5,IFIH1
20_Member	GO Biological Processes	GO:0032640	tumor necrosis factor production	-3.23926	-1.60914	9/180	948,3458,3479,4938,4939,7098,7855,9971,64135	CD36,IFNG,IGF1,OAS1,OAS2,TLR3,FZD5,NR1H4,IFIH1
20_Member	GO Biological Processes	GO:0032680	regulation of tumor necrosis factor production	-3.23926	-1.60914	9/180	948,3458,3479,4938,4939,7098,7855,9971,64135	CD36,IFNG,IGF1,OAS1,OAS2,TLR3,FZD5,NR1H4,IFIH1
20_Member	GO Biological Processes	GO:0032611	interleukin-1 beta production	-3.22041	-1.59589	7/111	335,948,2149,3458,3479,7855,24145	APOA1,CD36,F2R,IFNG,IGF1,FZD5,PANX1
20_Member	GO Biological Processes	GO:0032651	regulation of interleukin-1 beta production	-3.22041	-1.59589	7/111	335,948,2149,3458,3479,7855,24145	APOA1,CD36,F2R,IFNG,IGF1,FZD5,PANX1
20_Member	GO Biological Processes	GO:0071706	tumor necrosis factor superfamily cytokine production	-3.13733	-1.53453	9/186	948,3458,3479,4938,4939,7098,7855,9971,64135	CD36,IFNG,IGF1,OAS1,OAS2,TLR3,FZD5,NR1H4,IFIH1
20_Member	GO Biological Processes	GO:1903555	regulation of tumor necrosis factor superfamily cytokine production	-3.13733	-1.53453	9/186	948,3458,3479,4938,4939,7098,7855,9971,64135	CD36,IFNG,IGF1,OAS1,OAS2,TLR3,FZD5,NR1H4,IFIH1
20_Member	GO Biological Processes	GO:0032612	interleukin-1 production	-3.12527	-1.46599	8/129	335,948,2149,3458,3479,7850,7855,24145	APOA1,CD36,F2R,IFNG,IGF1,IL1R2,FZD5,PANX1
20_Member	GO Biological Processes	GO:0032652	regulation of interleukin-1 production	-3.12527	-1.46599	8/129	335,948,2149,3458,3479,7850,7855,24145	APOA1,CD36,F2R,IFNG,IGF1,IL1R2,FZD5,PANX1
20_Member	GO Biological Processes	GO:0032755	positive regulation of interleukin-6 production	-2.14657	-0.768937	5/93	948,2149,3458,7098,64135	CD36,F2R,IFNG,TLR3,IFIH1
20_Member	GO Biological Processes	GO:0032731	positive regulation of interleukin-1 beta production	-2.07466	-0.720694	4/62	948,3458,7855,24145	CD36,IFNG,FZD5,PANX1
