# Supplementary material for: Commensal microbiota modulates phenotypic characteristics and gene expression in piglet Peyer’s patches
Source: Front Physiol. 2023 Mar 22;14:1084332. doi: 10.3389/fphys.2023.1084332 (PMC10073539; doi:10.3389/fphys.2023.1084332)
Supplement: Supplementary file 3 [file Table6.XLSX]

## Sheet: Supplementary Table S6-1
Trans analysis result in JPP																Trans analysis result in IPP
lncRNA	mRNA	R	Pvalue	Distance	lncRNA_Transcript_ID	Chromsome	Start	End	Strand	Gene name	Chromsome	Start	End	Strand		lncRNA	mRNA	R	Pvalue	Distance	lncRNA_Transcript_ID	Chromsome	Start	End	Strand	Gene name	Chromsome	Start	End	Strand
G12810	ENSSSCG00000009644	0.701606	0.0109922	0	TU23760	14	8381574	8657202	-	ADAM28	14	8375212	8438615	+		G13394	ENSSSCG00000009881	0.87226	0.00021533	0	TU24941	14	38858085	38861883	-	OAS2	14	38827660	38860820	-
G12810	ENSSSCG00000009646	0.817984	0.00114892	0	TU23760	14	8381574	8657202	-	ADAM7	14	8456134	8569115	+		G13394	ENSSSCG00000009881	0.87226	0.00021533	0	TU24940	14	38858085	38861883	-	OAS2	14	38827660	38860820	-
G12810	ENSSSCG00000009646	0.817984	0.00114892	0	TU23762	14	8442960	8963042	-	ADAM7	14	8456134	8569115	+		G13394	ENSSSCG00000046640	0.867449	0.000256878	0	TU24941	14	38858085	38861883	-	OAS1	14	38851918	38859409	-
G12828	ENSSSCG00000009657	0.746466	0.00529098	11391	TU23681	14	10181245	10184052	+	PPP2R2A	14	10195443	10284709	+		G13395	ENSSSCG00000046640	0.867449	0.000256878	0	TU24940	14	38858085	38861883	-	OAS1	14	38851918	38859409	-
G12828	ENSSSCG00000009657	0.746466	0.00529098	11391	TU23682	14	10176677	10184052	+	PPP2R2A	14	10195443	10284709	+		G15246	ENSSSCG00000010679	0.77442	0.0031052	77035	TU28379	14	129084144	129129590	+	EIF3A	14	128967684	129007109	-
G14332	ENSSSCG00000010271	0.839905	0.000628927	1772	TU26673	14	73521974	73523803	+	PRF1	14	73512769	73520202	-		G15246	ENSSSCG00000010680	0.723392	0.00783674	27381	TU28379	14	129110193	129110555	+	DENND10	14	129007239	129056763	+
G16606	ENSSSCG00000015914	0.855982	0.00038119	84967	TU30847	15	73111623	73159867	-	SCN7A	15	72945286	73026656	-		G16655	ENSSSCG00000015947	0.781573	0.00267777	92443	TU30936	15	77696063	77726987	+	DCAF17	15	77564692	77603620	+
G16655	ENSSSCG00000025049	0.860975	0.000322356	925	TU30936	15	77696063	77726987	+	CYBRD1	15	77649040	77695138	+		G16655	ENSSSCG00000015947	0.781573	0.00267777	92943	TU30935	15	77696563	77717927	+	DCAF17	15	77564692	77603620	+
G20203	ENSSSCG00000039176	0.886465	0.000122431	46315	TU37529	17	47853631	47863429	+	WFDC11	17	47909744	47915395	+		G16655	ENSSSCG00000015947	0.781573	0.00267777	82857	TU30937	15	77686477	77726987	+	DCAF17	15	77564692	77603620	+
G20203	ENSSSCG00000007424	0.886981	0.000119783	36978	TU37531	17	47986572	47987707	+	TNNC2	17	48024685	48028638	-		G16655	ENSSSCG00000025049	0.956061	1.19798e-06	925	TU30936	15	77696063	77726987	+	CYBRD1	15	77649040	77695138	+
G20729	ENSSSCG00000016443	0.845139	0.000537587	27223	TU38581	18	6307931	6310611	+	TMEM176A	18	6337834	6342555	-		G16655	ENSSSCG00000025049	0.956061	1.19798e-06	1425	TU30935	15	77696563	77717927	+	CYBRD1	15	77649040	77695138	+
G21120	ENSSSCG00000016600	0.711565	0.00945094	10093	TU39239	18	23209079	23521443	-	TMEM229A	18	23531536	23532648	+		G16655	ENSSSCG00000025049	0.956061	1.19798e-06	0	TU30937	15	77686477	77726987	+	CYBRD1	15	77649040	77695138	+
G21120	ENSSSCG00000016600	0.711565	0.00945094	10093	TU39237	18	23496023	23521443	-	TMEM229A	18	23531536	23532648	+		G16782	ENSSSCG00000015986	0.905866	4.9613e-05	8377	TU31169	15	81978430	81979375	+	HOXD1	15	81987752	81990807	+
G21120	ENSSSCG00000016600	0.711565	0.00945094	10093	TU39242	18	23496023	23521443	-	TMEM229A	18	23531536	23532648	+		G16787	ENSSSCG00000015986	0.705644	0.0103464	36221	TU31181	15	81935803	81951531	-	HOXD1	15	81987752	81990807	+
G21496	ENSSSCG00000016706	0.843032	0.000573027	10472	TU39883	18	45450826	45459947	-	HOXA2	18	45470419	45473347	+		G16787	ENSSSCG00000015986	0.705644	0.0103464	48975	TU31180	15	81935803	81938777	-	HOXD1	15	81987752	81990807	+
G21496	ENSSSCG00000016706	0.843032	0.000573027	10472	TU39884	18	45450826	45459947	-	HOXA2	18	45470419	45473347	+		G18509	ENSSSCG00000033814	0.700847	0.011117	71188	TU34490	16	40029710	40039354	+	SMIM15	16	39954360	39958522	-
G21551	ENSSSCG00000016722	0.702095	0.0109126	24850	TU39984	18	48856268	48860836	+	UBE2D4	18	48733366	48756291	-		G18509	ENSSSCG00000025194	0.821514	0.00104837	66072	TU34490	16	40029710	40039354	+	ZSWIM6	16	40105426	40305376	+
G23720	ENSSSCG00000028995	0.886187	0.00012388	76403	TU44289	2	75572650	75581936	+	TLE2	2	75510004	75536804	+		G18545	ENSSSCG00000022430	0.757024	0.00436112	84826	TU34541	16	47407173	47409859	-	SLC30A5	16	47284718	47322347	+
G23877	ENSSSCG00000014028	0.740201	0.00590914	11983	TU44616	2	79765695	79795593	+	CLK4	2	79729529	79753712	+		G18975	ENSSSCG00000017100	0.828481	0.000869852	28216	TU35281	16	74216207	74217008	-	MTRR	16	74245224	74270802	-
G2427	ENSSSCG00000032214	0.704962	0.0104534	14167	TU4472	1	152570187	152579482	-	SOCS6	1	152593649	152636651	-		G20120	ENSSSCG00000037912	0.719541	0.00833771	80484	TU37376	17	46826468	46884813	-	FITM2	17	46739188	46745984	-
G24349	ENSSSCG00000014195	0.73804	0.00613453	8614	TU45487	2	114864669	114868818	+	MAN2A1	2	114675916	114856055	+		G20729	ENSSSCG00000016443	0.707077	0.0101242	27223	TU38581	18	6307931	6310611	+	TMEM176A	18	6337834	6342555	-
G25629	ENSSSCG00000039842	0.810295	0.00139365	2624	TU47881	3	6543885	6548033	-	ZSCAN25	3	6550657	6583352	+		G23355	ENSSSCG00000013733	0.94915	2.45781e-06	48977	TU43533	2	66190903	66194123	-	BEST2	2	66243100	66247782	-
G31262	ENSSSCG00000000068	0.895564	8.19e-05	0	TU58584	5	7381878	7394501	-	EP300	5	7311171	7393760	-		G23929	ENSSSCG00000014009	0.751065	0.00486925	165	TU44721	2	78202700	78206359	+	CNOT6	2	78124269	78202535	-
G32066	ENSSSCG00000000502	0.829496	0.00084595	90000	TU60002	5	34328137	34336394	-	CNOT2	5	34426394	34549313	+		G23996	ENSSSCG00000014008	0.837364	0.000677386	0	TU44850	2	78121875	78151326	-	SCGB3A1	2	78125960	78127783	+
G3271	ENSSSCG00000005222	0.885002	0.000130196	77971	TU5896	1	217519645	217525532	+	SLC1A1	1	217366499	217441674	-		G25234	ENSSSCG00000014436	0.742583	0.00566809	9837	TU47103	2	150747917	150755166	+	ARHGEF37	2	150660685	150738080	+
G33171	ENSSSCG00000000926	0.749106	0.0050457	98529	TU62037	5	94279561	94285885	-	CEP290	5	94384414	94475057	+		G25280	ENSSSCG00000014430	0.845373	0.000533757	16950	TU47190	2	150440161	150442755	-	ABLIM3	2	150260217	150423211	+
G33870	ENSSSCG00000035772	0.854585	0.000399058	63004	TU63276	6	27205184	27226114	-	CDH5	6	27108609	27142180	+		G25283	ENSSSCG00000014434	0.951647	1.91882e-06	0	TU47193	2	150512303	150705287	-	IL17B	2	150516617	150545581	-
G33870	ENSSSCG00000038053	0.712329	0.00933971	311	TU63276	6	27205184	27226114	-	TK2	6	27226425	27255693	-		G25917	ENSSSCG00000035952	0.713899	0.00911433	77668	TU48429	3	17176688	17214366	+	TGFB1I1	3	17090071	17099020	-
G33870	ENSSSCG00000038053	0.712329	0.00933971	311	TU63277	6	27177832	27226114	-	TK2	6	27226425	27255693	-		G30611	ENSSSCG00000006901	0.702558	0.0108375	70077	TU57263	4	124670656	124689117	+	EVI5	4	124367736	124600579	+
G33870	ENSSSCG00000038151	0.716446	0.00875731	82027	TU63276	6	27205184	27226114	-	CMTM3	6	27308141	27317308	+		G30611	ENSSSCG00000006901	0.702558	0.0108375	82113	TU57262	4	124682692	124689117	+	EVI5	4	124367736	124600579	+
G33870	ENSSSCG00000038151	0.716446	0.00875731	82027	TU63277	6	27177832	27226114	-	CMTM3	6	27308141	27317308	+		G30611	ENSSSCG00000006901	0.702558	0.0108375	57380	TU57261	4	124657959	124689117	+	EVI5	4	124367736	124600579	+
G3400	ENSSSCG00000005257	0.75728	0.00434023	24257	TU6100	1	223807635	223811956	+	TRPM3	1	223836213	224680190	-		G30611	ENSSSCG00000006902	0.739688	0.00596203	41017	TU57263	4	124670656	124689117	+	GFI1	4	124621258	124629639	+
G34513	ENSSSCG00000002994	0.748797	0.00507395	92848	TU64558	6	49124052	49180608	-	CYP2F1	6	49017304	49031204	-		G30611	ENSSSCG00000006902	0.739688	0.00596203	53053	TU57262	4	124682692	124689117	+	GFI1	4	124621258	124629639	+
G3467	ENSSSCG00000005277	0.779508	0.00279624	47064	TU6246	1	229322279	229351182	-	GCNT1	1	229428781	229468284	+		G30611	ENSSSCG00000006902	0.739688	0.00596203	28320	TU57261	4	124657959	124689117	+	GFI1	4	124621258	124629639	+
G36590	ENSSSCG00000028047	0.80964	0.00141622	7404	TU68835	6	118136423	118326329	-	DTNA	6	118333733	118753513	+		G30617	ENSSSCG00000006897	0.720782	0.00817368	42341	TU57272	4	123799202	123819456	-	CCDC18	4	123861797	124009538	-
G37274	ENSSSCG00000037318	0.715366	0.00890736	62542	TU70043	6	163557273	163561518	+	TRABD2B	6	163624060	163837868	+		G30617	ENSSSCG00000006897	0.720782	0.00817368	42341	TU57273	4	123799202	123819456	-	CCDC18	4	123861797	124009538	-
G37714	ENSSSCG00000033009	0.734655	0.00650044	21486	TU70949	7	7443683	7444449	-	GCNT2	7	7328214	7422197	+		G30617	ENSSSCG00000006897	0.720782	0.00817368	42341	TU57274	4	123799202	123819456	-	CCDC18	4	123861797	124009538	-
G37714	ENSSSCG00000001041	0.745464	0.0053864	340	TU70949	7	7443683	7444449	-	PAK1IP1	7	7444789	7456716	+		G31081	ENSSSCG00000037958	0.872216	0.000215685	10665	TU58250	5	7109292	7134136	+	TOB2	5	7086587	7098627	+
G37714	ENSSSCG00000001042	0.861736	0.000314051	37233	TU70949	7	7443683	7444449	-	MAK	7	7481682	7538282	-		G31081	ENSSSCG00000037958	0.872216	0.000215685	10665	TU58251	5	7109292	7134136	+	TOB2	5	7086587	7098627	+
G4602	ENSSSCG00000031212	0.880227	0.00015824	0	TU8414	10	11837760	11848190	-	CHML	10	11835582	11845804	+		G31081	ENSSSCG00000033036	0.822826	0.00101276	14497	TU58250	5	7109292	7134136	+	ZC3H7B	5	7148633	7201056	-
G5058	ENSSSCG00000010966	0.746065	0.00532903	0	TU9320	10	32112392	32115877	-	CCL19	10	32110064	32112739	+		G31081	ENSSSCG00000033036	0.822826	0.00101276	14497	TU58251	5	7109292	7134136	+	ZC3H7B	5	7148633	7201056	-
G7311	ENSSSCG00000017169	0.851998	0.000433854	51616	TU13483	12	4540696	4547259	-	SEC14L1	12	4441114	4489080	-		G31262	ENSSSCG00000000068	0.894167	8.73312e-05	0	TU58584	5	7381878	7394501	-	EP300	5	7311171	7393760	-
G7419	ENSSSCG00000034373	0.910613	3.86e-05	42293	TU13461	12	3800321	3804135	+	TNRC6C	12	3846428	3935391	-		G33870	ENSSSCG00000032632	0.832849	0.000770562	94223	TU63276	6	27205184	27226114	-	CMTM4	6	27320337	27391471	-
G760	ENSSSCG00000027613	0.732876	0.00669915	13767	TU1379	1	39581007	39584931	+	TRDN	1	39180879	39567240	+		G33870	ENSSSCG00000032632	0.832849	0.000770562	94223	TU63277	6	27205184	27226114	-	CMTM4	6	27320337	27391471	-
G7654	ENSSSCG00000017283	0.707524	0.0100555	76248	TU14129	12	14945770	14976759	+	CD79B	12	15053007	15056441	+		G35557	ENSSSCG00000020992	0.711445	0.00946854	0	TU66909	6	76941734	76952615	-	IGSF21	6	76688272	76947293	+
G7654	ENSSSCG00000034212	0.873941	0.000202129	88150	TU14129	12	14945770	14976759	+	GH1	12	15064909	15066696	+		G35557	ENSSSCG00000020992	0.711445	0.00946854	0	TU66910	6	76941734	76952615	-	IGSF21	6	76688272	76947293	+
G7654	ENSSSCG00000041822	0.776838	0.00295529	68437	TU14049	12	15018222	15023296	-	SMARCD2	12	15091733	15101899	+		G35989	ENSSSCG00000025834	0.714056	0.00909206	99782	TU67704	6	89061647	89063581	+	FNDC5	6	89163363	89173792	-
G8243	ENSSSCG00000017605	0.891342	9.91e-05	6559	TU15269	12	31656601	31689290	-	MMD	12	31695849	31723726	-		G35989	ENSSSCG00000025834	0.714056	0.00909206	99782	TU67705	6	89061647	89063581	+	FNDC5	6	89163363	89173792	-
G8458	ENSSSCG00000017720	0.701511	0.0110078	86635	TU15684	12	40818046	40847622	+	CCL1	12	40728014	40731411	+		G36658	ENSSSCG00000003699	0.741462	0.00578059	81163	TU68956	6	106772809	106819313	-	GREB1L	6	106419943	106691646	+
G8646	ENSSSCG00000017798	0.968877	2.18e-07	3129	TU16016	12	46400576	46408706	-	TMIGD1	12	46411835	46464956	-		G367	ENSSSCG00000004123	0.742843	0.00564217	80773	TU685	1	21129560	21194503	+	UTRN	1	20511240	21048787	-
G8646	ENSSSCG00000017799	0.732965	0.00668912	76637	TU16036	12	46609659	46615997	-	CPD	12	46462265	46533022	+		G36743	ENSSSCG00000003799	0.889289	0.000108479	38270	TU69107	6	145320062	145399363	-	IL12RB2	6	145212973	145281792	-
G9100	ENSSSCG00000035051	0.801197	0.00173289	4344	TU16849	12	59454036	59460933	-	ADORA2B	12	59393220	59449692	-		G37308	ENSSSCG00000003791	0.704387	0.0105444	5524	TU70113	6	142647597	142706909	-	SRSF11	6	142621924	142642073	-
G9100	ENSSSCG00000023747	0.754886	0.00453861	35240	TU16849	12	59454036	59460933	-	TTC19	12	59393220	59418796	-		G37809	ENSSSCG00000001049	0.790673	0.00220054	5948	TU71060	7	8504736	8509417	-	HIVEP1	7	8515365	8661687	+
G9284	ENSSSCG00000018049	0.968449	2.34e-07	0	TU17209	12	60388609	60397809	-	SLC5A10	12	60281878	60396630	-		G38104	ENSSSCG00000001234	0.799954	0.00178372	81339	TU71551	7	22632707	22633686	-	TRIM10	7	22715025	22732141	-
G9284	ENSSSCG00000038189	0.775416	0.0030428	37464	TU17209	12	60388609	60397809	-	SMCR8	12	60435273	60443520	-		G4602	ENSSSCG00000031212	0.772504	0.00322809	0	TU8414	10	11837760	11848190	-	CHML	10	11835582	11845804	+
G9284	ENSSSCG00000035839	0.757952	0.00428578	45922	TU17209	12	60388609	60397809	-	TOP3A	12	60443731	60469040	+		G4889	ENSSSCG00000023031	0.70042	0.0111875	60461	TU9002	10	23823857	23831564	-	TNNT2	10	23749335	23763396	-
G9284	ENSSSCG00000039324	0.823722	0.000988994	77924	TU17209	12	60388609	60397809	-	FLII	12	60475733	60487415	+		G5357	ENSSSCG00000011034	0.858453	0.000351114	39293	TU9870	10	43794433	43878907	-	ST8SIA6	10	43601674	43755140	-
G9284	ENSSSCG00000040859	0.950272	2.2e-06	89532	TU17209	12	60388609	60397809	-	LLGL1	12	60487341	60500451	-		G5923	ENSSSCG00000022247	0.789892	0.00223872	31528	TU10853	10	60090024	60100761	-	PROSER2	10	60033529	60058496	-
G9853	ENSSSCG00000011435	0.713682	0.00914523	41646	TU18405	13	34413488	34417376	-	TWF2	13	34361292	34371842	-		G6059	ENSSSCG00000009331	0.71221	0.00935705	98271	TU11141	11	7661008	7674825	-	MEDAG	11	7545493	7562737	+
G7311	ENSSSCG00000017169	0.851998	0.000433854	12082	TU13423	12	4424075	4429032	+	SEC14L1	12	4441114	4489080	-		G6059	ENSSSCG00000009331	0.71221	0.00935705	56576	TU11139	11	7619313	7674825	-	MEDAG	11	7545493	7562737	+
G7311	ENSSSCG00000017169	0.851998	0.000433854	7645	TU13425	12	4426548	4433469	+	SEC14L1	12	4441114	4489080	-		G6059	ENSSSCG00000046261	0.813248	0.00129536	67465	TU11141	11	7661008	7674825	-	TEX26	11	7561605	7593543	+
																G6059	ENSSSCG00000046261	0.813248	0.00129536	80778	TU11140	11	7674321	7674825	-	TEX26	11	7561605	7593543	+
																G6059	ENSSSCG00000046261	0.813248	0.00129536	25770	TU11139	11	7619313	7674825	-	TEX26	11	7561605	7593543	+
																G6892	ENSSSCG00000009505	0.768798	0.00347616	0	TU12606	11	66633789	66665571	-	MBNL2	11	66385802	66641653	+
																G6892	ENSSSCG00000039812	0.822813	0.0010131	13681	TU12606	11	66633789	66665571	-	RAP2A	11	66679252	66720063	+
																G7887	ENSSSCG00000017340	0.822558	0.00101994	63270	TU14514	12	18119637	18140620	-	DCAKD	12	18203890	18365138	+
																G7887	ENSSSCG00000017340	0.822558	0.00101994	61299	TU14513	12	18119637	18142591	-	DCAKD	12	18203890	18365138	+
																G981	ENSSSCG00000004332	0.802235	0.00169127	85479	TU1746	1	58290318	58461678	+	BACH2	1	57899789	58204839	-
																G981	ENSSSCG00000004332	0.802235	0.00169127	85479	TU1747	1	58290318	58318841	+	BACH2	1	57899789	58204839	-
																G981	ENSSSCG00000004332	0.802235	0.00169127	85479	TU1745	1	58290318	58461678	+	BACH2	1	57899789	58204839	-
																G981	ENSSSCG00000004332	0.802235	0.00169127	85479	TU1750	1	58290318	58424277	+	BACH2	1	57899789	58204839	-
																G981	ENSSSCG00000004334	0.869484	0.000238602	20278	TU1746	1	58290318	58461678	+	MAP3K7	1	58481956	58548057	-
																G981	ENSSSCG00000004334	0.869484	0.000238602	20278	TU1751	1	58423887	58461678	+	MAP3K7	1	58481956	58548057	-
																G981	ENSSSCG00000004334	0.869484	0.000238602	20278	TU1752	1	58455525	58461678	+	MAP3K7	1	58481956	58548057	-
																G981	ENSSSCG00000004334	0.869484	0.000238602	20278	TU1745	1	58290318	58461678	+	MAP3K7	1	58481956	58548057	-
																G981	ENSSSCG00000004334	0.869484	0.000238602	57679	TU1750	1	58290318	58424277	+	MAP3K7	1	58481956	58548057	-
																G981	ENSSSCG00000004334	0.869484	0.000238602	20278	TU1748	1	58371640	58461678	+	MAP3K7	1	58481956	58548057	-

## Sheet: Supplementary Table S6-2
Cis analysis result in JPP														Cis analysis result in IPP
Distance	lncRNA_Gene_Id	lncRNA_Transcript_ID	Chromsome	Start	End	Strand	Gene_ID	Gene name	Chromsome	Start	End	Strand		Distance	lncRNA_Gene_Id	lncRNA_Transcript_ID	Chromsome	Start	End	Strand	Gene_ID	Gene name	Chromsome	Start	End	Strand
78888	G10706	TU19815	13	71641667	71788395	-	ENSSSCG00000031176	GP9	13	71560012	71562779	+		41249	G10894	TU20176	13	96921939	96959258	+	ENSSSCG00000026579	LEKR1	13	96651960	96880690	+
45418	G10706	TU19815	13	71641667	71788395	-	ENSSSCG00000037568	RAB43	13	71562350	71596249	-		64649	G10894	TU20177	13	96945339	96959258	+	ENSSSCG00000026579	LEKR1	13	96651960	96880690	+
0	G10706	TU19815	13	71641667	71788395	-	ENSSSCG00000040879	CNBP	13	71630565	71646564	-		41249	G10894	TU20178	13	96921939	96923549	+	ENSSSCG00000026579	LEKR1	13	96651960	96880690	+
0	G10706	TU19815	13	71641667	71788395	-	ENSSSCG00000011616	COPG1	13	71672733	71730399	+		30476	G10894	TU20178	13	96921939	96923549	+	ENSSSCG00000029352	CCNL1	13	96954025	97002546	-
0	G10706	TU19815	13	71641667	71788395	-	ENSSSCG00000011611	HMCES	13	71732277	71753504	+		41249	G10894	TU20175	13	96921939	96928185	+	ENSSSCG00000026579	LEKR1	13	96651960	96880690	+
95887	G10706	TU19815	13	71641667	71788395	-	ENSSSCG00000011612	RPN1	13	71884282	71941263	+		25840	G10894	TU20175	13	96921939	96928185	+	ENSSSCG00000029352	CCNL1	13	96954025	97002546	-
3917	G12135	TU22445	13	189134887	189144797	-	ENSSSCG00000012021	MRPL39	13	189148714	189167880	-		92443	G16655	TU30936	15	77696063	77726987	+	ENSSSCG00000015947	DCAF17	15	77564692	77603620	+
21171	G12135	TU22445	13	189134887	189144797	-	ENSSSCG00000023028	JAM2	13	189165968	189275839	+		925	G16655	TU30936	15	77696063	77726987	+	ENSSSCG00000025049	CYBRD1	15	77649040	77695138	+
89946	G12450	TU23031	13	197042185	197078265	-	ENSSSCG00000033115	IFNAR1	13	196925704	196952239	+		76362	G16655	TU30936	15	77696063	77726987	+	ENSSSCG00000015948	DYNC1I2	15	77803349	77859622	+
6581	G12450	TU23031	13	197042185	197078265	-	ENSSSCG00000034378	IFNGR2	13	197007303	197035604	+		92943	G16655	TU30935	15	77696563	77717927	+	ENSSSCG00000015947	DCAF17	15	77564692	77603620	+
30080	G12450	TU23031	13	197042185	197078265	-	ENSSSCG00000028192	DNAJC28	13	197108345	197114456	-		1425	G16655	TU30935	15	77696563	77717927	+	ENSSSCG00000025049	CYBRD1	15	77649040	77695138	+
52639	G12450	TU23031	13	197042185	197078265	-	ENSSSCG00000030677	GART	13	197130904	197161891	-		85422	G16655	TU30935	15	77696563	77717927	+	ENSSSCG00000015948	DYNC1I2	15	77803349	77859622	+
83849	G12450	TU23031	13	197042185	197078265	-	ENSSSCG00000023674	SON	13	197162114	197194078	+		82857	G16655	TU30937	15	77686477	77726987	+	ENSSSCG00000015947	DCAF17	15	77564692	77603620	+
47341	G1279	TU2272	1	77588551	77596372	+	ENSSSCG00000004420	TRAF3IP2	1	77480926	77541210	-		0	G16655	TU30937	15	77686477	77726987	+	ENSSSCG00000025049	CYBRD1	15	77649040	77695138	+
0	G12810	TU23760	14	8381574	8657202	-	ENSSSCG00000009644	ADAM28	14	8375212	8438615	+		76362	G16655	TU30937	15	77686477	77726987	+	ENSSSCG00000015948	DYNC1I2	15	77803349	77859622	+
0	G12810	TU23760	14	8381574	8657202	-	ENSSSCG00000009646	ADAM7	14	8456134	8569115	+		67208	G18065	TU33633	15	139551879	139557519	-	ENSSSCG00000016364	GPC1	15	139457669	139484671	+
0	G12810	TU23760	14	8381574	8657202	-	ENSSSCG00000009645	ADAMDEC1	14	8456134	8553836	+		12441	G18065	TU33633	15	139551879	139557519	-	ENSSSCG00000028180	DUSP28	15	139537324	139539438	+
87768	G12810	TU23761	14	8656883	8963042	-	ENSSSCG00000009646	ADAM7	14	8456134	8569115	+		629	G18065	TU33633	15	139551879	139557519	-	ENSSSCG00000016367	RNPEPL1	15	139542602	139551250	+
27708	G12810	TU23761	14	8656883	8963042	-	ENSSSCG00000009649	NEFL	14	8990750	8997300	-		147	G18065	TU33633	15	139551879	139557519	-	ENSSSCG00000037779	CAPN10	15	139557666	139570181	+
55632	G12810	TU23758	14	8853934	8935118	-	ENSSSCG00000009649	NEFL	14	8990750	8997300	-		13567	G18065	TU33633	15	139551879	139557519	-	ENSSSCG00000040095	GPR35	15	139571086	139591632	+
4345	G12810	TU23762	14	8442960	8963042	-	ENSSSCG00000009644	ADAM28	14	8375212	8438615	+		53107	G18065	TU33633	15	139551879	139557519	-	ENSSSCG00000016401	KIF1A	15	139610626	139694826	-
0	G12810	TU23762	14	8442960	8963042	-	ENSSSCG00000009646	ADAM7	14	8456134	8569115	+		88888	G20120	TU37376	17	46826468	46884813	-	ENSSSCG00000007373	GDAP1L1	17	46709391	46737580	+
0	G12810	TU23762	14	8442960	8963042	-	ENSSSCG00000009645	ADAMDEC1	14	8456134	8553836	+		80484	G20120	TU37376	17	46826468	46884813	-	ENSSSCG00000037912	FITM2	17	46739188	46745984	-
27708	G12810	TU23762	14	8442960	8963042	-	ENSSSCG00000009649	NEFL	14	8990750	8997300	-		48644	G20120	TU37376	17	46826468	46884813	-	ENSSSCG00000007370	R3HDML	17	46767253	46777824	+
87768	G12810	TU23759	14	8656883	8935118	-	ENSSSCG00000009646	ADAM7	14	8456134	8569115	+		0	G20120	TU37376	17	46826468	46884813	-	ENSSSCG00000007371	HNF4A	17	46783777	46847503	+
55632	G12810	TU23759	14	8656883	8935118	-	ENSSSCG00000009649	NEFL	14	8990750	8997300	-		10588	G20120	TU37376	17	46826468	46884813	-	ENSSSCG00000039591	SERINC3	17	46895401	46924792	-
12921	G12810	TU23757	14	8582036	8935118	-	ENSSSCG00000009646	ADAM7	14	8456134	8569115	+		48690	G20120	TU37376	17	46826468	46884813	-	ENSSSCG00000022998	PKIG	17	46933503	47044049	+
28200	G12810	TU23757	14	8582036	8935118	-	ENSSSCG00000009645	ADAMDEC1	14	8456134	8553836	+		78286	G20120	TU37375	17	46856110	46881757	-	ENSSSCG00000007370	R3HDML	17	46767253	46777824	+
55632	G12810	TU23757	14	8582036	8935118	-	ENSSSCG00000009649	NEFL	14	8990750	8997300	-		8607	G20120	TU37375	17	46856110	46881757	-	ENSSSCG00000007371	HNF4A	17	46783777	46847503	+
71963	G14232	TU26496	14	64160621	64162025	-	ENSSSCG00000010214	CDK1	14	64233988	64395453	+		13644	G20120	TU37375	17	46856110	46881757	-	ENSSSCG00000039591	SERINC3	17	46895401	46924792	-
71963	G14232	TU26495	14	64160621	64162025	-	ENSSSCG00000010214	CDK1	14	64233988	64395453	+		51746	G20120	TU37375	17	46856110	46881757	-	ENSSSCG00000022998	PKIG	17	46933503	47044049	+
55079	G1478	TU2654	1	95436571	95447850	+	ENSSSCG00000004492	SLC14A1	1	95354805	95381492	+		99645	G20729	TU38581	18	6307931	6310611	+	ENSSSCG00000024431	ATG9B	18	6200639	6208286	+
27597	G1478	TU2654	1	95436571	95447850	+	ENSSSCG00000004493	SIGLEC15	1	95475447	95492709	+		78993	G20729	TU38581	18	6307931	6310611	+	ENSSSCG00000016450	NOS3	18	6209156	6228938	-
50867	G1478	TU2654	1	95436571	95447850	+	ENSSSCG00000021072	EPG5	1	95498717	95616755	-		28820	G20729	TU38581	18	6307931	6310611	+	ENSSSCG00000016448	KCNH2	18	6243524	6279111	+
84001	G14838	TU27621	14	104190577	104194227	-	ENSSSCG00000010470	IDE	14	103992037	104106576	-		27223	G20729	TU38581	18	6307931	6310611	+	ENSSSCG00000016443	TMEM176A	18	6337834	6342555	-
13198	G14838	TU27621	14	104190577	104194227	-	ENSSSCG00000010471	KIF11	14	104125898	104177379	+		85592	G20729	TU38581	18	6307931	6310611	+	ENSSSCG00000016449	GIMAP2	18	6396203	6401269	-
116	G14838	TU27621	14	104190577	104194227	-	ENSSSCG00000036314	HHEX	14	104194343	104200221	+		89853	G24454	TU45683	2	103750932	103772252	+	ENSSSCG00000014173	LNPEP	2	103567601	103661079	+
63680	G14984	TU27876	14	110665401	110667259	-	ENSSSCG00000010536	CNNM1	14	110539426	110601721	+		89853	G24454	TU45671	2	103750932	103775652	+	ENSSSCG00000014173	LNPEP	2	103567601	103661079	+
29527	G14984	TU27876	14	110665401	110667259	-	ENSSSCG00000010537	GOT1	14	110608430	110635874	-		89853	G24454	TU45666	2	103750932	103772252	+	ENSSSCG00000014173	LNPEP	2	103567601	103661079	+
53138	G14984	TU27876	14	110665401	110667259	-	ENSSSCG00000010538	NKX2-3	14	110720397	110724001	+		89853	G24454	TU45669	2	103750932	103775652	+	ENSSSCG00000014173	LNPEP	2	103567601	103661079	+
68858	G15337	TU28533	14	132172453	132211552	+	ENSSSCG00000010703	HTRA1	14	132043006	132103595	+		91063	G24454	TU45681	2	103752142	103772252	+	ENSSSCG00000014173	LNPEP	2	103567601	103661079	+
62689	G15337	TU28533	14	132172453	132211552	+	ENSSSCG00000002978	PSP-II	14	132274241	132320855	+		89853	G24454	TU45670	2	103750932	103757089	+	ENSSSCG00000014173	LNPEP	2	103567601	103661079	+
76316	G15337	TU28531	14	132179911	132211281	+	ENSSSCG00000010703	HTRA1	14	132043006	132103595	+		89853	G24454	TU45668	2	103750932	103772252	+	ENSSSCG00000014173	LNPEP	2	103567601	103661079	+
62960	G15337	TU28531	14	132179911	132211281	+	ENSSSCG00000002978	PSP-II	14	132274241	132320855	+		89853	G24454	TU45673	2	103750932	103775652	+	ENSSSCG00000014173	LNPEP	2	103567601	103661079	+
68858	G15337	TU28532	14	132172453	132211626	+	ENSSSCG00000010703	HTRA1	14	132043006	132103595	+		89853	G24454	TU45679	2	103750932	103772252	+	ENSSSCG00000014173	LNPEP	2	103567601	103661079	+
62615	G15337	TU28532	14	132172453	132211626	+	ENSSSCG00000002978	PSP-II	14	132274241	132320855	+		89853	G24454	TU45676	2	103750932	103772252	+	ENSSSCG00000014173	LNPEP	2	103567601	103661079	+
19551	G15807	TU29394	15	23404014	23406118	+	ENSSSCG00000015712	DDX18	15	23425669	23442980	+		89853	G24454	TU45682	2	103750932	103772252	+	ENSSSCG00000014173	LNPEP	2	103567601	103661079	+
86786	G15807	TU29394	15	23404014	23406118	+	ENSSSCG00000015714	CCDC93	15	23492904	23593742	-		76211	G24840	TU46399	2	141900938	141910964	-	ENSSSCG00000021082	NRG2	2	141662369	141824727	-
13581	G15896	TU29564	15	20088258	20091265	-	ENSSSCG00000015710	ACTR3	15	20104846	20208186	+		14608	G24840	TU46399	2	141900938	141910964	-	ENSSSCG00000050498	PURA	2	141884354	141886330	+
92443	G16655	TU30936	15	77696063	77726987	+	ENSSSCG00000015947	DCAF17	15	77564692	77603620	+		97998	G24840	TU46399	2	141900938	141910964	-	ENSSSCG00000038493	PFDN1	2	142008962	142077925	-
925	G16655	TU30936	15	77696063	77726987	+	ENSSSCG00000025049	CYBRD1	15	77649040	77695138	+		4147	G25276	TU47181	2	150252321	150284762	-	ENSSSCG00000023279	SH3TC2	2	150183482	150248174	-
76362	G16655	TU30936	15	77696063	77726987	+	ENSSSCG00000015948	DYNC1I2	15	77803349	77859622	+		4019	G25276	TU47182	2	150252193	150284762	-	ENSSSCG00000023279	SH3TC2	2	150183482	150248174	-
92943	G16655	TU30935	15	77696563	77717927	+	ENSSSCG00000015947	DCAF17	15	77564692	77603620	+		95227	G25660	TU47950	3	11115187	11192022	+	ENSSSCG00000035928	CLDN3	3	11019295	11019960	-
1425	G16655	TU30935	15	77696563	77717927	+	ENSSSCG00000025049	CYBRD1	15	77649040	77695138	+		61262	G25660	TU47950	3	11115187	11192022	+	ENSSSCG00000007718	CLDN4	3	11039706	11053925	+
85422	G16655	TU30935	15	77696563	77717927	+	ENSSSCG00000015948	DYNC1I2	15	77803349	77859622	+		57483	G25660	TU47950	3	11115187	11192022	+	ENSSSCG00000007717	METTL27	3	11054828	11057704	-
82857	G16655	TU30937	15	77686477	77726987	+	ENSSSCG00000015947	DCAF17	15	77564692	77603620	+		35308	G25660	TU47950	3	11115187	11192022	+	ENSSSCG00000007716	TMEM270	3	11076099	11079879	+
0	G16655	TU30937	15	77686477	77726987	+	ENSSSCG00000025049	CYBRD1	15	77649040	77695138	+		22051	G25660	TU47950	3	11115187	11192022	+	ENSSSCG00000025858	ELN	3	11214073	11244897	+
76362	G16655	TU30937	15	77686477	77726987	+	ENSSSCG00000015948	DYNC1I2	15	77803349	77859622	+		60623	G25660	TU47950	3	11115187	11192022	+	ENSSSCG00000030378	LIMK1	3	11252645	11279285	+
25947	G16856	TU31307	15	90176294	90274126	+	ENSSSCG00000016022	ZNF804A	15	89842989	90150347	+		50393	G26152	TU48905	3	31324260	31332649	-	ENSSSCG00000021118	GSPT1	3	31237105	31273867	+
25947	G16856	TU31309	15	90176294	90220431	+	ENSSSCG00000016022	ZNF804A	15	89842989	90150347	+		31011	G26152	TU48905	3	31324260	31332649	-	ENSSSCG00000023984	RSL1D1	3	31278852	31293249	+
25947	G16856	TU31308	15	90176294	90182126	+	ENSSSCG00000016022	ZNF804A	15	89842989	90150347	+		43863	G26152	TU48905	3	31324260	31332649	-	ENSSSCG00000007896	TXNDC11	3	31376512	31445641	+
93192	G17085	TU31723	15	103438579	103448683	-	ENSSSCG00000016086	C2orf69	15	103541875	103560941	+		50393	G26152	TU48906	3	31324260	31332649	-	ENSSSCG00000021118	GSPT1	3	31237105	31273867	+
87873	G18199	TU33913	16	27719003	27723822	+	ENSSSCG00000021208	SELENOP	16	27537885	27631130	-		31011	G26152	TU48906	3	31324260	31332649	-	ENSSSCG00000023984	RSL1D1	3	31278852	31293249	+
90129	G18199	TU33913	16	27719003	27723822	+	ENSSSCG00000040959	ZNF131	16	27813951	27847524	+		43863	G26152	TU48906	3	31324260	31332649	-	ENSSSCG00000007896	TXNDC11	3	31376512	31445641	+
89872	G18199	TU33914	16	27721002	27724271	+	ENSSSCG00000021208	SELENOP	16	27537885	27631130	-		50393	G26152	TU48904	3	31324260	31332649	-	ENSSSCG00000021118	GSPT1	3	31237105	31273867	+
89680	G18199	TU33914	16	27721002	27724271	+	ENSSSCG00000040959	ZNF131	16	27813951	27847524	+		31011	G26152	TU48904	3	31324260	31332649	-	ENSSSCG00000023984	RSL1D1	3	31278852	31293249	+
87873	G18199	TU33911	16	27719003	27720434	+	ENSSSCG00000021208	SELENOP	16	27537885	27631130	-		43863	G26152	TU48904	3	31324260	31332649	-	ENSSSCG00000007896	TXNDC11	3	31376512	31445641	+
93517	G18199	TU33911	16	27719003	27720434	+	ENSSSCG00000040959	ZNF131	16	27813951	27847524	+		50393	G26152	TU48907	3	31324260	31347448	-	ENSSSCG00000021118	GSPT1	3	31237105	31273867	+
89872	G18199	TU33912	16	27721002	27723822	+	ENSSSCG00000021208	SELENOP	16	27537885	27631130	-		31011	G26152	TU48907	3	31324260	31347448	-	ENSSSCG00000023984	RSL1D1	3	31278852	31293249	+
90129	G18199	TU33912	16	27721002	27723822	+	ENSSSCG00000040959	ZNF131	16	27813951	27847524	+		29064	G26152	TU48907	3	31324260	31347448	-	ENSSSCG00000007896	TXNDC11	3	31376512	31445641	+
87873	G18199	TU33915	16	27719003	27723822	+	ENSSSCG00000021208	SELENOP	16	27537885	27631130	-		94597	G27031	TU50575	3	73492942	73497771	-	ENSSSCG00000008340	ANTXR1	3	73157752	73398345	-
90129	G18199	TU33915	16	27719003	27723822	+	ENSSSCG00000040959	ZNF131	16	27813951	27847524	+		66466	G27031	TU50575	3	73492942	73497771	-	ENSSSCG00000035529	GKN1	3	73420396	73426476	-
98498	G18721	TU34829	16	60372583	60381556	-	ENSSSCG00000021229	MAT2B	16	60255357	60274085	-		40896	G27031	TU50575	3	73492942	73497771	-	ENSSSCG00000038802	GKN2	3	73443846	73452046	+
40212	G18721	TU34829	16	60372583	60381556	-	ENSSSCG00000017022	HMMR	16	60290000	60332371	-		26144	G27031	TU50575	3	73492942	73497771	-	ENSSSCG00000037028	GKN3	3	73461798	73466798	-
25956	G18721	TU34829	16	60372583	60381556	-	ENSSSCG00000032806	NUDCD2	16	60332491	60346627	+		22163	G27031	TU50575	3	73492942	73497771	-	ENSSSCG00000032071	BMP10	3	73519934	73529977	+
15845	G18721	TU34829	16	60372583	60381556	-	ENSSSCG00000017024	CCNG1	16	60349254	60356738	-		58794	G27031	TU50575	3	73492942	73497771	-	ENSSSCG00000008344	ARHGAP25	3	73556565	73650078	-
89809	G18971	TU35276	16	74154709	74155415	+	ENSSSCG00000017100	MTRR	16	74245224	74270802	-		0	G29350	TU54885	4	75555594	75561514	-	ENSSSCG00000006243	PENK	4	75525555	75561444	+
48880	G19658	TU36454	17	30815488	30819739	+	ENSSSCG00000007131	CST7	17	30758009	30766608	+		24721	G29350	TU54885	4	75555594	75561514	-	ENSSSCG00000006245	SDR16C5	4	75586235	75598989	+
19932	G19658	TU36454	17	30815488	30819739	+	ENSSSCG00000036286	APMAP	17	30768485	30795556	-		85078	G29350	TU54885	4	75555594	75561514	-	ENSSSCG00000006247	PLAG1	4	75646592	75694365	+
28750	G19658	TU36454	17	30815488	30819739	+	ENSSSCG00000023887	VSX1	17	30848489	30856111	-		0	G29350	TU54886	4	75555594	75561514	-	ENSSSCG00000006243	PENK	4	75525555	75561444	+
88513	G19658	TU36454	17	30815488	30819739	+	ENSSSCG00000027070	ENTPD6	17	30908252	30934189	+		24721	G29350	TU54886	4	75555594	75561514	-	ENSSSCG00000006245	SDR16C5	4	75586235	75598989	+
54906	G20305	TU37748	17	54850522	54859850	-	ENSSSCG00000007485	BCAS1	17	54914756	55039346	-		85078	G29350	TU54886	4	75555594	75561514	-	ENSSSCG00000006247	PLAG1	4	75646592	75694365	+
54906	G20305	TU37745	17	54842367	54859850	-	ENSSSCG00000007485	BCAS1	17	54914756	55039346	-		70077	G30611	TU57263	4	124670656	124689117	+	ENSSSCG00000006901	EVI5	4	124367736	124600579	+
54906	G20305	TU37747	17	54858064	54859850	-	ENSSSCG00000007485	BCAS1	17	54914756	55039346	-		41017	G30611	TU57263	4	124670656	124689117	+	ENSSSCG00000006902	GFI1	4	124621258	124629639	+
54906	G20305	TU37750	17	54839365	54859850	-	ENSSSCG00000007485	BCAS1	17	54914756	55039346	-		1192	G30611	TU57263	4	124670656	124689117	+	ENSSSCG00000006903	RPAP2	4	124690309	124773887	-
54906	G20305	TU37751	17	54839365	54859850	-	ENSSSCG00000007485	BCAS1	17	54914756	55039346	-		84862	G30611	TU57263	4	124670656	124689117	+	ENSSSCG00000006904	GLMN	4	124773979	124813337	+
54906	G20305	TU37744	17	54855890	54859850	-	ENSSSCG00000007485	BCAS1	17	54914756	55039346	-		82113	G30611	TU57262	4	124682692	124689117	+	ENSSSCG00000006901	EVI5	4	124367736	124600579	+
54906	G20305	TU37746	17	54842367	54859850	-	ENSSSCG00000007485	BCAS1	17	54914756	55039346	-		53053	G30611	TU57262	4	124682692	124689117	+	ENSSSCG00000006902	GFI1	4	124621258	124629639	+
56878	G20305	TU37749	17	54850522	54857878	-	ENSSSCG00000007485	BCAS1	17	54914756	55039346	-		1192	G30611	TU57262	4	124682692	124689117	+	ENSSSCG00000006903	RPAP2	4	124690309	124773887	-
99645	G20729	TU38581	18	6307931	6310611	+	ENSSSCG00000024431	ATG9B	18	6200639	6208286	+		84862	G30611	TU57262	4	124682692	124689117	+	ENSSSCG00000006904	GLMN	4	124773979	124813337	+
78993	G20729	TU38581	18	6307931	6310611	+	ENSSSCG00000016450	NOS3	18	6209156	6228938	-		57380	G30611	TU57261	4	124657959	124689117	+	ENSSSCG00000006901	EVI5	4	124367736	124600579	+
28820	G20729	TU38581	18	6307931	6310611	+	ENSSSCG00000016448	KCNH2	18	6243524	6279111	+		28320	G30611	TU57261	4	124657959	124689117	+	ENSSSCG00000006902	GFI1	4	124621258	124629639	+
27223	G20729	TU38581	18	6307931	6310611	+	ENSSSCG00000016443	TMEM176A	18	6337834	6342555	-		1192	G30611	TU57261	4	124657959	124689117	+	ENSSSCG00000006903	RPAP2	4	124690309	124773887	-
85592	G20729	TU38581	18	6307931	6310611	+	ENSSSCG00000016449	GIMAP2	18	6396203	6401269	-		84862	G30611	TU57261	4	124657959	124689117	+	ENSSSCG00000006904	GLMN	4	124773979	124813337	+
93596	G20801	TU38716	18	9546189	9551900	-	ENSSSCG00000032266	SLC37A3	18	9383792	9452593	+		37111	G32422	TU60621	5	65160899	65171974	+	ENSSSCG00000033544	NTF3	5	65052517	65123788	-
29484	G20801	TU38716	18	9546189	9551900	-	ENSSSCG00000016501	KDM7A	18	9581384	9664749	+		64861	G35633	TU67038	6	78243932	78264716	-	ENSSSCG00000027489	TMCO4	6	78093664	78179071	-
93596	G20801	TU38717	18	9546189	9550272	-	ENSSSCG00000032266	SLC37A3	18	9383792	9452593	+		45335	G35633	TU67038	6	78243932	78264716	-	ENSSSCG00000035365	RNF186	6	78192337	78198597	-
31112	G20801	TU38717	18	9546189	9550272	-	ENSSSCG00000016501	KDM7A	18	9581384	9664749	+		14274	G35633	TU67038	6	78243932	78264716	-	ENSSSCG00000033887	PLA2G2E	6	78278990	78282259	-
93596	G20801	TU38715	18	9546189	9551900	-	ENSSSCG00000032266	SLC37A3	18	9383792	9452593	+		62603	G35633	TU67038	6	78243932	78264716	-	ENSSSCG00000003494	PLA2G2A	6	78327319	78330699	-
29484	G20801	TU38715	18	9546189	9551900	-	ENSSSCG00000016501	KDM7A	18	9581384	9664749	+		38270	G36743	TU69107	6	145320062	145399363	+	ENSSSCG00000003799	IL12RB2	6	145212973	145281792	-
4545	G21047	TU39115	18	14920929	14927717	+	ENSSSCG00000016541	SLC35B4	18	14880765	14916384	+		31680	G36805	TU69208	6	146083635	146157454	+	ENSSSCG00000025243	SGIP1	6	145822267	146051955	-
4545	G21047	TU39116	18	14920929	14927717	+	ENSSSCG00000016541	SLC35B4	18	14880765	14916384	+		9227	G36805	TU69208	6	146083635	146157454	+	ENSSSCG00000003805	PDE4B	6	146166681	146720127	-
4545	G21047	TU39114	18	14920929	14927717	+	ENSSSCG00000016541	SLC35B4	18	14880765	14916384	+		31680	G36805	TU69206	6	146083635	146141913	+	ENSSSCG00000025243	SGIP1	6	145822267	146051955	-
0	G21150	TU39283	18	24207229	24237676	-	ENSSSCG00000016609	SLC13A1	18	23903019	24219235	+		24768	G36805	TU69206	6	146083635	146141913	+	ENSSSCG00000003805	PDE4B	6	146166681	146720127	-
48754	G21150	TU39283	18	24207229	24237676	-	ENSSSCG00000037368	TAS2R16	18	24286430	24287332	+		25212	G36805	TU69210	6	146077167	146141913	+	ENSSSCG00000025243	SGIP1	6	145822267	146051955	-
74265	G21150	TU39284	18	24207229	24212165	-	ENSSSCG00000037368	TAS2R16	18	24286430	24287332	+		24768	G36805	TU69210	6	146077167	146141913	+	ENSSSCG00000003805	PDE4B	6	146166681	146720127	-
0	G21150	TU39280	18	24207229	24237676	-	ENSSSCG00000016609	SLC13A1	18	23903019	24219235	+		33340	G36805	TU69211	6	146085295	146102187	+	ENSSSCG00000025243	SGIP1	6	145822267	146051955	-
48754	G21150	TU39280	18	24207229	24237676	-	ENSSSCG00000037368	TAS2R16	18	24286430	24287332	+		64494	G36805	TU69211	6	146085295	146102187	+	ENSSSCG00000003805	PDE4B	6	146166681	146720127	-
0	G21150	TU39282	18	24207229	24237676	-	ENSSSCG00000016609	SLC13A1	18	23903019	24219235	+		97698	G36805	TU69207	6	146149653	146157454	+	ENSSSCG00000025243	SGIP1	6	145822267	146051955	-
48754	G21150	TU39282	18	24207229	24237676	-	ENSSSCG00000037368	TAS2R16	18	24286430	24287332	+		9227	G36805	TU69207	6	146149653	146157454	+	ENSSSCG00000003805	PDE4B	6	146166681	146720127	-
84543	G23303	TU43409	2	61060991	61062822	-	ENSSSCG00000013863	SMIM7	2	60961363	60976448	+		31680	G36805	TU69205	6	146083635	146107189	+	ENSSSCG00000025243	SGIP1	6	145822267	146051955	-
2603	G23303	TU43409	2	61060991	61062822	-	ENSSSCG00000013861	SLC35E1	2	61037858	61058388	+		59492	G36805	TU69205	6	146083635	146107189	+	ENSSSCG00000003805	PDE4B	6	146166681	146720127	-
199	G23303	TU43409	2	61060991	61062822	-	ENSSSCG00000013860	CHERP	2	61063021	61083425	+		31680	G36805	TU69209	6	146083635	146157454	+	ENSSSCG00000025243	SGIP1	6	145822267	146051955	-
14318	G23303	TU43409	2	61060991	61062822	-	ENSSSCG00000013859	C19orf44	2	61077140	61105111	-		9227	G36805	TU69209	6	146083635	146157454	+	ENSSSCG00000003805	PDE4B	6	146166681	146720127	-
42481	G23303	TU43409	2	61060991	61062822	-	ENSSSCG00000013858	CALR3	2	61105303	61134961	+		31317	G37208	TU69933	6	163869185	163877838	+	ENSSSCG00000037318	TRABD2B	6	163624060	163837868	+
76223	G23303	TU43409	2	61060991	61062822	-	ENSSSCG00000013857	EPS15L1	2	61139045	61243128	+		47877	G3735	TU6710	1	236370835	236372141	+	ENSSSCG00000005308	RUSC2	1	236265973	236322958	+
47	G2427	TU4408	1	152636698	152664090	+	ENSSSCG00000032214	SOCS6	1	152593649	152636651	-		45854	G3735	TU6710	1	236370835	236372141	+	ENSSSCG00000005309	FAM166B	1	236322897	236324981	-
25414	G2427	TU4408	1	152636698	152664090	+	ENSSSCG00000032574	RTTN	1	152689504	152892975	+		24873	G3735	TU6710	1	236370835	236372141	+	ENSSSCG00000005310	TESK1	1	236341179	236345962	+
47	G2427	TU4409	1	152636698	152641989	+	ENSSSCG00000032214	SOCS6	1	152593649	152636651	-		5661	G3735	TU6710	1	236370835	236372141	+	ENSSSCG00000005314	ARHGEF39	1	236377802	236387667	-
47515	G2427	TU4409	1	152636698	152641989	+	ENSSSCG00000032574	RTTN	1	152689504	152892975	+		8436	G3735	TU6710	1	236370835	236372141	+	ENSSSCG00000005313	CCDC107	1	236380577	236383666	+
47	G2427	TU4410	1	152636698	152665795	+	ENSSSCG00000032214	SOCS6	1	152593649	152636651	-		16549	G3735	TU6710	1	236370835	236372141	+	ENSSSCG00000051368	CA9	1	236388690	236400822	+
23709	G2427	TU4410	1	152636698	152665795	+	ENSSSCG00000032574	RTTN	1	152689504	152892975	+		43903	G3735	TU6710	1	236370835	236372141	+	ENSSSCG00000005317	TLN1	1	236416044	236450922	-
89853	G24454	TU45683	2	103750932	103772252	+	ENSSSCG00000014173	LNPEP	2	103567601	103661079	+		78201	G3735	TU6710	1	236370835	236372141	+	ENSSSCG00000005318	CREB3	1	236450342	236456373	+
89853	G24454	TU45671	2	103750932	103775652	+	ENSSSCG00000014173	LNPEP	2	103567601	103661079	+		83099	G3735	TU6710	1	236370835	236372141	+	ENSSSCG00000005319	GBA2	1	236455240	236468210	-
89853	G24454	TU45666	2	103750932	103772252	+	ENSSSCG00000014173	LNPEP	2	103567601	103661079	+		96179	G3735	TU6710	1	236370835	236372141	+	ENSSSCG00000005320	RGP1	1	236468320	236477705	+
89853	G24454	TU45669	2	103750932	103775652	+	ENSSSCG00000014173	LNPEP	2	103567601	103661079	+		47877	G3735	TU6711	1	236370835	236379285	+	ENSSSCG00000005308	RUSC2	1	236265973	236322958	+
91063	G24454	TU45681	2	103752142	103772252	+	ENSSSCG00000014173	LNPEP	2	103567601	103661079	+		45854	G3735	TU6711	1	236370835	236379285	+	ENSSSCG00000005309	FAM166B	1	236322897	236324981	-
89853	G24454	TU45670	2	103750932	103757089	+	ENSSSCG00000014173	LNPEP	2	103567601	103661079	+		24873	G3735	TU6711	1	236370835	236379285	+	ENSSSCG00000005310	TESK1	1	236341179	236345962	+
89853	G24454	TU45668	2	103750932	103772252	+	ENSSSCG00000014173	LNPEP	2	103567601	103661079	+		0	G3735	TU6711	1	236370835	236379285	+	ENSSSCG00000005312	SIT1	1	236371697	236373419	-
89853	G24454	TU45673	2	103750932	103775652	+	ENSSSCG00000014173	LNPEP	2	103567601	103661079	+		1292	G3735	TU6711	1	236370835	236379285	+	ENSSSCG00000005313	CCDC107	1	236380577	236383666	+
89853	G24454	TU45679	2	103750932	103772252	+	ENSSSCG00000014173	LNPEP	2	103567601	103661079	+		9405	G3735	TU6711	1	236370835	236379285	+	ENSSSCG00000051368	CA9	1	236388690	236400822	+
89853	G24454	TU45676	2	103750932	103772252	+	ENSSSCG00000014173	LNPEP	2	103567601	103661079	+		36759	G3735	TU6711	1	236370835	236379285	+	ENSSSCG00000005317	TLN1	1	236416044	236450922	-
89853	G24454	TU45682	2	103750932	103772252	+	ENSSSCG00000014173	LNPEP	2	103567601	103661079	+		71057	G3735	TU6711	1	236370835	236379285	+	ENSSSCG00000005318	CREB3	1	236450342	236456373	+
46956	G25066	TU46794	2	149533605	149569488	+	ENSSSCG00000039674	SPINK6	2	149467710	149486649	+		75955	G3735	TU6711	1	236370835	236379285	+	ENSSSCG00000005319	GBA2	1	236455240	236468210	-
42235	G25066	TU46794	2	149533605	149569488	+	ENSSSCG00000022035	SPINK7	2	149611723	149615042	+		89035	G3735	TU6711	1	236370835	236379285	+	ENSSSCG00000005320	RGP1	1	236468320	236477705	+
60799	G25066	TU46794	2	149533605	149569488	+	ENSSSCG00000014426	SPINK9	2	149630287	149634939	+		93263	G3735	TU6711	1	236370835	236379285	+	ENSSSCG00000038905	MSMP	1	236472548	236473819	-
61370	G25108	TU46858	2	149969105	149971412	+	ENSSSCG00000038598	ADRB2	2	150032782	150035591	+		87472	G7321	TU13450	12	769905	772860	+	ENSSSCG00000017128	HEXD	12	661145	682433	-
28998	G25156	TU46970	3	1695092	1703937	+	ENSSSCG00000039390	EIF3B	3	1645706	1666094	+		79973	G7321	TU13450	12	769905	772860	+	ENSSSCG00000032116	OGFOD3	12	676200	689932	+
16563	G25156	TU46970	3	1695092	1703937	+	ENSSSCG00000007567	CHST12	3	1720500	1745338	+		24024	G7321	TU13450	12	769905	772860	+	ENSSSCG00000024018	SLC16A3	12	796884	803554	-
72205	G25156	TU46970	3	1695092	1703937	+	ENSSSCG00000007569	GRIFIN	3	1776142	1780146	-		38965	G7362	TU13531	11	78271217	78272685	-	ENSSSCG00000009553	TUBGCP3	11	78190725	78232252	-
85566	G25234	TU47103	2	150747917	150755166	+	ENSSSCG00000014435	CSNK1A1	2	150612844	150662351	-		18322	G7362	TU13531	11	78271217	78272685	-	ENSSSCG00000037561	ATP11A	11	78291007	78402085	+
9837	G25234	TU47103	2	150747917	150755166	+	ENSSSCG00000014436	ARHGEF37	2	150660685	150738080	+
68207	G25234	TU47103	2	150747917	150755166	+	ENSSSCG00000014437	PPARGC1B	2	150823373	150919378	+
95227	G25660	TU47950	3	11115187	11192022	+	ENSSSCG00000035928	CLDN3	3	11019295	11019960	-
61262	G25660	TU47950	3	11115187	11192022	+	ENSSSCG00000007718	CLDN4	3	11039706	11053925	+
57483	G25660	TU47950	3	11115187	11192022	+	ENSSSCG00000007717	METTL27	3	11054828	11057704	-
35308	G25660	TU47950	3	11115187	11192022	+	ENSSSCG00000007716	TMEM270	3	11076099	11079879	+
22051	G25660	TU47950	3	11115187	11192022	+	ENSSSCG00000025858	ELN	3	11214073	11244897	+
60623	G25660	TU47950	3	11115187	11192022	+	ENSSSCG00000030378	LIMK1	3	11252645	11279285	+
174	G26574	TU49742	3	49807840	49809960	-	ENSSSCG00000022096	POU3F3	3	49806161	49807666	-
0	G27587	TU51565	3	80242653	80325036	-	ENSSSCG00000028228	XPO1	3	80255141	80302234	+
45655	G27587	TU51565	3	80242653	80325036	-	ENSSSCG00000008382	USP34	3	80370691	80587761	+
63500	G27724	TU51825	3	112039974	112043479	+	ENSSSCG00000008550	SLC5A6	3	111920176	111976474	+
56184	G27724	TU51825	3	112039974	112043479	+	ENSSSCG00000027409	TCF23	3	111976843	111983790	-
16469	G27724	TU51825	3	112039974	112043479	+	ENSSSCG00000008553	PREB	3	111992391	112023505	+
37841	G27724	TU51825	3	112039974	112043479	+	ENSSSCG00000008554	ABHD1	3	111996138	112002133	-
8416	G27724	TU51825	3	112039974	112043479	+	ENSSSCG00000008556	KHK	3	112017590	112031558	-
2874	G27724	TU51825	3	112039974	112043479	+	ENSSSCG00000008558	AGBL5	3	112046353	112066977	-
26452	G27724	TU51825	3	112039974	112043479	+	ENSSSCG00000008559	TMEM214	3	112069931	112080687	-
39787	G27724	TU51825	3	112039974	112043479	+	ENSSSCG00000029185	MAPRE3	3	112083266	112136054	-
63500	G27724	TU51822	3	112039974	112043479	+	ENSSSCG00000008550	SLC5A6	3	111920176	111976474	+
56184	G27724	TU51822	3	112039974	112043479	+	ENSSSCG00000027409	TCF23	3	111976843	111983790	-
16469	G27724	TU51822	3	112039974	112043479	+	ENSSSCG00000008553	PREB	3	111992391	112023505	+
37841	G27724	TU51822	3	112039974	112043479	+	ENSSSCG00000008554	ABHD1	3	111996138	112002133	-
8416	G27724	TU51822	3	112039974	112043479	+	ENSSSCG00000008556	KHK	3	112017590	112031558	-
2874	G27724	TU51822	3	112039974	112043479	+	ENSSSCG00000008558	AGBL5	3	112046353	112066977	-
26452	G27724	TU51822	3	112039974	112043479	+	ENSSSCG00000008559	TMEM214	3	112069931	112080687	-
39787	G27724	TU51822	3	112039974	112043479	+	ENSSSCG00000029185	MAPRE3	3	112083266	112136054	-
63500	G27724	TU51823	3	112039974	112043479	+	ENSSSCG00000008550	SLC5A6	3	111920176	111976474	+
56184	G27724	TU51823	3	112039974	112043479	+	ENSSSCG00000027409	TCF23	3	111976843	111983790	-
16469	G27724	TU51823	3	112039974	112043479	+	ENSSSCG00000008553	PREB	3	111992391	112023505	+
37841	G27724	TU51823	3	112039974	112043479	+	ENSSSCG00000008554	ABHD1	3	111996138	112002133	-
8416	G27724	TU51823	3	112039974	112043479	+	ENSSSCG00000008556	KHK	3	112017590	112031558	-
2874	G27724	TU51823	3	112039974	112043479	+	ENSSSCG00000008558	AGBL5	3	112046353	112066977	-
26452	G27724	TU51823	3	112039974	112043479	+	ENSSSCG00000008559	TMEM214	3	112069931	112080687	-
39787	G27724	TU51823	3	112039974	112043479	+	ENSSSCG00000029185	MAPRE3	3	112083266	112136054	-
63500	G27724	TU51824	3	112039974	112043479	+	ENSSSCG00000008550	SLC5A6	3	111920176	111976474	+
56184	G27724	TU51824	3	112039974	112043479	+	ENSSSCG00000027409	TCF23	3	111976843	111983790	-
16469	G27724	TU51824	3	112039974	112043479	+	ENSSSCG00000008553	PREB	3	111992391	112023505	+
37841	G27724	TU51824	3	112039974	112043479	+	ENSSSCG00000008554	ABHD1	3	111996138	112002133	-
8416	G27724	TU51824	3	112039974	112043479	+	ENSSSCG00000008556	KHK	3	112017590	112031558	-
2874	G27724	TU51824	3	112039974	112043479	+	ENSSSCG00000008558	AGBL5	3	112046353	112066977	-
26452	G27724	TU51824	3	112039974	112043479	+	ENSSSCG00000008559	TMEM214	3	112069931	112080687	-
39787	G27724	TU51824	3	112039974	112043479	+	ENSSSCG00000029185	MAPRE3	3	112083266	112136054	-
0	G28643	TU53604	4	9830631	9886115	-	ENSSSCG00000031717	ADCY8	4	9644589	9866534	+
14247	G28643	TU53608	4	9880781	9930513	-	ENSSSCG00000031717	ADCY8	4	9644589	9866534	+
0	G28643	TU53601	4	9858176	9886115	-	ENSSSCG00000031717	ADCY8	4	9644589	9866534	+
0	G28643	TU53606	4	9865939	9886115	-	ENSSSCG00000031717	ADCY8	4	9644589	9866534	+
0	G28643	TU53605	4	9865939	9886115	-	ENSSSCG00000031717	ADCY8	4	9644589	9866534	+
0	G28643	TU53607	4	9830631	9886115	-	ENSSSCG00000031717	ADCY8	4	9644589	9866534	+
14247	G28643	TU53603	4	9880781	9886115	-	ENSSSCG00000031717	ADCY8	4	9644589	9866534	+
14247	G28643	TU53602	4	9880781	9886115	-	ENSSSCG00000031717	ADCY8	4	9644589	9866534	+
28974	G28840	TU53983	4	34549621	34599437	+	ENSSSCG00000006056	ODF1	4	34511077	34520647	-
46314	G28840	TU53983	4	34549621	34599437	+	ENSSSCG00000022479	UBR5	4	34645751	34793940	+
86932	G30045	TU56213	4	99958220	99963696	+	ENSSSCG00000006696	GJA5	4	99854392	99871288	+
6699	G30045	TU56213	4	99958220	99963696	+	ENSSSCG00000006698	BCL9	4	99970395	100058188	-
46902	G30112	TU56348	4	100910152	100936081	+	ENSSSCG00000024481	PDE4DIP	4	100646938	100863250	-
4090	G30112	TU56348	4	100910152	100936081	+	ENSSSCG00000020964	SEC22B	4	100880914	100906062	+
15426	G30112	TU56348	4	100910152	100936081	+	ENSSSCG00000006709	NOTCH2	4	100951507	101150198	+
46902	G30112	TU56349	4	100910152	100936081	+	ENSSSCG00000024481	PDE4DIP	4	100646938	100863250	-
4090	G30112	TU56349	4	100910152	100936081	+	ENSSSCG00000020964	SEC22B	4	100880914	100906062	+
15426	G30112	TU56349	4	100910152	100936081	+	ENSSSCG00000006709	NOTCH2	4	100951507	101150198	+
89161	G30207	TU56520	4	106431183	106474289	-	ENSSSCG00000045712	OLFML3	4	106563450	106627166	-
98435	G30207	TU56520	4	106431183	106474289	-	ENSSSCG00000006760	HIPK1	4	106572724	106627152	-
70077	G30611	TU57263	4	124670656	124689117	+	ENSSSCG00000006901	EVI5	4	124367736	124600579	+
41017	G30611	TU57263	4	124670656	124689117	+	ENSSSCG00000006902	GFI1	4	124621258	124629639	+
1192	G30611	TU57263	4	124670656	124689117	+	ENSSSCG00000006903	RPAP2	4	124690309	124773887	-
84862	G30611	TU57263	4	124670656	124689117	+	ENSSSCG00000006904	GLMN	4	124773979	124813337	+
82113	G30611	TU57262	4	124682692	124689117	+	ENSSSCG00000006901	EVI5	4	124367736	124600579	+
53053	G30611	TU57262	4	124682692	124689117	+	ENSSSCG00000006902	GFI1	4	124621258	124629639	+
1192	G30611	TU57262	4	124682692	124689117	+	ENSSSCG00000006903	RPAP2	4	124690309	124773887	-
84862	G30611	TU57262	4	124682692	124689117	+	ENSSSCG00000006904	GLMN	4	124773979	124813337	+
57380	G30611	TU57261	4	124657959	124689117	+	ENSSSCG00000006901	EVI5	4	124367736	124600579	+
28320	G30611	TU57261	4	124657959	124689117	+	ENSSSCG00000006902	GFI1	4	124621258	124629639	+
1192	G30611	TU57261	4	124657959	124689117	+	ENSSSCG00000006903	RPAP2	4	124690309	124773887	-
84862	G30611	TU57261	4	124657959	124689117	+	ENSSSCG00000006904	GLMN	4	124773979	124813337	+
0	G31262	TU58584	5	7381878	7394501	-	ENSSSCG00000000068	EP300	5	7311171	7393760	-
78647	G32885	TU61474	5	87432843	87435165	+	ENSSSCG00000023803	ELK3	5	87285238	87354196	-
51347	G32885	TU61474	5	87432843	87435165	+	ENSSSCG00000000891	LTA4H	5	87486512	87518515	+
87357	G32885	TU61474	5	87432843	87435165	+	ENSSSCG00000000892	HAL	5	87522522	87547491	+
99907	G33478	TU62590	6	4658516	4661433	-	ENSSSCG00000002682	MBTPS1	6	4503573	4558609	+
57727	G33478	TU62590	6	4658516	4661433	-	ENSSSCG00000039218	SLC38A8	6	4564541	4600789	+
20231	G33478	TU62590	6	4658516	4661433	-	ENSSSCG00000031450	MLYCD	6	4681664	4698661	-
63004	G33870	TU63276	6	27205184	27226114	-	ENSSSCG00000035772	CDH5	6	27108609	27142180	+
0	G33870	TU63276	6	27205184	27226114	-	ENSSSCG00000033191	BEAN1	6	27182155	27215373	+
311	G33870	TU63276	6	27205184	27226114	-	ENSSSCG00000038053	TK2	6	27226425	27255693	-
32437	G33870	TU63276	6	27205184	27226114	-	ENSSSCG00000031161	CKLF	6	27258551	27267753	+
82027	G33870	TU63276	6	27205184	27226114	-	ENSSSCG00000038151	CMTM3	6	27308141	27317308	+
94223	G33870	TU63276	6	27205184	27226114	-	ENSSSCG00000032632	CMTM4	6	27320337	27391471	-
35652	G33870	TU63277	6	27177832	27226114	-	ENSSSCG00000035772	CDH5	6	27108609	27142180	+
0	G33870	TU63277	6	27177832	27226114	-	ENSSSCG00000033191	BEAN1	6	27182155	27215373	+
311	G33870	TU63277	6	27177832	27226114	-	ENSSSCG00000038053	TK2	6	27226425	27255693	-
32437	G33870	TU63277	6	27177832	27226114	-	ENSSSCG00000031161	CKLF	6	27258551	27267753	+
82027	G33870	TU63277	6	27177832	27226114	-	ENSSSCG00000038151	CMTM3	6	27308141	27317308	+
94223	G33870	TU63277	6	27177832	27226114	-	ENSSSCG00000032632	CMTM4	6	27320337	27391471	-
42269	G34002	TU63547	6	31703463	31705450	-	ENSSSCG00000031652	RPGRIP1L	6	31564986	31661194	+
42156	G34002	TU63547	6	31703463	31705450	-	ENSSSCG00000026181	AKTIP	6	31747606	31758280	+
43289	G34002	TU63547	6	31703463	31705450	-	ENSSSCG00000032648	RBL2	6	31748739	31802022	-
47064	G3467	TU6235	1	229515348	229520906	+	ENSSSCG00000005277	GCNT1	1	229428781	229468284	+
34272	G3483	TU6255	1	232539035	232543051	+	ENSSSCG00000005288	TLE4	1	232355959	232504763	+
18465	G37274	TU70048	6	163599359	163605595	+	ENSSSCG00000037318	TRABD2B	6	163624060	163837868	+
31315	G37308	TU70113	6	142647597	142706909	-	ENSSSCG00000003790	ANKRD13C	6	142516427	142616282	+
5524	G37308	TU70113	6	142647597	142706909	-	ENSSSCG00000003791	SRSF11	6	142621924	142642073	-
28981	G37308	TU70113	6	142647597	142706909	-	ENSSSCG00000003793	LRRC7	6	142735890	143274231	-
90385	G37770	TU70991	7	9944746	9946516	+	ENSSSCG00000035867	GFOD1	7	9735660	9854361	-
4514	G37770	TU70991	7	9944746	9946516	+	ENSSSCG00000031129	SIRT5	7	9951030	9968448	+
24693	G37770	TU70991	7	9944746	9946516	+	ENSSSCG00000040816	NOL7	7	9971209	9983829	+
29580	G37770	TU70991	7	9944746	9946516	+	ENSSSCG00000001056	RANBP9	7	9976096	10057669	-
97832	G37799	TU71042	7	7984914	7996058	-	ENSSSCG00000037420	TMEM170B	7	8093890	8127414	+
39410	G3872	TU6922	1	254963233	254968824	+	ENSSSCG00000005487	COL27A1	1	254769519	254923823	+
40944	G3872	TU6922	1	254963233	254968824	+	ENSSSCG00000005490	WHRN	1	255009768	255095223	-
38747	G4056	TU7265	1	264234631	264275726	-	ENSSSCG00000005582	STRBP	1	264045657	264195884	-
846	G4056	TU7265	1	264234631	264275726	-	ENSSSCG00000005584	CRB2	1	264276572	264301725	+
24617	G4056	TU7265	1	264234631	264275726	-	ENSSSCG00000005585	DENND1A	1	264300343	264824193	-
2541	G4602	TU8414	10	11837760	11848190	-	ENSSSCG00000034164	WDR64	10	11746559	11835219	-
0	G4602	TU8414	10	11837760	11848190	-	ENSSSCG00000031212	CHML	10	11835582	11845804	+
37090	G4602	TU8414	10	11837760	11848190	-	ENSSSCG00000023289	GREM2	10	11885280	11885780	-
2541	G4602	TU8415	10	11837760	11843180	-	ENSSSCG00000034164	WDR64	10	11746559	11835219	-
42100	G4602	TU8415	10	11837760	11843180	-	ENSSSCG00000023289	GREM2	10	11885280	11885780	-
4683	G5800	TU10650	10	68471872	68475434	+	ENSSSCG00000011160	ADARB2	10	68148087	68467189	+
59362	G5800	TU10650	10	68471872	68475434	+	ENSSSCG00000029066	IDI1	10	68534796	68539279	+
71883	G5800	TU10650	10	68471872	68475434	+	ENSSSCG00000028602	GTPBP4	10	68547317	68568713	-
58091	G7168	TU13144	11	49490949	49536278	-	ENSSSCG00000009473	MYCBP2	11	49164141	49432858	-
18447	G7311	TU13423	12	4424075	4429032	+	ENSSSCG00000017168	SEPTIN9	12	4254775	4405628	-
12082	G7311	TU13423	12	4424075	4429032	+	ENSSSCG00000017169	SEC14L1	12	4441114	4489080	-
20920	G7311	TU13425	12	4426548	4433469	+	ENSSSCG00000017168	SEPTIN9	12	4254775	4405628	-
7645	G7311	TU13425	12	4426548	4433469	+	ENSSSCG00000017169	SEC14L1	12	4441114	4489080	-
38965	G7362	TU13531	11	78271217	78272685	-	ENSSSCG00000009553	TUBGCP3	11	78190725	78232252	-
18322	G7362	TU13531	11	78271217	78272685	-	ENSSSCG00000037561	ATP11A	11	78291007	78402085	+
40609	G7540	TU13885	12	11608406	11621738	-	ENSSSCG00000017259	PRKAR1A	12	11662347	11681202	-
93580	G7540	TU13885	12	11608406	11621738	-	ENSSSCG00000017260	WIPI1	12	11715318	11752021	+
71709	G7654	TU14085	12	15069135	15079068	+	ENSSSCG00000039909	ICAM2	12	14881923	14997426	+
73766	G7654	TU14085	12	15069135	15079068	+	ENSSSCG00000037478	PRR29	12	14990163	14995369	-
21551	G7654	TU14085	12	15069135	15079068	+	ENSSSCG00000017282	SCN4A	12	15002175	15047584	+
12694	G7654	TU14085	12	15069135	15079068	+	ENSSSCG00000017283	CD79B	12	15053007	15056441	+
2439	G7654	TU14085	12	15069135	15079068	+	ENSSSCG00000034212	GH1	12	15064909	15066696	+
12661	G7654	TU14085	12	15069135	15079068	+	ENSSSCG00000017288	FTSJ3	12	15091729	15114398	+
12665	G7654	TU14085	12	15069135	15079068	+	ENSSSCG00000041822	SMARCD2	12	15091733	15101899	+
18582	G7654	TU14085	12	15069135	15079068	+	ENSSSCG00000017287	PSMC5	12	15097650	15106205	-
35212	G7654	TU14085	12	15069135	15079068	+	ENSSSCG00000017289	DDX42	12	15114280	15165177	-
86337	G7654	TU14085	12	15069135	15079068	+	ENSSSCG00000028698	CCDC47	12	15165405	15204719	+
97281	G8114	TU14993	12	24298695	24303093	+	ENSSSCG00000032782	PNPO	12	24192897	24201414	+
64228	G8114	TU14993	12	24298695	24303093	+	ENSSSCG00000017524	CDK5RAP3	12	24224256	24234467	+
5875	G8114	TU14993	12	24298695	24303093	+	ENSSSCG00000017526	COPZ2	12	24280662	24292820	-
306	G8114	TU14993	12	24298695	24303093	+	ENSSSCG00000017525	NFE2L1	12	24303399	24316763	+
12451	G8114	TU14993	12	24298695	24303093	+	ENSSSCG00000017529	CBX1	12	24315544	24351052	-
47256	G8114	TU14993	12	24298695	24303093	+	ENSSSCG00000017527	SKAP1	12	24350349	24680237	-
48297	G8114	TU14993	12	24298695	24303093	+	ENSSSCG00000017528	SNX11	12	24351390	24362933	+
11815	G8521	TU15793	12	44338926	44340584	-	ENSSSCG00000017755	NOS2	12	44174944	44327111	-
62437	G8521	TU15793	12	44338926	44340584	-	ENSSSCG00000017756	NLK	12	44403021	44553518	+
1499	G8529	TU15815	12	43905616	43911996	-	ENSSSCG00000017752	WSB1	12	43885153	43904117	+
73744	G8529	TU15815	12	43905616	43911996	-	ENSSSCG00000017753	KSR1	12	43985740	44135833	+
42105	G8529	TU15813	12	43796281	43877179	-	ENSSSCG00000017748	NF1	12	43489171	43754176	-
7974	G8529	TU15813	12	43796281	43877179	-	ENSSSCG00000017752	WSB1	12	43885153	43904117	+
86185	G8529	TU15812	12	43840361	43911996	-	ENSSSCG00000017748	NF1	12	43489171	43754176	-
0	G8529	TU15812	12	43840361	43911996	-	ENSSSCG00000017752	WSB1	12	43885153	43904117	+
73744	G8529	TU15812	12	43840361	43911996	-	ENSSSCG00000017753	KSR1	12	43985740	44135833	+
54658	G902	TU1605	1	52299592	52317725	-	ENSSSCG00000004280	RIMS1	1	51785495	52244934	+
24480	G910	TU1622	1	52964304	52969413	-	ENSSSCG00000004281	KCNQ5	1	52435434	52939824	+
17050	G910	TU1622	1	52964304	52969413	-	ENSSSCG00000004283	DPPA5	1	52986463	52987594	-
37272	G910	TU1622	1	52964304	52969413	-	ENSSSCG00000004285	OOEP	1	53006685	53007885	-
24480	G910	TU1621	1	52964304	52966775	-	ENSSSCG00000004281	KCNQ5	1	52435434	52939824	+
19688	G910	TU1621	1	52964304	52966775	-	ENSSSCG00000004283	DPPA5	1	52986463	52987594	-
39910	G910	TU1621	1	52964304	52966775	-	ENSSSCG00000004285	OOEP	1	53006685	53007885	-
0	G9284	TU17209	12	60388609	60397809	-	ENSSSCG00000018049	SLC5A10	12	60281878	60396630	-
65959	G9284	TU17209	12	60388609	60397809	-	ENSSSCG00000018047	FAM83G	12	60296820	60322650	+
16637	G9284	TU17209	12	60388609	60397809	-	ENSSSCG00000036208	SHMT1	12	60414446	60435450	+
37464	G9284	TU17209	12	60388609	60397809	-	ENSSSCG00000038189	SMCR8	12	60435273	60443520	-
45922	G9284	TU17209	12	60388609	60397809	-	ENSSSCG00000035839	TOP3A	12	60443731	60469040	+
68381	G9284	TU17209	12	60388609	60397809	-	ENSSSCG00000037151	MIEF2	12	60466190	60475092	-
77924	G9284	TU17209	12	60388609	60397809	-	ENSSSCG00000039324	FLII	12	60475733	60487415	+
89532	G9284	TU17209	12	60388609	60397809	-	ENSSSCG00000040859	LLGL1	12	60487341	60500451	-
0	G9284	TU17208	12	60388609	60397809	-	ENSSSCG00000018049	SLC5A10	12	60281878	60396630	-
65959	G9284	TU17208	12	60388609	60397809	-	ENSSSCG00000018047	FAM83G	12	60296820	60322650	+
16637	G9284	TU17208	12	60388609	60397809	-	ENSSSCG00000036208	SHMT1	12	60414446	60435450	+
37464	G9284	TU17208	12	60388609	60397809	-	ENSSSCG00000038189	SMCR8	12	60435273	60443520	-
45922	G9284	TU17208	12	60388609	60397809	-	ENSSSCG00000035839	TOP3A	12	60443731	60469040	+
68381	G9284	TU17208	12	60388609	60397809	-	ENSSSCG00000037151	MIEF2	12	60466190	60475092	-
77924	G9284	TU17208	12	60388609	60397809	-	ENSSSCG00000039324	FLII	12	60475733	60487415	+
89532	G9284	TU17208	12	60388609	60397809	-	ENSSSCG00000040859	LLGL1	12	60487341	60500451	-
85479	G981	TU1746	1	58290318	58461678	+	ENSSSCG00000004332	BACH2	1	57899789	58204839	-
20278	G981	TU1746	1	58290318	58461678	+	ENSSSCG00000004334	MAP3K7	1	58481956	58548057	-
85479	G981	TU1747	1	58290318	58318841	+	ENSSSCG00000004332	BACH2	1	57899789	58204839	-
20278	G981	TU1751	1	58423887	58461678	+	ENSSSCG00000004334	MAP3K7	1	58481956	58548057	-
20278	G981	TU1752	1	58455525	58461678	+	ENSSSCG00000004334	MAP3K7	1	58481956	58548057	-
85479	G981	TU1745	1	58290318	58461678	+	ENSSSCG00000004332	BACH2	1	57899789	58204839	-
20278	G981	TU1745	1	58290318	58461678	+	ENSSSCG00000004334	MAP3K7	1	58481956	58548057	-
85479	G981	TU1750	1	58290318	58424277	+	ENSSSCG00000004332	BACH2	1	57899789	58204839	-
57679	G981	TU1750	1	58290318	58424277	+	ENSSSCG00000004334	MAP3K7	1	58481956	58548057	-
20278	G981	TU1748	1	58371640	58461678	+	ENSSSCG00000004334	MAP3K7	1	58481956	58548057	-
97430	G9824	TU18189	13	26271970	26275863	-	ENSSSCG00000011284	NKTR	13	26125072	26174540	+
73855	G9824	TU18189	13	26271970	26275863	-	ENSSSCG00000030065	ZBTB47	13	26182184	26198115	+
60447	G9824	TU18189	13	26271970	26275863	-	ENSSSCG00000011286	KLHL40	13	26202677	26211523	+
49469	G9824	TU18189	13	26271970	26275863	-	ENSSSCG00000011287	HHATL	13	26206867	26222501	-
2345	G9824	TU18189	13	26271970	26275863	-	ENSSSCG00000011290	HIGD1A	13	26278208	26286199	-
49373	G9824	TU18189	13	26271970	26275863	-	ENSSSCG00000011292	ZNF662	13	26325236	26369566	+
54308	G9824	TU18189	13	26271970	26275863	-	ENSSSCG00000034388	CYP8B1	13	26330171	26337379	-

## Sheet: Supplementary Table S6-3
4 one-to-one lncRNA-mRNA pairs
Tissue	mRNA-lncRNA pairs	Gene_ID	Transcript_ID	Chromsome	Start	End	Strand	Distance	r_value	p_value	GF1	GF2	GF3	SPF1	SPF2	SPF3	GF1-CPM	GF2-CPM	GF3-CPM	SPF1-CPM	SPF2-CPM	SPF3-CPM	GF-mean	SPF-mean	log2(fc)	PValue	FDR
JPP	lncRNA	G31262	TU58584	5	7381878	7394501	-	0	0.895564	8.19e-05	17.0016	36.2944	29.5108	124.278	268.859	197.185	148	305.53	321.89	1165.96	2299.35	1804.4	258.473	1756.57	2.76467	1.63092e-06	0.000219992
	mRNA	ENSSSCG00000000068	EP300	5	7311171	7393760	-				893.043	2583.44	2560.73	4774.63	8186.99	7578.36	22.81	44.74	54.02	111.22	138.11	140.53	40.5233	129.953	1.68117	5.38072e-06	0.000156078
	lncRNA	G3467	TU6235	1	229515348	229520906	+	47064	0.796178	0.00194528	0	0.993844	1.97649	10.9476	7.88001	6.95312	0	8.37	21.56	102.71	67.39	63.63	9.97667	77.91	2.96518	0.00224016	0.0418392
	mRNA	ENSSSCG00000005277	GCNT1	1	229428781	229468284	+				334.461	563.26	610.956	1301.36	1812.5	1252.69	8.54	9.75	12.89	30.31	30.58	23.23	10.3933	28.04	1.43183	4.59265e-05	0.000865923
	lncRNA	G4602	TU8414	10	11837760	11848190	-	0	0.880227	0.00015824	0	15.9068	4.83376	60.5782	58.6808	81.126	0	133.91	52.72	568.34	501.85	742.37	62.21	604.187	3.27978	3.11315e-05	0.00209965
	mRNA	ENSSSCG00000031212	CHML	10	11835582	11845804	+				110.91	296.052	249.768	540.839	529.044	753.938	2.83	5.13	5.27	12.6	8.92	13.98	4.41	11.8333	1.42401	0.000946811	0.00813351
	lncRNA	G7311	TU13425	12	4426548	4433469	+	7645	0.851998	0.000433854	33.5987	49.8686	47.32	156.812	272.234	268.811	292.47	419.8	516.15	1471.18	2328.22	2459.84	409.473	2086.41	2.34918	1.16802e-05	0.00101284
	mRNA	ENSSSCG00000017169	SEC14L1	12	4441114	4489080	-				256.247	2649.13	2310.89	4072.58	6017	5495.31	6.55	45.88	48.75	94.86	101.5	101.9	33.7267	99.42	1.55965	0.00330113	0.0199124
