# Supplementary material for: Commensal microbiota modulates phenotypic characteristics and gene expression in piglet Peyer’s patches
Source: Front Physiol. 2023 Mar 22;14:1084332. doi: 10.3389/fphys.2023.1084332 (PMC10073539; doi:10.3389/fphys.2023.1084332)
Supplement: Supplementary file 4 [file Table4.XLSX]

## Sheet: B cell activation
Gene name	GF1_JPP_CPM	GF2_JPP_CPM	GF3_JPP_CPM	SPF1_JPP_CPM	SPF2_JPP_CPM	SPF3_JPP_CPM	log2(fc)	PValue	FDR	GF1_IPP_CPM	GF2_IPP_CPM	GF3_IPP_CPM	SPF1_IPP_CPM	SPF2_IPP_CPM	SPF3_IPP_CPM	log2(fc)	PValue	FDR
AKAP17A	80.8	58.39	58.47	134.02	83.65	73.05	0.556609	0.104172	0.22887	115.17	106.68	106.96	82.59	77.05	77.05	-0.515244	0.00783419	0.0608164
BANK1	15.37	9.24	11.18	32.51	37.05	30.17	1.47847	1.98e-05	0.000440624	22.83	29.67	32.48	17.4	32.93	32.93	0.0487398	0.858289	0.942263
BST2	34.61	9.71	41.99	23.71	28.87	89.26	0.716665	0.189022	0.343486	26.11	27.6	26.29	18.28	33.49	33.49	0.385431	0.199139	0.450152
BTK	19.54	12.19	18.25	58.25	105.05	72.63	2.23894	4.8e-10	8.66e-08	115.1	114.57	179.95	95.9	105.02	105.02	-0.481171	0.0407304	0.173996
CASP8	15.37	48.73	38	52.47	54.62	76.24	0.84446	0.0363693	0.109663	39.71	60.05	51.51	72.07	72.53	72.53	0.584549	0.00475384	0.0437633
CD19	31.96	14.17	23.78	103.79	136.76	71.73	2.15927	2.08e-08	1.77e-06	148.73	157.49	213.72	115.01	113.39	113.39	-0.656141	0.00345444	0.0354971
CD22	41.78	14.76	29.01	84.32	144.33	89.41	1.89446	2.91e-06	9.6e-05	175.95	163.18	264.59	152.8	145	145	-0.559276	0.0232034	0.122869
CD40	52.29	19.3	32.2	60.12	76.15	66.78	0.968168	0.00927522	0.0414884	66.55	98.24	90.41	53.18	54.99	54.99	-0.515462	0.0178191	0.104693
CD79A	154.3	47.62	65.17	135.65	207.14	129.06	0.821002	0.0582794	0.152283	316.76	282.31	368.4	196.7	162.8	162.8	-0.925418	3.8639e-05	0.00129952
CD86	11.34	12.17	46.42	48.84	82.73	109.67	1.78649	0.000503241	0.0051402	62.84	88.11	122.29	72.56	104.85	104.85	0.085735	0.742455	0.88379
CXCR5	22.67	8.51	8.95	48.53	53.96	38.69	1.81478	1.24e-05	0.000312346	43.43	49.44	58.95	32.62	33.11	33.11	-0.512457	0.0114845	0.0783514
EPHB2	10.13	36.33	46.06	27.24	36.38	27.78	-0.0175711	0.969197	0.985225	28.03	34.02	34	31.02	31.58	31.58	-0.0513719	0.794412	0.910869
FCRL1	1.82	1.88	3.62	16.38	18.46	12.07	2.67998	3.07e-09	3.99e-07	21.89	23.16	37.46	18.21	21.1	21.1	-0.547084	0.0264338	0.133608
FCRL3	6.73	5.64	9.07	43.05	62.78	44.2	2.80687	9.86e-15	8.18e-12	75.79	105.3	125.62	83.4	80.89	80.89	-0.381577	0.0854055	0.273017
GPR183	21.2	10.93	10.92	28.8	32.97	20.16	0.928379	0.0153651	0.0602027	22.57	36.54	26.63	11.5	21.82	21.82	-0.690713	0.01158	0.0788733
HDAC4	3.28	6.36	8.49	13.64	15.55	14.62	1.27288	0.00286983	0.0180446	9.56	11.53	13.14	18.11	14.27	14.27	0.477215	0.0492233	0.193297
HDAC5	103.14	108.13	84.19	106.97	111.4	96.85	0.0933962	0.76839	0.857714	121.33	115.66	109.89	165.41	132.12	132.12	0.249573	0.253665	0.515449
HDAC9	6.42	5.21	6.91	14.38	25.38	17.88	1.63643	3.14e-05	0.000645897	24.04	35.5	37.46	28.61	31.58	31.58	-0.161786	0.462724	0.706693
HSPD1	175.81	344.16	744.53	332.45	459.58	426.3	-0.0536621	0.905394	0.949816	508.72	419.59	546.33	439.89	398.46	398.46	-0.210081	0.3433	0.604337
IKZF3	47.04	22.49	33.83	120.49	165.01	134.41	2.0224	2.06e-08	1.77e-06	163.03	174.62	202.41	129.69	162.9	162.9	-0.288812	0.186107	0.431912
LAPTM5	122.29	121.38	164.71	331.32	560.67	358.35	1.61434	5.52e-06	0.000159748	296.16	335.75	440.38	258.11	440.24	440.24	0.0470544	0.85708	0.941767
LAT2	88.51	41.79	50.86	96.34	130.94	101.68	0.860648	0.0158845	0.0615784	125.14	148.69	152.06	113.78	118.78	118.78	-0.321725	0.122442	0.338068
LAX1	2	3.32	5.82	16.73	20.02	25.01	2.47092	8.51e-08	5.6e-06	7.77	11.67	14.29	10.55	21.75	21.75	0.681863	0.03144	0.14837
MALT1	11.75	11.89	11.02	34.18	33.62	31.54	1.5191	3.02e-06	9.8e-05	22.2	31.96	27.31	28.21	34.12	34.12	0.281597	0.190175	0.437275
PHB	192.96	137.36	166.2	109.56	132.98	103.67	-0.520204	0.109229	0.236485	146.43	128.45	131.65	123.18	107.42	107.42	-0.297621	0.154439	0.387779
PHB2	98.23	112.97	135.51	109.37	143.9	111.2	0.0720706	0.825088	0.897186	149.8	148.38	164.63	130.51	118.56	118.56	-0.351643	0.0901731	0.282435
PIK3CD	9.07	19.29	17.57	108.88	127.05	82.25	2.79233	1.25e-13	7.05e-11	60.81	99.51	106.78	71.06	93.53	93.53	-0.0624765	0.792397	0.910068
PRKCB	37.81	23.69	28.18	94.84	142.94	82.87	1.83814	1.27e-07	7.57e-06	112.3	119.35	151.23	103.82	123.73	123.73	-0.218936	0.317117	0.580069
RASGRP1	20.55	15.09	19.14	91.9	177.91	119.92	2.83075	5.52e-15	4.91e-12	108.62	142.01	197.18	138.05	191.75	191.75	0.138555	0.587391	0.789874
SH3KBP1	26.98	23.36	25.8	67.64	126.1	80.88	1.85071	4.74e-08	3.54e-06	98.57	92.03	138.29	72.61	111.83	111.83	-0.238996	0.31121	0.573521
SKAP2	56.12	84.04	91.13	85.82	97.53	108.89	0.337451	0.299471	0.467609	81.4	79.14	72.53	90.8	103.75	103.75	0.378602	0.0508744	0.19703
TBC1D10C	70.5	20.18	17.72	53.27	59.86	35.05	0.450986	0.344047	0.514088	44.45	46.76	49.75	38.11	46.88	46.88	-0.187041	0.327274	0.589377
THEMIS2	21.11	11.58	14.17	31.06	30.34	20.95	0.813412	0.0244199	0.0835004	21.31	22.73	21.27	13.81	20.7	20.7	-0.193055	0.411678	0.666094
TNFAIP3	14.46	24.31	21.03	54.77	72.62	64.61	1.68289	5.38e-07	2.54e-05	37.1	56.36	45.63	33.05	53.78	53.78	0.11317	0.654707	0.834099
TNFSF4	1.74	1.61	1.83	4.13	5.49	3.47	1.33744	0.00247501	0.0162567	3.05	5.62	6.51	3.9	5.67	5.67	0.230516	0.52841	0.751232
TNIP2	23.09	11.81	15.49	17.52	14.03	13.19	-0.171572	0.648293	0.771554	17.54	15.82	14.07	13	10.57	10.57	-0.411089	0.0798574	0.261443
TRDC	1.55	2.1	1.71	4.35	4.02	5.11	1.33052	0.00218396	0.0148078	3	4.26	2.95	3.03	4.61	4.61	0.469799	0.176046	0.419277
TXLNA	40.91	55.24	66.15	85.56	91.66	81.47	0.672561	0.0333494	0.102988	74.24	79.16	93.31	99.46	98.55	98.55	0.255108	0.191243	0.438759
ZAP70	39.36	21.08	21.78	55.42	69.25	48.7	1.07629	0.00222964	0.0150383	23.89	31.04	26.69	23.29	57.94	57.94	0.577401	0.0397311	0.1712

## Sheet: B cell apoptotic process
Gene name	GF1_JPP_CPM	GF2_JPP_CPM	GF3_JPP_CPM	SPF1_JPP_CPM	SPF2_JPP_CPM	SPF3_JPP_CPM	log2(fc)	PValue	FDR	GF1_IPP_CPM	GF2_IPP_CPM	GF3_IPP_CPM	SPF1_IPP_CPM	SPF2_IPP_CPM	SPF3_IPP_CPM	log2(fc)	PValue	FDR
ADA	130.42	56.97	216.23	10.23	10.65	19.94	-3.30565	9.88e-12	3.42e-09	12.6	13.02	13.39	12.56	9.09	9.09	-0.363099	0.15192	0.384091
AURKB	22.79	22.06	32.7	37.61	57.35	34.76	0.742202	0.0294322	0.0948845	77.8	66.31	106.3	58.9	62.8	62.8	-0.548357	0.0125969	0.082896
BCL10	35.16	47.46	40.86	43.75	44.47	46.51	0.125794	0.683056	0.800275	55.7	57.34	55.17	58.92	51.46	51.46	-0.0687692	0.712972	0.865921
BCL6	18.14	15.69	21.26	57.09	127.81	66.6	2.1907	4.9e-09	5.8e-07	134.68	134.63	186.29	125.49	132.67	132.67	-0.398205	0.0980042	0.295355
BLK	17.49	3.36	4.86	20.29	40.88	36.86	1.93089	0.000405201	0.00445042	66.02	57.81	92.71	51.43	40.83	40.83	-0.627971	0.00423032	0.0405876
BTK	19.54	12.19	18.25	58.25	105.05	72.63	2.23894	4.8e-10	8.66e-08	115.1	114.57	179.95	95.9	105.02	105.02	-0.481171	0.0407304	0.173996
CRKL	37.47	69.98	82.84	95.65	129.14	105.25	0.794441	0.0259619	0.0871512	102.78	115.63	125.62	123.45	134.79	134.79	0.11726	0.574238	0.78033
FNIP1	17.86	29.35	28.88	38.5	42.37	53.89	0.824614	0.0137543	0.0555406	28.38	35.35	36.07	48.83	52.05	52.05	0.669736	0.000627223	0.0103792
IL10	2.43	1.1	2.44	2.6	2.45	2.05	0.250088	0.600039	0.736088	2.97	3.12	3.08	2.37	2.99	2.99	-0.257695	0.396974	0.652957
IRS2	3.39	7.01	4.88	23.73	27.91	24.81	2.32287	4.21e-09	5.22e-07	16.87	23.57	17.29	42.52	32.21	32.21	0.860246	0.000155599	0.00367413
LYN	71.69	119.38	119.2	158.95	234.41	206.53	0.951174	0.00615398	0.0308233	232.08	256.17	371.5	286.97	263.91	263.91	-0.115069	0.628897	0.817071
NOC2L	46.8	43.63	60.55	50.87	61.85	43.97	0.0535557	0.865052	0.924405	64.96	59.11	73.18	50.64	46.03	46.03	-0.477186	0.0123245	0.0819428
ORMDL3	13.51	37.34	33.89	48.23	38.27	39.06	0.567262	0.140051	0.281829	29.73	31.42	34.62	36.3	32.62	32.62	0.0731341	0.70696	0.863393
PKN1	355.03	268.02	244.16	251.13	271.9	224.84	-0.213594	0.514676	0.669801	277.79	237.4	255.66	259.39	237.91	237.91	-0.132043	0.539162	0.758116
SLC39A10	10.4	12.44	16.61	25.47	31.65	31.48	1.16728	0.000695056	0.00652775	21.28	29.35	33.55	31.81	32.62	32.62	0.239623	0.269789	0.533075
TNFRSF21	59.73	95.32	94.95	128.92	135.87	121.8	0.628876	0.059131	0.153644	103.23	141.84	156.68	152.15	140.1	140.1	0.0670767	0.767962	0.897916
TRAF3IP2	15.65	21.4	21.79	18.07	14.77	18.8	-0.188308	0.582717	0.723766	12.84	15.39	15.88	10.52	13.57	13.57	-0.124253	0.620471	0.812189

## Sheet: B cell chemotaxis
Gene name	GF1_JPP_CPM	GF2_JPP_CPM	GF3_JPP_CPM	SPF1_JPP_CPM	SPF2_JPP_CPM	SPF3_JPP_CPM	log2(fc)	PValue	FDR	GF1_IPP_CPM	GF2_IPP_CPM	GF3_IPP_CPM	SPF1_IPP_CPM	SPF2_IPP_CPM	SPF3_IPP_CPM	log2(fc)	PValue	FDR
CYP7B1	0.4	0.43	0.74	0.94	2.26	2.83	1.94139	0.000437382	0.00466391	0.83	2.14	1.58	2.19	3.47	3.47	1.1375	0.00414067	0.040161
GAS6	23.7	28.47	26.52	29.54	29.5	21.92	0.041029	0.899477	0.945682	31.97	31.29	28.5	23.75	36.1	36.1	-0.107012	0.62323	0.813967
HSD3B7	35.85	32.1	31.01	41.91	46.71	31.33	0.277516	0.378056	0.546925	37.56	45.65	40.01	42.06	35.96	35.96	-0.092844	0.629383	0.817121
PIK3CD	9.07	19.29	17.57	108.88	127.05	82.25	2.79233	1.25e-13	7.05e-11	60.81	99.51	106.78	71.06	93.53	93.53	-0.0624765	0.792397	0.910068
PTK2B	75.28	59.97	54.65	125.86	163.8	121.34	1.1139	0.000735322	0.00677302	111.86	113.68	143.41	114.42	153.38	153.38	0.0817125	0.712646	0.865863
XCL1	25.59	10.8	8.45	12.43	20.26	18.79	0.199226	0.653975	0.776163	9.61	14.83	11	12.84	24.82	24.82	0.589028	0.0425468	0.178207

## Sheet: B cell differentiation
Gene name	GF1_JPP_CPM	GF2_JPP_CPM	GF3_JPP_CPM	SPF1_JPP_CPM	SPF2_JPP_CPM	SPF3_JPP_CPM	log2(fc)	PValue	FDR	GF1_IPP_CPM	GF2_IPP_CPM	GF3_IPP_CPM	SPF1_IPP_CPM	SPF2_IPP_CPM	SPF3_IPP_CPM	log2(fc)	PValue	FDR
ADAM17	5.46	15.6	21.42	37.8	38.17	32.85	1.35709	0.00199	0.0138113	30.16	34.87	33.57	39.28	38.99	38.99	0.253124	0.18031	0.424876
AICDA	2.09	1.26	4.08	39.31	118.34	79.61	4.99696	3.29e-20	2.04e-16	135.6	117.46	238.1	135.45	136.55	136.55	-0.402792	0.146753	0.377222
BAD	39.07	17.52	21.29	20.94	27.23	18.91	-0.21537	0.56801	0.71246	37.31	39.59	48.17	33.61	31.12	31.12	-0.476824	0.0207848	0.114394
BCL3	43.33	41.1	45.88	44.84	38.66	44.46	-0.0262549	0.931275	0.965089	34.98	39.59	34.95	27.39	31.74	31.74	-0.138426	0.506815	0.736136
BCL6	18.14	15.69	21.26	57.09	127.81	66.6	2.1907	4.9e-09	5.8e-07	134.68	134.63	186.29	125.49	132.67	132.67	-0.398205	0.0980042	0.295355
BLNK	61.18	76.51	84.75	114.71	157.16	162.41	0.965209	0.00372809	0.021706	173.22	142.29	182.03	198.71	163.44	163.44	0.0681314	0.754838	0.890882
BTK	19.54	12.19	18.25	58.25	105.05	72.63	2.23894	4.8e-10	8.66e-08	115.1	114.57	179.95	95.9	105.02	105.02	-0.481171	0.0407304	0.173996
CARD11	28	14.4	21.11	64.21	86.26	58.84	1.72059	1.09e-06	4.4e-05	80.59	90.36	122.57	67.1	74.64	74.64	-0.466064	0.0272626	0.136247
CD19	31.96	14.17	23.78	103.79	136.76	71.73	2.15927	2.08e-08	1.77e-06	148.73	157.49	213.72	115.01	113.39	113.39	-0.656141	0.00345444	0.0354971
CD27	15.99	13.04	10.03	32.53	35.29	21.61	1.19507	0.000851344	0.00753494	14.62	14.62	10.65	9.91	18.67	18.67	0.231714	0.414701	0.667201
CD40LG	3.45	2.77	3.45	9.39	9.42	7.37	1.43688	0.000496517	0.00510722	5.28	6.62	5.24	2.82	6.65	6.65	0.103123	0.787961	0.908151
CD79A	154.3	47.62	65.17	135.65	207.14	129.06	0.821002	0.0582794	0.152283	316.76	282.31	368.4	196.7	162.8	162.8	-0.925418	3.8639e-05	0.00129952
CD79B	207.69	19.21	37.48	132.61	191.35	109.97	0.714849	0.26101	0.426696	359.48	358.6	466.58	270.13	202.29	202.29	-0.888667	0.000300268	0.0060073
CDH17	365.81	437.06	310.69	352.18	263.28	319.64	-0.251987	0.444356	0.608613	257.3	222.07	218.74	345.08	325.32	325.32	0.522177	0.0139189	0.0891439
CDH17	365.81	437.06	310.69	352.18	263.28	319.64	-0.251987	0.444356	0.608613	257.3	222.07	218.74	345.08	325.32	325.32	0.522177	0.0139189	0.0891439
CEBPG	69.56	88.25	81.66	67.81	57.95	86.15	-0.176393	0.573979	0.717579	59.29	66.61	50.84	77.47	62	62	0.27578	0.165038	0.402849
CMTM7	66.11	41.43	36.32	42.72	42.59	28.37	-0.339687	0.327067	0.496223	42.49	36.54	36.68	27.93	34.47	34.47	-0.302854	0.12263	0.338211
DCAF1	23.01	29.96	34.66	50.6	66.51	59.89	1.01425	0.00155784	0.011498	52.64	63.89	67.57	60.24	69.7	69.7	0.0830585	0.668802	0.84194
DCLRE1C	1.65	3.11	6.91	10.58	11.91	15.17	1.69023	0.00100614	0.00850631	5.93	9.88	12.36	16.92	15.16	15.16	0.811519	0.00417557	0.0403423
DLL1	2.9	13.69	16.99	16.46	10.82	13.72	0.288022	0.58598	0.725422	10.52	11.22	7.09	9.47	11.36	11.36	0.183483	0.504229	0.734545
DNAJB9	10.49	27.82	31.3	26.93	22.76	38.16	0.335748	0.420013	0.586865	18.02	25.23	23.89	35.44	24.81	24.81	0.431701	0.0535642	0.203365
DOCK10	12.91	23.21	26.7	62.7	80.92	89.16	1.88967	1.33e-07	7.83e-06	31.22	48.72	34.54	42.9	79.42	79.42	0.850906	0.00138031	0.0190006
DOCK11	17.89	17.34	20.04	59.82	91.58	65.73	1.97399	1.88e-09	2.63e-07	55.03	74.27	79.39	57.75	96.49	96.49	0.185107	0.427156	0.677482
EP300	22.81	44.74	54.02	111.22	138.11	140.53	1.68117	5.38e-06	0.000156078	78.59	117.24	135.04	151.88	155.08	155.08	0.49759	0.035791	0.160788
EZH2	15.18	19.94	30.79	46.48	69.82	49.21	1.32835	0.000210311	0.0026522	86.51	79.79	104.39	66.27	73.95	73.95	-0.44047	0.0280863	0.138795
FCRL3	6.73	5.64	9.07	43.05	62.78	44.2	2.80687	9.86e-15	8.18e-12	75.79	105.3	125.62	83.4	80.89	80.89	-0.381577	0.0854055	0.273017
FLT3	10.98	17.14	17.4	22.14	19.87	19.4	0.431973	0.218275	0.378989	15.39	17.04	15.14	12.1	19.23	19.23	0.0282302	0.909182	0.9628
FLT3	10.98	17.14	17.4	22.14	19.87	19.4	0.431973	0.218275	0.378989	15.39	17.04	15.14	12.1	19.23	19.23	0.0282302	0.909182	0.9628
FNIP1	17.86	29.35	28.88	38.5	42.37	53.89	0.824614	0.0137543	0.0555406	28.38	35.35	36.07	48.83	52.05	52.05	0.669736	0.000627223	0.0103792
FNIP1	17.86	29.35	28.88	38.5	42.37	53.89	0.824614	0.0137543	0.0555406	28.38	35.35	36.07	48.83	52.05	52.05	0.669736	0.000627223	0.0103792
GPR183	21.2	10.93	10.92	28.8	32.97	20.16	0.928379	0.0153651	0.0602027	22.57	36.54	26.63	11.5	21.82	21.82	-0.690713	0.01158	0.0788733
GPS2	50.3	33.66	33.49	33.63	34.05	26.78	-0.314271	0.331764	0.500906	40.89	31.15	39.46	33.97	29.94	29.94	-0.303288	0.139893	0.366336
HDAC4	3.28	6.36	8.49	13.64	15.55	14.62	1.27288	0.00286983	0.0180446	9.56	11.53	13.14	18.11	14.27	14.27	0.477215	0.0492233	0.193297
HDAC5	103.14	108.13	84.19	106.97	111.4	96.85	0.0933962	0.76839	0.857714	121.33	115.66	109.89	165.41	132.12	132.12	0.249573	0.253665	0.515449
HDAC9	6.42	5.21	6.91	14.38	25.38	17.88	1.63643	3.14e-05	0.000645897	24.04	35.5	37.46	28.61	31.58	31.58	-0.161786	0.462724	0.706693
HES1	27.43	31.68	37.12	21.96	19.79	17.76	-0.693355	0.0325819	0.101413	27.24	18.58	18.5	22.15	22.52	22.52	-0.00809747	0.974192	0.991524
HHEX	8.04	8.51	8.54	18.1	26.57	16.58	1.2876	0.000466543	0.00488281	26.94	30.5	34.25	18.92	22.91	22.91	-0.51599	0.0126185	0.0829064
ID2	50.14	65.6	57.39	67.11	62.67	66.67	0.182306	0.542085	0.692081	65.95	47.1	41.36	61.17	72.37	72.37	0.4609	0.0352769	0.159319
IKZF3	47.04	22.49	33.83	120.49	165.01	134.41	2.0224	2.06e-08	1.77e-06	163.03	174.62	202.41	129.69	162.9	162.9	-0.288812	0.186107	0.431912
IL10	2.43	1.1	2.44	2.6	2.45	2.05	0.250088	0.600039	0.736088	2.97	3.12	3.08	2.37	2.99	2.99	-0.257695	0.396974	0.652957
IL21	0.05	0.12	0.46	2.37	1.94	2.39	3.41074	1.02e-07	6.44e-06	0.34	1.23	1.23	0.87	1.55	1.55	0.78958	0.0951536	0.290717
IL4I1	57.18	37.08	47.47	79.37	85.25	76.96	0.769356	0.0135694	0.0549349	82.44	94.28	115.53	80.09	79.81	79.81	-0.317062	0.117493	0.330825
IL7	0.88	5.49	9.34	12.19	9.79	16.1	1.27735	0.0382653	0.113972	5.07	8.32	7.09	9.6	12.58	12.58	0.730895	0.0102737	0.07318
INPP5D	57.91	35.85	47.81	148.82	248.18	147.47	1.94334	1.11e-07	6.85e-06	199.37	210.3	300.88	176.2	221.22	221.22	-0.328415	0.167438	0.406378
IRF2BP2	97.57	145.3	152.78	157.16	158.39	154.96	0.250001	0.445811	0.609835	143.69	138.23	77.46	132.37	160.23	160.23	0.250718	0.326128	0.588249
IRF8	97.99	81.45	112.8	167.1	217.53	166.01	0.913956	0.005324	0.0279308	220.92	215.79	294.01	177.33	205.36	205.36	-0.338649	0.127341	0.346959
IRF8	97.99	81.45	112.8	167.1	217.53	166.01	0.913956	0.005324	0.0279308	220.92	215.79	294.01	177.33	205.36	205.36	-0.338649	0.127341	0.346959
ITFG2	7.89	11.16	10.69	12.48	12.75	10.91	0.281192	0.451766	0.61541	18.24	15.86	17.62	15.75	13.37	13.37	-0.311713	0.172993	0.41472
ITGA4	28.2	24.5	37.42	106.56	130.08	126.51	2.01065	7.36e-10	1.24e-07	57.18	85.31	85.71	62.53	124.02	124.02	0.516563	0.0676607	0.237442
ITGB1	87.37	272.31	312.37	250.2	252.75	257.78	0.178816	0.671489	0.790247	276.59	264.04	242.41	295.05	351.14	351.14	0.30933	0.147474	0.378034
JAK3	57.42	37.16	50.05	133.42	145.54	94.68	1.36928	4.68e-05	0.000876518	82.8	104.23	121.63	66.42	109.42	109.42	-0.126185	0.601244	0.799175
KIT	13.57	13.87	20.02	17.51	25.97	17.74	0.367291	0.304147	0.472274	16.53	19.2	9.71	19.53	25.93	25.93	0.536097	0.0483789	0.191484
KIT	13.57	13.87	20.02	17.51	25.97	17.74	0.367291	0.304147	0.472274	16.53	19.2	9.71	19.53	25.93	25.93	0.536097	0.0483789	0.191484
KLF6	42.36	58.55	47.79	59.2	54.61	71.72	0.319248	0.301063	0.469208	64.05	52.81	39.21	73.82	61.14	61.14	0.404158	0.0611668	0.222042
LFNG	25.45	27.4	38.12	28.9	24.48	17.91	-0.351691	0.303766	0.472036	32.38	26.31	26.13	21.5	26.03	26.03	-0.318658	0.130675	0.351594
LIG4	6.11	21.35	16.17	21.29	19.77	22.55	0.543933	0.206082	0.365155	12.85	17.78	13.79	20.63	22.33	22.33	0.459727	0.0481357	0.190995
LRRC8A	25.24	50.53	46.88	44.29	38.16	38.23	-0.0233606	0.945678	0.972805	37.98	41.48	30.67	42.26	36.07	36.07	0.033536	0.868397	0.946609
LYL1	15.07	6.65	7.77	30.94	42.95	24.57	1.73931	1.83e-05	0.000416705	42.09	41.1	53.66	30.43	32.85	32.85	-0.554813	0.00475474	0.0437633
MALT1	11.75	11.89	11.02	34.18	33.62	31.54	1.5191	3.02e-06	9.8e-05	22.2	31.96	27.31	28.21	34.12	34.12	0.281597	0.190175	0.437275
MFNG	36.33	23.03	19.55	47.3	54.32	31.25	0.751735	0.0348723	0.106433	47.58	51.3	57.58	38.92	40.56	40.56	-0.399568	0.0327163	0.152195
MMP14	42.74	101.75	121.9	113.75	152.67	116.22	0.522448	0.186692	0.340695	117.71	134.72	114.85	95.28	171.96	171.96	0.13601	0.575951	0.781597
MSH2	14.4	24.27	39.6	48.09	85.28	62.73	1.32506	0.00086936	0.00764005	80.68	102.7	125.19	88.83	91.98	91.98	-0.240332	0.265706	0.529701
NFAM1	7.34	5.13	4.49	6.11	10.01	4.25	0.26431	0.564139	0.70965	9.38	7.54	8.98	5.66	6.79	6.79	-0.47455	0.080597	0.262683
NHEJ1	21.59	28.61	26.64	20.22	25.46	26.21	-0.0960664	0.769431	0.858342	23.71	20.24	17.5	26.73	24.86	24.86	0.271812	0.207372	0.461057
NOTCH1	19.18	30.47	40.6	79.18	69.05	60.77	1.2115	0.000484423	0.00502932	30.43	45.51	37.41	45.66	64.52	64.52	0.640518	0.00424651	0.0407058
NOTCH2	20.91	28.93	38.14	82.28	113.15	96.81	1.73191	2.85e-07	1.51e-05	59.8	90.62	87.19	94.82	125.53	125.53	0.527298	0.0196614	0.110736
NUDT21	30.49	68.57	95.12	123.34	172.43	125.84	1.11851	0.00622883	0.031017	153.96	154.03	179.94	165.21	165.8	165.8	-0.0259259	0.902792	0.960133
PCID2	53.25	49.79	57.15	41.68	45.86	43.54	-0.289337	0.335277	0.504802	47.04	35.98	43.34	55.46	41.39	41.39	0.122311	0.554727	0.767268
PIK3R1	27.37	35.63	47.38	48.92	74.18	54.73	0.68802	0.041024	0.119724	50.35	48.14	49.12	59.68	75.77	75.77	0.389126	0.0452595	0.184697
PLCG2	39.04	41.57	52.28	143.25	256.62	182.75	2.13232	2.48e-09	3.4e-07	208.4	254.52	345.87	231.1	260.18	260.18	-0.18884	0.42879	0.678432
PLCG2	39.04	41.57	52.28	143.25	256.62	182.75	2.13232	2.48e-09	3.4e-07	208.4	254.52	345.87	231.1	260.18	260.18	-0.18884	0.42879	0.678432
PLCL2	24.18	41.16	36.04	62.18	93.47	63.77	1.11392	0.000970608	0.00827844	73.91	77.96	78.67	83.99	99.62	99.62	0.210579	0.268648	0.532242
POU2AF1	66.12	15.24	24.53	88.19	177.51	91.31	1.7534	0.000385009	0.00429253	257.75	176.92	338.64	169.16	152.35	152.35	-0.813412	0.00209387	0.0255478
PPP2R3C	32.89	34.42	39.06	44.3	40.66	38.51	0.215069	0.481116	0.641364	45.97	44.43	51.14	44.14	49.5	49.5	0.00508744	0.978785	0.993393
PRKDC	4.01	21.03	18.23	40.98	41.06	44.71	1.55055	0.00131658	0.0102206	24.16	33.73	35.33	41.44	42.17	42.17	0.484454	0.0192389	0.109519
PTK2B	75.28	59.97	54.65	125.86	163.8	121.34	1.1139	0.000735322	0.00677302	111.86	113.68	143.41	114.42	153.38	153.38	0.0817125	0.712646	0.865863
PTPN2	29.93	37.47	46.1	50.42	60.04	51.59	0.513747	0.105532	0.231081	60.75	61.04	79.23	55.67	63.19	63.19	-0.178951	0.362492	0.6221
PTPN6	128.49	88.83	101.28	184.2	233.02	158.35	0.853245	0.0105064	0.0456817	265.48	240	301.27	202.97	200.54	200.54	-0.482401	0.0251046	0.129038
PTPRC	78.26	97.54	135.25	411.97	628.62	459.09	2.26944	6.16e-10	1.06e-07	411.74	465.98	638.79	452.62	620.07	620.07	0.0767938	0.75474	0.890882
PTPRJ	17.35	17.83	19.89	32.37	40.14	31.91	0.92306	0.00404025	0.0229388	37.53	54.48	46.53	36.12	48.15	48.15	-0.168949	0.422063	0.673254
RABL3	14.12	18.7	24	20.08	19.71	19.55	0.0626061	0.857654	0.919817	20.02	19.89	21	20.13	25.12	25.12	0.149063	0.475153	0.715583
RBPJ	20.78	20.96	29.75	24.72	23.38	23.75	0.0072467	0.983663	0.993258	24.25	22.25	19.3	17.17	27.81	27.81	0.149216	0.532262	0.753809
SFRP1	14.03	34.36	48.85	31.17	21.58	34.37	-0.158546	0.706736	0.816737	26.85	20.74	25.87	26.31	21.77	21.77	0.134895	0.545712	0.762576
SLAMF8	10.78	8.61	15.51	19.15	23.59	18.63	0.814307	0.0267288	0.0889339	15.03	14.55	18.13	15.31	22.81	22.81	0.367467	0.130102	0.350582
SLC25A5	465.52	786.07	545.29	717.89	663.5	1038.26	0.429304	0.228332	0.390434	543.11	477.85	456.51	735.63	625.95	625.95	0.612262	0.00830146	0.0634932
SOS1	18.9	34.53	34.97	45.26	47.9	63.02	0.821091	0.0174792	0.0662538	29.87	40.86	41.29	50.41	56.87	56.87	0.523663	0.0090321	0.0665456
SOS2	19.3	25.94	23.82	24.03	40.96	31.16	0.477437	0.158211	0.304476	26.73	28.49	23.27	40.74	47.29	47.29	0.705563	0.000357734	0.00684868
SP3	33.46	74.81	97.29	127.56	149.85	165.16	1.10635	0.00524339	0.0276127	114.65	156.09	167.31	161.44	180.66	180.66	0.275985	0.223283	0.481715
SPI1	77.87	36.1	40.16	75.11	113.43	63.92	0.711907	0.0573226	0.150617	129.17	121.56	151.38	88.12	104.35	104.35	-0.531727	0.0127057	0.0831716
SPI1	77.87	36.1	40.16	75.11	113.43	63.92	0.711907	0.0573226	0.150617	129.17	121.56	151.38	88.12	104.35	104.35	-0.531727	0.0127057	0.0831716
SPI1	77.87	36.1	40.16	75.11	113.43	63.92	0.711907	0.0573226	0.150617	129.17	121.56	151.38	88.12	104.35	104.35	-0.531727	0.0127057	0.0831716
ST3GAL1	17.24	550.33	19.24	408.4	315.97	25.58	0.353901	0.73093	0.8349	178.14	27.32	291.35	16.83	328.45	328.45	-0.411123	0.629454	0.817121
STAT5B	21.08	33.27	43.62	72.58	73.4	58.62	1.06239	0.00193699	0.013507	47.31	55.17	45.71	42.81	61.96	61.96	0.16894	0.421396	0.672823
SYK	22.12	13.63	16.77	80.64	128.86	69.96	2.4117	2.6e-11	7.66e-09	145.88	150.74	215.89	141.1	121.19	121.19	-0.539466	0.0293291	0.142575
SYVN1	1732.03	926.53	959.37	800.67	780.71	582.85	-0.741311	0.042049	0.12151	1403.02	1290.8	877.89	1130.02	640.7	640.7	-0.554312	0.0490807	0.192912
TCF3	32.75	41.22	53.04	110.37	153.86	103.51	1.53374	5.62e-06	0.000161299	176.76	197.31	253.39	165.09	169.48	169.48	-0.439789	0.0566794	0.211047
TCIRG1	107.06	80.04	109.6	107.75	106.27	103.95	0.0998857	0.754369	0.849459	114.28	99.78	118.11	118.08	100.93	100.93	-0.0759747	0.717555	0.869281
TNFSF13B	13.13	14.47	43.5	26.21	42.74	39.75	0.61243	0.172306	0.322335	28.92	38.26	34.09	20.16	35.81	35.81	-0.0617041	0.809067	0.918091
TPD52	98.15	211.44	238.6	172.87	218.1	189.44	0.0823964	0.826022	0.897887	293.3	260.31	253.33	270.58	274.29	274.29	-0.0481367	0.821234	0.924116
VCAM1	100.06	64.06	89.18	242.44	284.08	241.92	1.60109	2.02e-06	7.19e-05	214.76	262.18	242.86	160.31	271.44	271.44	0.0693009	0.792387	0.910068
XBP1	82.89	175.82	266.63	168.39	167.01	196.66	0.0183375	0.963765	0.982074	184.5	207.74	194.76	170.2	167.66	167.66	-0.126693	0.547601	0.76344
YY1	55.07	88.91	101.88	137.21	165.47	132.28	0.823046	0.0172509	0.0655281	126.21	146.36	153.17	163.58	172.3	172.3	0.167521	0.433657	0.682228
ZBTB7A	8.57	35.54	46.53	55.99	61.45	55.2	0.929547	0.0483452	0.133542	39.26	53.39	41.77	67.66	64.4	64.4	0.500845	0.0122928	0.0818468
ZFP36L1	104.12	130.86	131.9	191.55	215.79	187.16	0.696369	0.0286131	0.0932735	184.31	220.62	203.67	184.41	208.19	208.19	-0.0630382	0.764419	0.896469
ZFP36L2	107.19	187.91	218.01	227.24	259.19	237.78	0.49714	0.156137	0.302267	176.81	183.57	157.06	213.73	270.7	270.7	0.46338	0.031721	0.149256

## Sheet: B cell homeostasis
Gene name	GF1_JPP_CPM	GF2_JPP_CPM	GF3_JPP_CPM	SPF1_JPP_CPM	SPF2_JPP_CPM	SPF3_JPP_CPM	log2(fc)	PValue	FDR	GF1_IPP_CPM	GF2_IPP_CPM	GF3_IPP_CPM	SPF1_IPP_CPM	SPF2_IPP_CPM	SPF3_IPP_CPM	log2(fc)	PValue	FDR
ABL1	23.26	64.26	69.23	59.61	53.76	57.49	0.124349	0.747423	0.845031	50.81	57.9	47.15	57.01	62.59	62.59	0.196885	0.298542	0.561358
CAMLG	14.31	14.54	17.52	20.16	20.15	19.87	0.376092	0.261421	0.426912	21.7	23.35	22.12	20.15	21.67	21.67	-0.0654685	0.749107	0.88687
CASP3	247.62	335.05	572.52	201.33	145.42	363.27	-0.702199	0.097332	0.219119	144.36	133.38	140.41	167.85	202.93	202.93	0.684977	0.00538315	0.0475665
DOCK10	12.91	23.21	26.7	62.7	80.92	89.16	1.88967	1.33e-07	7.83e-06	31.22	48.72	34.54	42.9	79.42	79.42	0.850906	0.00138031	0.0190006
DOCK11	17.89	17.34	20.04	59.82	91.58	65.73	1.97399	1.88e-09	2.63e-07	55.03	74.27	79.39	57.75	96.49	96.49	0.185107	0.427156	0.677482
FOXP3	5.66	3.24	2.24	5.75	4.25	2.69	0.187943	0.705588	0.815789	3.18	2.72	3.28	1.24	1.36	1.36	-0.692603	0.0686028	0.239281
HIF1A	31.54	48.2	52.28	100.09	134.01	119.28	1.42046	2.03e-05	0.000446406	97.62	117.64	143.56	101.24	128.13	128.13	-0.0209788	0.925753	0.970193
LYN	71.69	119.38	119.2	158.95	234.41	206.53	0.951174	0.00615398	0.0308233	232.08	256.17	371.5	286.97	263.91	263.91	-0.115069	0.628897	0.817071
MEF2C	19.49	17.05	24.62	64.05	122.24	81.03	2.12791	1.51e-09	2.26e-07	109.42	111.46	179.38	100.15	115.22	115.22	-0.302808	0.206544	0.460007
PKN1	355.03	268.02	244.16	251.13	271.9	224.84	-0.213594	0.514676	0.669801	277.79	237.4	255.66	259.39	237.91	237.91	-0.132043	0.539162	0.758116
PPP2R3C	32.89	34.42	39.06	44.3	40.66	38.51	0.215069	0.481116	0.641364	45.97	44.43	51.14	44.14	49.5	49.5	0.00508744	0.978785	0.993393
RC3H1	7.13	11.9	15.52	26.96	35.55	55.07	1.76689	1.11e-05	0.00028558	19.62	33.3	36.1	45.28	51.1	51.1	0.79026	0.000880743	0.0134313
RC3H2	17.38	21.61	27.72	33.02	31.17	39.5	0.636302	0.0536816	0.144248	25.31	29.29	29.47	32.44	35.35	35.35	0.43975	0.0351571	0.158916
SH2B2	17.31	10.13	12.44	20.4	28.63	19.58	0.782753	0.031351	0.0988175	25.44	20.51	15.72	18.63	26.19	26.19	0.0328425	0.894948	0.957669
SOS1	18.9	34.53	34.97	45.26	47.9	63.02	0.821091	0.0174792	0.0662538	29.87	40.86	41.29	50.41	56.87	56.87	0.523663	0.0090321	0.0665456
SOS2	19.3	25.94	23.82	24.03	40.96	31.16	0.477437	0.158211	0.304476	26.73	28.49	23.27	40.74	47.29	47.29	0.705563	0.000357734	0.00684868
SPNS2	45.4	48.13	74.44	50.2	43.38	42.22	-0.30672	0.340477	0.510163	32.27	30.89	24.68	49.52	46.12	46.12	0.576507	0.00604479	0.0512756
TNFAIP3	14.46	24.31	21.03	54.77	72.62	64.61	1.68289	5.38e-07	2.54e-05	37.1	56.36	45.63	33.05	53.78	53.78	0.11317	0.654707	0.834099
TNFRSF13B	10.35	6.75	6.92	16.21	18.31	13.72	1.00599	0.0086787	0.0393865	11.1	13.04	14.45	6.49	11.65	11.65	-0.258928	0.386129	0.643987
TNFSF13B	13.13	14.47	43.5	26.21	42.74	39.75	0.61243	0.172306	0.322335	28.92	38.26	34.09	20.16	35.81	35.81	-0.0617041	0.809067	0.918091
TRAF3IP2	15.65	21.4	21.79	18.07	14.77	18.8	-0.188308	0.582717	0.723766	12.84	15.39	15.88	10.52	13.57	13.57	-0.124253	0.620471	0.812189

## Sheet: B cell signaling pathway
Gene name	GF1_JPP_CPM	GF2_JPP_CPM	GF3_JPP_CPM	SPF1_JPP_CPM	SPF2_JPP_CPM	SPF3_JPP_CPM	log2(fc)	PValue	FDR	GF1_IPP_CPM	GF2_IPP_CPM	GF3_IPP_CPM	SPF1_IPP_CPM	SPF2_IPP_CPM	SPF3_IPP_CPM	log2(fc)	PValue	FDR
ABL1	23.26	64.26	69.23	59.61	53.76	57.49	0.124349	0.747423	0.845031	50.81	57.9	47.15	57.01	62.59	62.59	0.196885	0.298542	0.561358
BANK1	15.37	9.24	11.18	32.51	37.05	30.17	1.47847	1.98e-05	0.000440624	22.83	29.67	32.48	17.4	32.93	32.93	0.0487398	0.858289	0.942263
BCAR1	78.29	95.94	124.36	84.13	81.43	76.83	-0.300836	0.346099	0.515977	87.7	90.75	71.8	118.85	86.38	86.38	0.244662	0.244785	0.506502
BLK	17.49	3.36	4.86	20.29	40.88	36.86	1.93089	0.000405201	0.00445042	66.02	57.81	92.71	51.43	40.83	40.83	-0.627971	0.00423032	0.0405876
BLNK	61.18	76.51	84.75	114.71	157.16	162.41	0.965209	0.00372809	0.021706	173.22	142.29	182.03	198.71	163.44	163.44	0.0681314	0.754838	0.890882
BTK	19.54	12.19	18.25	58.25	105.05	72.63	2.23894	4.8e-10	8.66e-08	115.1	114.57	179.95	95.9	105.02	105.02	-0.481171	0.0407304	0.173996
CD19	31.96	14.17	23.78	103.79	136.76	71.73	2.15927	2.08e-08	1.77e-06	148.73	157.49	213.72	115.01	113.39	113.39	-0.656141	0.00345444	0.0354971
CD22	41.78	14.76	29.01	84.32	144.33	89.41	1.89446	2.91e-06	9.6e-05	175.95	163.18	264.59	152.8	145	145	-0.559276	0.0232034	0.122869
CD38	5.5	15.81	28.85	51.54	68.7	72.23	1.94002	5.45e-05	0.000969208	15.19	38.48	27.76	25.78	62.82	62.82	0.931797	0.00832313	0.063535
CD79A	154.3	47.62	65.17	135.65	207.14	129.06	0.821002	0.0582794	0.152283	316.76	282.31	368.4	196.7	162.8	162.8	-0.925418	3.8639e-05	0.00129952
CD79B	207.69	19.21	37.48	132.61	191.35	109.97	0.714849	0.26101	0.426696	359.48	358.6	466.58	270.13	202.29	202.29	-0.888667	0.000300268	0.0060073
CD81	357.93	274.53	269.44	230.82	239.89	176.25	-0.479291	0.145567	0.289181	272.89	195.68	195.54	182.5	211.52	211.52	-0.242907	0.288579	0.552219
CMTM3	28.85	47.17	43.42	61.73	71.38	45.06	0.576968	0.0837757	0.19607	55.29	52.53	55.38	39.06	59.87	59.87	-0.156726	0.450096	0.695862
CTLA4	2.7	1.34	1.96	7.89	5.8	8.7	1.89982	3.83e-05	0.000758422	3.26	3.64	3.91	1.41	3.8	3.8	-0.0530112	0.899466	0.959533
FCRL3	6.73	5.64	9.07	43.05	62.78	44.2	2.80687	9.86e-15	8.18e-12	75.79	105.3	125.62	83.4	80.89	80.89	-0.381577	0.0854055	0.273017
GCSAM	3.06	2.59	3.87	29.04	76.75	46.06	3.99554	1.15e-19	3.59e-16	78.29	74.49	134.95	66.52	91.66	91.66	-0.389509	0.129693	0.349936
GPS2	50.3	33.66	33.49	33.63	34.05	26.78	-0.314271	0.331764	0.500906	40.89	31.15	39.46	33.97	29.94	29.94	-0.303288	0.139893	0.366336
ITK	9.6	9.77	9.8	40.32	51.8	40.07	2.18006	5.46e-11	1.31e-08	13.26	23.21	19.49	14.58	37.52	37.52	0.618094	0.0539751	0.204216
LAT2	88.51	41.79	50.86	96.34	130.94	101.68	0.860648	0.0158845	0.0615784	125.14	148.69	152.06	113.78	118.78	118.78	-0.321725	0.122442	0.338068
LCK	80.48	40.29	42.93	120.79	175.8	115.07	1.3304	0.00034235	0.00391923	81.09	100.45	105.78	76.1	149.79	149.79	0.238329	0.343873	0.604583
LPXN	32.59	17.03	27.49	70.55	123.61	91.43	1.88896	1.56e-07	8.96e-06	100.04	101.37	165.65	100.09	129.91	129.91	-0.118481	0.631908	0.819065
LYN	71.69	119.38	119.2	158.95	234.41	206.53	0.951174	0.00615398	0.0308233	232.08	256.17	371.5	286.97	263.91	263.91	-0.115069	0.628897	0.817071
MAPK1	70.38	130.99	128.13	172.1	224.19	187.13	0.824256	0.0186483	0.0693749	216.79	215.95	236.07	270.03	255.59	255.59	0.172279	0.412942	0.666665
MEF2C	19.49	17.05	24.62	64.05	122.24	81.03	2.12791	1.51e-09	2.26e-07	109.42	111.46	179.38	100.15	115.22	115.22	-0.302808	0.206544	0.460007
MNDA	3.75	2.94	2.93	18.51	18.05	24.6	2.66848	2.02e-11	6.43e-09	18.92	28.76	26.67	18.14	14.18	14.18	-0.538471	0.0225581	0.120271
NFAM1	7.34	5.13	4.49	6.11	10.01	4.25	0.26431	0.564139	0.70965	9.38	7.54	8.98	5.66	6.79	6.79	-0.47455	0.080597	0.262683
NFATC2	12.63	11.11	10.97	35.27	49.85	34.27	1.78226	1.4e-07	8.08e-06	38.3	50.47	57.71	40.72	49.85	49.85	-0.133216	0.523145	0.748019
PIK3CD	9.07	19.29	17.57	108.88	127.05	82.25	2.79233	1.25e-13	7.05e-11	60.81	99.51	106.78	71.06	93.53	93.53	-0.0624765	0.792397	0.910068
PLCG2	39.04	41.57	52.28	143.25	256.62	182.75	2.13232	2.48e-09	3.4e-07	208.4	254.52	345.87	231.1	260.18	260.18	-0.18884	0.42879	0.678432
PLCL2	24.18	41.16	36.04	62.18	93.47	63.77	1.11392	0.000970608	0.00827844	73.91	77.96	78.67	83.99	99.62	99.62	0.210579	0.268648	0.532242
PLEKHA1	25.43	40.5	46.65	42.14	41.61	43.95	0.181808	0.5814	0.722772	34.27	36.37	28.78	41.85	44.61	44.61	0.379449	0.0475673	0.189693
PRKCB	37.81	23.69	28.18	94.84	142.94	82.87	1.83814	1.27e-07	7.57e-06	112.3	119.35	151.23	103.82	123.73	123.73	-0.218936	0.317117	0.580069
PTPN22	7.21	7.47	8	22.54	36.81	27.15	1.93128	7.37e-08	5.05e-06	11.47	21.05	16.59	14.29	38.21	38.21	0.715837	0.0276164	0.137299
PTPN6	128.49	88.83	101.28	184.2	233.02	158.35	0.853245	0.0105064	0.0456817	265.48	240	301.27	202.97	200.54	200.54	-0.482401	0.0251046	0.129038
PTPRC	78.26	97.54	135.25	411.97	628.62	459.09	2.26944	6.16e-10	1.06e-07	411.74	465.98	638.79	452.62	620.07	620.07	0.0767938	0.75474	0.890882
RFTN1	34.44	43.35	50.53	108.28	176.5	106.79	1.60952	3.26e-06	0.000103842	185.94	145.8	285.72	137.1	154.9	154.9	-0.535323	0.0379943	0.167185
SH2B2	17.31	10.13	12.44	20.4	28.63	19.58	0.782753	0.031351	0.0988175	25.44	20.51	15.72	18.63	26.19	26.19	0.0328425	0.894948	0.957669
SLC39A10	10.4	12.44	16.61	25.47	31.65	31.48	1.16728	0.000695056	0.00652775	21.28	29.35	33.55	31.81	32.62	32.62	0.239623	0.269789	0.533075
STAP1	6.36	4.32	5.51	7.9	8	7.48	0.530172	0.187143	0.341117	6.21	8.98	7.99	3.64	5.31	5.31	-0.519561	0.106167	0.310822
SYK	22.12	13.63	16.77	80.64	128.86	69.96	2.4117	2.6e-11	7.66e-09	145.88	150.74	215.89	141.1	121.19	121.19	-0.539466	0.0293291	0.142575
TEC	6.51	5.48	6.42	15.24	23.68	20.57	1.69216	8.32e-06	0.000222742	35.51	37.45	45.91	30.44	30.92	30.92	-0.428736	0.0313896	0.148296
TRDC	1.55	2.1	1.71	4.35	4.02	5.11	1.33052	0.00218396	0.0148078	3	4.26	2.95	3.03	4.61	4.61	0.469799	0.176046	0.419277
VAV3	5.23	12.75	12.74	18.92	30.63	28.56	1.34633	0.00115298	0.00932271	27.81	30.27	19.27	49.41	43.26	43.26	0.725543	0.00140975	0.0193204

## Sheet: B cell proliferation
Gene name	GF1_JPP_CPM	GF2_JPP_CPM	GF3_JPP_CPM	SPF1_JPP_CPM	SPF2_JPP_CPM	SPF3_JPP_CPM	log2(fc)	PValue	FDR	GF1_IPP_CPM	GF2_IPP_CPM	GF3_IPP_CPM	SPF1_IPP_CPM	SPF2_IPP_CPM	SPF3_IPP_CPM	log2(fc)	PValue	FDR
ABL1	23.26	64.26	69.23	59.61	53.76	57.49	0.124349	0.747423	0.845031	50.81	57.9	47.15	57.01	62.59	62.59	0.196885	0.298542	0.561358
ADA	130.42	56.97	216.23	10.23	10.65	19.94	-3.30565	9.88e-12	3.42e-09	12.6	13.02	13.39	12.56	9.09	9.09	-0.363099	0.15192	0.384091
AHR	9.48	18.7	22.83	40.55	42.79	43.97	1.31949	0.000338978	0.0038842	22.17	34.9	28.67	30.8	46.47	46.47	0.531019	0.0239604	0.125593
ATM	11.23	16.22	22.18	33.78	39.09	44.65	1.24362	0.000414439	0.00451205	29.19	32.53	37.53	43.56	42.48	42.48	0.494122	0.0138124	0.0885611
BCL6	18.14	15.69	21.26	57.09	127.81	66.6	2.1907	4.9e-09	5.8e-07	134.68	134.63	186.29	125.49	132.67	132.67	-0.398205	0.0980042	0.295355
BLK	17.49	3.36	4.86	20.29	40.88	36.86	1.93089	0.000405201	0.00445042	66.02	57.81	92.71	51.43	40.83	40.83	-0.627971	0.00423032	0.0405876
BMI1	13.1	14.61	23.14	28.09	32.39	26.11	0.767953	0.02806	0.0920262	28.55	39.63	39.32	38.78	41.5	41.5	0.14711	0.465463	0.709338
BST1	8.79	35.64	36.83	26.55	9.26	35.21	-0.19432	0.715808	0.823417	8.79	19.49	11.15	15.63	8.09	8.09	-0.0917684	0.781173	0.904967
BTK	19.54	12.19	18.25	58.25	105.05	72.63	2.23894	4.8e-10	8.66e-08	115.1	114.57	179.95	95.9	105.02	105.02	-0.481171	0.0407304	0.173996
CARD11	28	14.4	21.11	64.21	86.26	58.84	1.72059	1.09e-06	4.4e-05	80.59	90.36	122.57	67.1	74.64	74.64	-0.466064	0.0272626	0.136247
CASP3	247.62	335.05	572.52	201.33	145.42	363.27	-0.702199	0.097332	0.219119	144.36	133.38	140.41	167.85	202.93	202.93	0.684977	0.00538315	0.0475665
CD180	5.85	1.56	6.14	15.42	20.47	19.77	2.03835	4.22e-05	0.00080976	23.25	24.68	36.87	24.1	23.91	23.91	-0.265214	0.239285	0.499928
CD19	31.96	14.17	23.78	103.79	136.76	71.73	2.15927	2.08e-08	1.77e-06	148.73	157.49	213.72	115.01	113.39	113.39	-0.656141	0.00345444	0.0354971
CD22	41.78	14.76	29.01	84.32	144.33	89.41	1.89446	2.91e-06	9.6e-05	175.95	163.18	264.59	152.8	145	145	-0.559276	0.0232034	0.122869
CD320	27.12	19.92	25.4	11.89	12.68	10.52	-1.04573	0.00224967	0.015134	16.35	12.99	11.61	10.95	11.61	11.61	-0.297475	0.223347	0.481771
CD38	5.5	15.81	28.85	51.54	68.7	72.23	1.94002	5.45e-05	0.000969208	15.19	38.48	27.76	25.78	62.82	62.82	0.931797	0.00832313	0.063535
CD40	52.29	19.3	32.2	60.12	76.15	66.78	0.968168	0.00927522	0.0414884	66.55	98.24	90.41	53.18	54.99	54.99	-0.515462	0.0178191	0.104693
CD40LG	3.45	2.77	3.45	9.39	9.42	7.37	1.43688	0.000496517	0.00510722	5.28	6.62	5.24	2.82	6.65	6.65	0.103123	0.787961	0.908151
CD79A	154.3	47.62	65.17	135.65	207.14	129.06	0.821002	0.0582794	0.152283	316.76	282.31	368.4	196.7	162.8	162.8	-0.925418	3.8639e-05	0.00129952
CD81	357.93	274.53	269.44	230.82	239.89	176.25	-0.479291	0.145567	0.289181	272.89	195.68	195.54	182.5	211.52	211.52	-0.242907	0.288579	0.552219
CDKN1A	57.62	37.97	35.39	36.61	64.89	52.31	0.231803	0.500975	0.659348	83.54	72.51	59.9	59.66	73.32	73.32	-0.0508575	0.805471	0.916438
CTLA4	2.7	1.34	1.96	7.89	5.8	8.7	1.89982	3.83e-05	0.000758422	3.26	3.64	3.91	1.41	3.8	3.8	-0.0530112	0.899466	0.959533
CTPS1	16.53	17.52	21.93	31.85	36.87	23.4	0.718603	0.0337786	0.103976	30.36	34.61	40.02	28.17	27.92	27.92	-0.376754	0.063001	0.226617
EPHB2	10.13	36.33	46.06	27.24	36.38	27.78	-0.0175711	0.969197	0.985225	28.03	34.02	34	31.02	31.58	31.58	-0.0513719	0.794412	0.910869
FCRL3	6.73	5.64	9.07	43.05	62.78	44.2	2.80687	9.86e-15	8.18e-12	75.79	105.3	125.62	83.4	80.89	80.89	-0.381577	0.0854055	0.273017
GPR183	21.2	10.93	10.92	28.8	32.97	20.16	0.928379	0.0153651	0.0602027	22.57	36.54	26.63	11.5	21.82	21.82	-0.690713	0.01158	0.0788733
HSPD1	175.81	344.16	744.53	332.45	459.58	426.3	-0.0536621	0.905394	0.949816	508.72	419.59	546.33	439.89	398.46	398.46	-0.210081	0.3433	0.604337
IKZF3	47.04	22.49	33.83	120.49	165.01	134.41	2.0224	2.06e-08	1.77e-06	163.03	174.62	202.41	129.69	162.9	162.9	-0.288812	0.186107	0.431912
IL10	2.43	1.1	2.44	2.6	2.45	2.05	0.250088	0.600039	0.736088	2.97	3.12	3.08	2.37	2.99	2.99	-0.257695	0.396974	0.652957
IL21	0.05	0.12	0.46	2.37	1.94	2.39	3.41074	1.02e-07	6.44e-06	0.34	1.23	1.23	0.87	1.55	1.55	0.78958	0.0951536	0.290717
IL7	0.88	5.49	9.34	12.19	9.79	16.1	1.27735	0.0382653	0.113972	5.07	8.32	7.09	9.6	12.58	12.58	0.730895	0.0102737	0.07318
IL7R	1.34	4.72	4.68	12.67	18.62	16.64	2.15793	1.32e-05	0.000326683	4.94	8.21	7.51	5.93	13.33	13.33	0.671247	0.0540518	0.204258
INPP5D	57.91	35.85	47.81	148.82	248.18	147.47	1.94334	1.11e-07	6.85e-06	199.37	210.3	300.88	176.2	221.22	221.22	-0.328415	0.167438	0.406378
IRS2	3.39	7.01	4.88	23.73	27.91	24.81	2.32287	4.21e-09	5.22e-07	16.87	23.57	17.29	42.52	32.21	32.21	0.860246	0.000155599	0.00367413
LEF1	20.71	18.81	10.08	45.06	37.26	16.05	0.987878	0.0207707	0.0746164	15.77	15.17	10.66	3.94	12.48	12.48	-0.53252	0.150783	0.382927
LYN	71.69	119.38	119.2	158.95	234.41	206.53	0.951174	0.00615398	0.0308233	232.08	256.17	371.5	286.97	263.91	263.91	-0.115069	0.628897	0.817071
MEF2C	19.49	17.05	24.62	64.05	122.24	81.03	2.12791	1.51e-09	2.26e-07	109.42	111.46	179.38	100.15	115.22	115.22	-0.302808	0.206544	0.460007
MIF	502.81	245.56	224.37	158.12	163.35	126.74	-1.11788	0.0031955	0.0194544	251.4	193.88	253.39	181.46	160.64	160.64	-0.528472	0.017421	0.103132
MNDA	3.75	2.94	2.93	18.51	18.05	24.6	2.66848	2.02e-11	6.43e-09	18.92	28.76	26.67	18.14	14.18	14.18	-0.538471	0.0225581	0.120271
MZB1	59.82	41.52	90.84	81.62	101.05	87.09	0.489218	0.157489	0.303611	91.35	105.86	134.05	69.76	80.14	80.14	-0.494015	0.0211585	0.115785
NFATC2	12.63	11.11	10.97	35.27	49.85	34.27	1.78226	1.4e-07	8.08e-06	38.3	50.47	57.71	40.72	49.85	49.85	-0.133216	0.523145	0.748019
PAWR	16.34	27.07	23.01	28.52	28.79	33.9	0.457574	0.172283	0.322335	26.78	25.13	21.01	32.22	32.72	32.72	0.412414	0.0389911	0.169415
PELI1	20.6	27.05	29.18	39.09	47.82	45.21	0.782107	0.0134517	0.0546145	38.98	44.21	39.21	43.22	52.85	52.85	0.237668	0.211892	0.4671
PKN1	355.03	268.02	244.16	251.13	271.9	224.84	-0.213594	0.514676	0.669801	277.79	237.4	255.66	259.39	237.91	237.91	-0.132043	0.539162	0.758116
PLCL2	24.18	41.16	36.04	62.18	93.47	63.77	1.11392	0.000970608	0.00827844	73.91	77.96	78.67	83.99	99.62	99.62	0.210579	0.268648	0.532242
PRKCD	70.41	150.47	134.94	153.68	159.05	177.76	0.463076	0.194093	0.349942	142.86	140.04	158.49	168.94	163.82	163.82	0.121942	0.55999	0.770002
PTPRC	78.26	97.54	135.25	411.97	628.62	459.09	2.26944	6.16e-10	1.06e-07	411.74	465.98	638.79	452.62	620.07	620.07	0.0767938	0.75474	0.890882
RASGRP1	20.55	15.09	19.14	91.9	177.91	119.92	2.83075	5.52e-15	4.91e-12	108.62	142.01	197.18	138.05	191.75	191.75	0.138555	0.587391	0.789874
RC3H1	7.13	11.9	15.52	26.96	35.55	55.07	1.76689	1.11e-05	0.00028558	19.62	33.3	36.1	45.28	51.1	51.1	0.79026	0.000880743	0.0134313
SASH3	131.81	58.71	65.74	211.17	279.81	181.9	1.39274	0.000306272	0.00357864	220.04	239.69	305.04	182.43	240.8	240.8	-0.27371	0.228411	0.487957
SLC39A10	10.4	12.44	16.61	25.47	31.65	31.48	1.16728	0.000695056	0.00652775	21.28	29.35	33.55	31.81	32.62	32.62	0.239623	0.269789	0.533075
TFRC	34.48	44.05	90.6	71.43	96.64	92.32	0.622541	0.101021	0.224483	51.75	71.82	68.12	69.74	82.05	82.05	0.315698	0.125307	0.343311
TICAM1	45.34	56.15	40.53	36.68	26.15	39.06	-0.479082	0.137879	0.279199	30.3	22.52	17.29	34.55	23.99	23.99	0.313384	0.198734	0.4494
TIRAP	9.01	17.47	14.69	17.05	15.93	14.08	0.192908	0.60897	0.742943	17.09	14.83	12.62	16.17	16.52	16.52	0.0903941	0.699366	0.859462
TLR4	11	13.58	19.1	22.17	24.07	20.11	0.603124	0.0882884	0.204098	22.72	24.49	25.61	18.4	24.4	24.4	-0.105392	0.624389	0.815052
TNFRSF13B	10.35	6.75	6.92	16.21	18.31	13.72	1.00599	0.0086787	0.0393865	11.1	13.04	14.45	6.49	11.65	11.65	-0.258928	0.386129	0.643987
TNFRSF13C	36.64	11.08	15.72	79.97	115.51	77.33	2.10443	1.08e-06	4.4e-05	113.92	127.37	177.07	104.65	99.73	99.73	-0.469432	0.0382004	0.167456
TNFRSF21	59.73	95.32	94.95	128.92	135.87	121.8	0.628876	0.059131	0.153644	103.23	141.84	156.68	152.15	140.1	140.1	0.0670767	0.767962	0.897916
TNFRSF4	23.76	5.43	5.06	19.37	14.53	8.07	0.293254	0.605809	0.740765	7.67	11.19	9.83	3.67	4.92	4.92	-0.660578	0.0649803	0.230901
TNFSF13B	13.13	14.47	43.5	26.21	42.74	39.75	0.61243	0.172306	0.322335	28.92	38.26	34.09	20.16	35.81	35.81	-0.0617041	0.809067	0.918091
TYROBP	100.98	44.99	48	51.5	71.23	35.06	-0.297828	0.444858	0.608879	61.92	56.75	55.56	43.02	53.44	53.44	-0.28629	0.135999	0.360294
VAV3	5.23	12.75	12.74	18.92	30.63	28.56	1.34633	0.00115298	0.00932271	27.81	30.27	19.27	49.41	43.26	43.26	0.725543	0.00140975	0.0193204

## Sheet: IgA isotypes
Gene name	GF1_JPP_CPM	GF2_JPP_CPM	GF3_JPP_CPM	SPF1_JPP_CPM	SPF2_JPP_CPM	SPF3_JPP_CPM	log2(fc)	PValue	FDR	GF1_IPP_CPM	GF2_IPP_CPM	GF3_IPP_CPM	SPF1_IPP_CPM	SPF2_IPP_CPM	SPF3_IPP_CPM	log2(fc)	PValue	FDR
CCR6	0.65	1.91	2.91	13.63	14.1	8.29	2.71919	7.62e-07	3.33e-05	6.04	14.01	12.87	6.28	8.54	8.54	-0.303747	0.38051	0.639441
MLH1	8.37	9.74	14.36	14.66	27.09	16.76	0.849576	0.0311702	0.0985472	38.27	29.64	46.87	29.78	27.79	27.79	-0.519898	0.0197586	0.111005
MSH2	14.4	24.27	39.6	48.09	85.28	62.73	1.32506	0.00086936	0.00764005	80.68	102.7	125.19	88.83	91.98	91.98	-0.240332	0.265706	0.529701
NSD2	51.75	64.62	80.79	133.29	156.3	114.8	1.03638	0.00196908	0.0137043	167.32	162.33	225	160.7	160.28	160.28	-0.264403	0.232373	0.491443
TGFB1	108.99	71.22	74.22	145.37	152.42	100.58	0.64684	0.0598192	0.154791	107.83	117.92	114.83	91.65	103.99	103.99	-0.162831	0.42771	0.677814
THOC1	33.42	26.68	29.34	34.75	28.05	28.96	0.0369452	0.907302	0.951321	38.46	29.23	35.11	29.23	30.07	30.07	-0.201494	0.309492	0.571836
TNFSF13	38.85	30.91	42.68	24.15	17.09	23.38	-0.799103	0.0146815	0.0582763	14.19	10.52	7.67	10.67	10.49	10.49	0.0585016	0.834134	0.931706

## Sheet: plasma cell differentiation
Gene name	GF1_JPP_CPM	GF2_JPP_CPM	GF3_JPP_CPM	SPF1_JPP_CPM	SPF2_JPP_CPM	SPF3_JPP_CPM	log2(fc)	PValue	FDR	GF1_IPP_CPM	GF2_IPP_CPM	GF3_IPP_CPM	SPF1_IPP_CPM	SPF2_IPP_CPM	SPF3_IPP_CPM	log2(fc)	PValue	FDR
IL10	1.98	1.1	2.44	2.6	2.45	2.05	0.250088	0.600039	0.736088	2.97	3.12	3.08	2.37	2.99	2.99	-0.257695	0.396974	0.652957
ITM2A	9.54	9.93	14.18	10.7	14.43	15.64	0.276901	0.467512	0.62976	11.74	11.96	11.87	10.97	18.06	18.06	0.332516	0.189466	0.436371
LGALS1	412.77	163.58	298.53	79.59	58.51	86.78	-1.95993	7e-07	3.09e-05	183.38	149.04	94.74	114.61	81.15	81.15	-0.531667	0.0417641	0.176773
NKX2-3	25.81	41.59	43.97	30.27	29.86	20.82	-0.460258	0.178141	0.330568	36.59	30.61	23.12	25.42	28.52	28.52	-0.0937059	0.671751	0.843726
XBP1	82.89	175.82	266.63	168.39	167.01	196.66	0.0183375	0.963765	0.982074	184.5	207.74	194.76	170.2	167.66	167.66	-0.126693	0.547601	0.76344
