# Supplementary material for: Commensal microbiota modulates phenotypic characteristics and gene expression in piglet Peyer’s patches
Source: Front Physiol. 2023 Mar 22;14:1084332. doi: 10.3389/fphys.2023.1084332 (PMC10073539; doi:10.3389/fphys.2023.1084332)
Supplement: Supplementary file 5 [file Table1.XLSX]

## Sheet: Supplementary Table S1-1
Supplementary Table S1-1. The specific primers used for RT-qPCR
Species	Gene name	Primer sequences (forward)	Primer sequences (reverse)
Pig	PAX5	TGTTTGCCTGGGAGATCAGG	CCGTGGACACTATGCTGTGA
	CXCR5	CTCTCAACATCAGGCACTGG	GTAGCCTAATTCCATGTACAGGTTC
	POU2AF1	CTACACTGGAGGCAAGCACA	CTCTGGAGCTGCGGGTTTTT
	AICDA	CCTTCGAAACAAGTCCGGGT	CCAAGACGTGAACCAGGTGA
	CD86	GTTCCTATCCACCAGATGAGT	GAAGAGACACCCTGATTGATAC
	VCAM1	CAGATCCACGCTGGTCATGAATCC	GACACCTGACTGTAACTGGCTTCC
	S1PR2	AGGACTCCCTCTCTGGCTGT	GTGTTCTGGGACCTTGCTGG
	IL4	GTCTGCTTACTGGCATGTACCA	GCTCCATGCACGAGTTCTTTCT
	GAPDH	ACATGGCCTCCAAGGAGTAAGA	GATCGAGTTGGGGCTGTGACT
	EP300	ACAGGCAGGCTTGACTTCTC	TAGGCATCATCCCCTGTCCA
	GCNT1	TTGCCGCCTGTTTTCTGGAT	AGAATAGCACTCCAACCGGGA
	CHML	GTGGCAGCGTTTGCAACTAA	CCAGGGTCCATCAGGTAGGA
	TU58584	CGCCATCTTGTTTGTGTGCT	GTACTCTCGCTCTCGCAGTT
	TU6235	CTGCCTGCAACCAGACCTTA	TCCAGGGAGATCGTCACCTT
	TU8414	TAACAGCTGGCACTCACTGG	TAACCACTACGCCAAGTCGG
Human	TLR4	CCGTTTTATCACGGAGGTGGT	CTGCCTAAATGCCTCAGGGG
	Myd88	ATCCAGTTTGTGCAGGAGATGA	GGCCTTCTAGCCAACCTCTTT
	IRAK1	ACTTCTTGTACGAGGTGCCG	ACGATCAGGGCGGCGAA
	IRAK4	GCTTCCTAGTTCGGCTGGTT	ACATTGAGGCAGCGCACATA
	TRAF6	GCGCACTAGAACGAGCAAG	GCCACACAGCAGTCACTTTC
	CHUK	AACTCCTCAAGATGGGGAGAC	TTGGGGACAGTGAACAAGTGA
	IKBKB	GGTCACCTTCCCTGACAACG	GGGTGGGTCAGCCTGATTG
	IL6	CCACCGGGAACGAAAGAGAA	TTCTCCTGGGGGTATTGTGGA
	TNFα	TCTCCTTCCTGATCGTGGCA	CAGCTTGAGGGTTTGCTACAAC
	IFNβ1	AGTAGGCGACACTGTTCGTG	AGCCTCCCATTCAATTGCCA
	IL1β	CAGAAGTACCTGAGCTCGCC	AGATTCGTAGCTGGATGCCG
	TAK1	CAACCACAGGCAACGGACAG	GGGGTCCATGGATGACTTCG
	GAPDH	TGCACCACCAACTGCTTAGC	GGCATGGACTGTGGTCATGAG

## Sheet: Supplementary Table S1-2
Supplementary Table S1-2. Summary of RNA-seq data information
Sample name	Raw Reads	Clean Reads	Raw Base(G)	Clean Base(G)	Effective Rate(%)	Error Rate(%)	Q20(%)	Q30(%)	GC Content(%)
GF1-JPP	46167295	45066878	13.85	13.52	97.62	0.05	93.61	84.9	52.3
GF2-JPP	68669594	66888290	20.6	20.07	97.41	0.04	94.99	87.66	51.51
GF3-JPP	56557309	55364179	16.97	16.61	97.89	0.04	95.89	89.23	51.55
SPF1-JPP	51919741	51431639	15.58	15.43	99.06	0.04	96.51	89.94	51.58
SPF2-JPP	69041935	68536951	20.71	20.56	99.27	0.04	95.76	87.73	51.92
SPF3-JPP	63982279	63421514	19.19	19.03	99.12	0.04	96.66	90.9	51.34
GF1-IPP	55055163	53852100	16.52	16.16	97.81	0.05	93.96	85.53	51.38
GF2-IPP	67306393	65874335	20.19	19.76	97.87	0.04	95.38	88.53	51.66
GF3-IPP	66816299	66155495	20.04	19.85	99.01	0.03	97.28	92.23	51.5
SPF1-IPP	59083940	58490004	17.73	17.55	98.99	0.03	96.62	91.06	51.76
SPF2-IPP	62065992	61437567	18.62	18.43	98.99	0.03	96.45	90.23	51.36
SPF3-IPP	64785143	64281371	19.44	19.28	99.22	0.03	96.86	91.19	50.91
