# Supplementary material for: Commensal microbiota modulates phenotypic characteristics and gene expression in piglet Peyer’s patches
Source: Front Physiol. 2023 Mar 22;14:1084332. doi: 10.3389/fphys.2023.1084332 (PMC10073539; doi:10.3389/fphys.2023.1084332)
Supplement: Supplementary file 6 [file Table5.XLSX]

## Sheet: JPP（SPF vs. GF）
id	GF1_JPP	GF2_JPP	GF3_JPP	SPF1_JPP	SPF2_JPP	SPF3_JPP	GF1_JPP_CPM	GF2_JPP_CPM	GF3_JPP_CPM	SPF1_JPP_CPM	SPF2_JPP_CPM	SPF3_JPP_CPM	GF_JPP_mean	SPF_JPP_mean	log2(fc)	PValue	FDR
G10706	0	1.80675	2.90637	11.1325	7.51309	42.1485	0	15.21	31.7	104.44	64.25	385.69	15.6367	184.793	3.56291	0.000638519	0.0172639
G12135	23.4753	16.6586	10.4404	73.8384	117.257	68.9523	204.35	140.24	113.88	692.74	1002.81	630.97	152.823	775.507	2.34327	3.9416e-05	0.00236584
G12450	65.1682	17.3253	51.7365	5.23068	3.88222	2.96093	567.28	145.85	564.32	49.07	33.2	27.09	425.817	36.4533	-3.54611	5.0254e-06	0.00054035
G1279	26.4828	47.8051	41.7436	264.226	126.629	199.666	230.53	402.43	455.32	2478.93	1082.97	1827.1	362.76	1796.33	2.30797	4.41183e-05	0.00243453
G12810	125.181	591.546	389.882	1676.75	2487.29	1197.24	1089.68	4979.76	4252.67	15731	21272	10955.7	3440.7	15986.2	2.21605	0.000250393	0.00847754
G14232	0	1.29831	4.26337	17.4307	9.7836	18.7604	0	10.93	46.5	163.53	83.67	171.67	19.1433	139.623	2.86663	0.00139397	0.0289965
G1478	2.07981	2.01946	10.9083	28.5625	229.244	64.5228	18.1	17	118.98	267.97	1960.56	590.44	51.36	939.657	4.19342	6.08117e-06	0.000567887
G14838	59.7666	78.0822	96.257	208.748	407.737	183.84	520.26	657.31	1049.93	1958.44	3487.08	1682.29	742.5	2375.94	1.67803	0.00179563	0.0346014
G14984	0	3.11965	4.22607	32.3555	10.9373	45.5919	0	26.26	46.1	303.55	93.54	417.2	24.12	271.43	3.49228	9.28634e-05	0.00450945
G15337	52.3513	252.391	49.1289	24.5302	3.36645	14.045	455.71	2124.68	535.88	230.14	28.79	128.52	1038.76	129.15	-3.00774	0.000176394	0.00690782
G15807	0	0	0	13.9396	33.1927	32.3792	0	0	0	130.78	283.87	296.3	0.001	236.983	17.8544	2.57396e-09	7.81196e-07
G15896	0	4.21907	2.97484	32.6769	8.67099	20.4804	0	35.52	32.45	306.57	74.16	187.41	22.6567	189.38	3.06328	0.000707657	0.0182786
G16655	226.887	41.7311	808.374	22.4021	46.9945	59.4693	1975.02	351.3	8817.41	210.17	401.91	544.19	3714.58	385.423	-3.26868	0.000226209	0.008077
G16856	0	1.3904	3.23657	19.7348	13.2509	9.68546	0	11.7	35.3	185.15	113.33	88.63	15.6667	129.037	3.04201	0.000910066	0.0216631
G17085	0	3.04657	0.99258	20.7647	14.3974	16.5084	0	25.65	10.83	194.81	123.13	151.07	12.16	156.337	3.68444	4.08121e-05	0.00236584
G18199	984.873	1137.24	954.782	2964.18	2896.27	2388.21	8573.2	9573.52	10414.4	27809.5	24769.7	21854	9520.36	24811.1	1.3819	0.00268261	0.0473087
G18721	1.07106	2.02435	5.9526	15.9872	18.3065	19.5692	9.32	17.04	64.93	149.99	156.56	179.07	30.43	161.873	2.4113	0.00249236	0.0451602
G18971	213.224	75.3744	36.3304	34.4615	15.5624	16.9327	1856.09	634.52	396.28	323.31	133.09	154.95	962.297	203.783	-2.23945	0.00116871	0.02677
G19658	2.0716	4.02972	0.990908	14.8677	13.5669	47.9831	18.03	33.92	10.81	139.49	116.03	439.08	20.92	231.533	3.46827	9.74653e-05	0.00455088
G20305	66.7066	86.0158	57.1927	193.669	194.061	332.426	580.67	724.1	623.83	1816.98	1659.67	3041.97	642.867	2172.87	1.75701	0.000643128	0.0172639
G20729	18378.2	7246.57	2298.07	0	0	0	159980	61003.2	25066.4	0	0	0	82016.6	0.001	-26.2894	4.97408e-33	6.03853e-30
G20801	40.2661	125.808	109.904	335.626	493.347	342.434	350.51	1059.08	1198.78	3148.79	4219.24	3133.55	869.457	3500.53	2.00939	0.000296096	0.0094595
G21047	0	5.11798	7.9869	22.0309	23.0041	38.6336	0	43.08	87.12	206.69	196.74	353.53	43.4	252.32	2.53949	0.00127079	0.0275488
G21150	0	7.2602	0	49.9595	15.8986	13.9591	0	61.12	0	468.71	135.97	127.74	20.3733	244.14	3.58295	0.00077486	0.0191976
G23303	1.03741	8.06553	7.92753	34.676	25.1637	52.7231	9.03	67.9	86.47	325.33	215.21	482.46	54.4667	341	2.64633	0.000324172	0.0100909
G2427	0.67341	10.7366	0.637868	27.4961	24.0641	22.2675	5.86	90.38	6.96	257.96	205.8	203.77	34.4	222.51	2.69339	0.00136093	0.0289854
G24454	1.63209	3.01278	1.15532	39.1782	12.0542	7.41194	14.21	25.36	12.6	367.56	103.09	67.83	17.39	179.493	3.3676	0.000654153	0.0172639
G25066	15.5951	8.0849	6.96716	54.7832	67.1865	79.7032	135.75	68.06	75.99	513.97	574.6	729.35	93.2667	605.973	2.69982	1.27252e-05	0.00102989
G25108	5.18402	2.01599	2.9733	29.7339	27.121	14.6829	45.13	16.97	32.43	278.96	231.95	134.36	31.51	215.09	2.77106	0.000137132	0.00574065
G25156	0	0.992244	0	2.98105	10.8185	14.8767	0	8.35	0	27.97	92.52	136.13	2.78333	85.54	4.94171	0.000542689	0.0156863
G25234	185.582	286.7	251.734	78.781	43.6636	71.4557	1615.47	2413.5	2745.81	739.11	373.42	653.88	2258.26	588.803	-1.93935	0.000251393	0.00847754
G25660	2.98851	2.95648	3.94176	8.96147	8.93086	73.9673	26.01	24.89	43	84.08	76.38	676.86	31.3	279.107	3.15658	0.00114814	0.02677
G26574	0	0	0	3.97036	7.81841	7.89121	0	0	0	37.25	66.87	72.21	0.001	58.7767	15.843	0.000193941	0.00716641
G27587	2.21543	2.02121	4.95385	32.8974	12.5907	38.0376	19.29	17.01	54.03	308.64	107.68	348.07	30.11	254.797	3.08103	0.000129508	0.0056151
G27724	254.959	208.622	121.201	81.8603	40.9862	55.9377	2219.39	1756.23	1322.01	768	350.52	511.88	1765.88	543.467	-1.70012	0.00153541	0.0300643
G28643	151.823	97.1076	34.4368	26.5214	23.4056	18.2349	1321.6	817.47	375.62	248.82	200.17	166.86	838.23	205.283	-2.02973	0.000860033	0.0208816
G28840	48.3625	15.0565	14.8494	109.117	239.605	145.419	420.99	126.75	161.97	1023.72	2049.17	1330.7	236.57	1467.86	2.63338	2.46095e-05	0.00186725
G30045	4.42515	10.0241	4.96295	59.2618	71.5954	94.9813	38.52	84.39	54.13	555.98	612.3	869.16	59.0133	679.147	3.52461	4.42665e-08	8.95659e-06
G30112	0	0	0.991747	4.94928	17.3532	14.6224	0	0	10.82	46.43	148.41	133.81	3.60667	109.55	4.92478	6.13531e-05	0.00323837
G30207	3.14661	0	0	10.8806	11.6385	7.7789	27.39	0	0	102.08	99.54	71.18	9.13	90.9333	3.31612	0.0014502	0.0293424
G30611	1.54668	9.45373	7.2408	50.3028	67.6914	72.3131	13.46	79.58	78.98	471.93	578.92	661.72	57.34	570.857	3.31551	1.31671e-06	0.000199811
G31262	17.0016	36.2944	29.5108	124.278	268.859	197.185	148	305.53	321.89	1165.96	2299.35	1804.4	258.473	1756.57	2.76467	1.63092e-06	0.000219992
G32885	0	4.01396	5.94376	10.9258	25.3544	29.5417	0	33.79	64.83	102.5	216.84	270.33	32.8733	196.557	2.57996	0.00268888	0.0473087
G33478	14.5019	28.2166	20.8203	5.95119	4.84997	4.90073	126.24	237.53	227.1	55.83	41.48	44.85	196.957	47.3867	-2.05533	0.00222399	0.0418392
G33870	0	4.56329	10.6374	28.7376	37.813	32.2949	0	38.41	116.03	269.61	323.39	295.52	51.48	296.173	2.52436	0.00149638	0.0297805
G34002	54.1628	4.80092	69.6305	0	0	7.20671	471.48	40.42	759.5	0	0	65.95	423.8	21.9833	-4.2689	0.000339617	0.0103074
G3467	0	0.993844	1.97649	10.9476	7.88001	6.95312	0	8.37	21.56	102.71	67.39	63.63	9.97667	77.91	2.96518	0.00224016	0.0418392
G3483	1.00649	1.98285	0.98734	4.97651	15.7875	10.9421	8.76	16.69	10.77	46.69	135.02	100.13	12.0733	93.9467	2.96002	0.00234528	0.0431389
G37274	12.6171	8.12393	6.94787	72.1803	30.7139	39.8136	109.83	68.39	75.78	677.18	262.67	364.33	84.6667	434.727	2.36024	0.00028165	0.00924117
G37308	0	0	0	5.08865	4.89447	10.051	0	0	0	47.74	41.86	91.98	0.001	60.5267	15.8853	0.000194804	0.00716641
G37770	1.01561	0.996817	1.99196	12.9714	6.91471	12.8741	8.84	8.39	21.73	121.7	59.14	117.81	12.9867	99.55	2.93839	0.00119089	0.0267729
G37799	0	2.00205	0	10.9156	12.6791	10.8316	0	16.85	0	102.41	108.43	99.12	5.61667	103.32	4.20126	0.000102251	0.00459751
G3872	13.6518	18.4048	11.9227	108.574	55.139	80.3083	118.84	154.94	130.05	1018.62	471.56	734.89	134.61	741.69	2.46203	2.9636e-05	0.00209965
G4056	55.9148	51.7426	39.7681	163.316	154.082	137.2	486.73	435.58	433.77	1532.2	1317.75	1255.49	452.027	1368.48	1.59809	0.00140922	0.0289965
G4602	0	15.9068	4.83376	60.5782	58.6808	81.126	0	133.91	52.72	568.34	501.85	742.37	62.21	604.187	3.27978	3.11315e-05	0.00209965
G5800	0	0	0.989647	7.95071	3.91397	7.90088	0	0	10.79	74.59	33.47	72.3	3.59667	60.12	4.06311	0.00121458	0.026809
G7168	18.5387	30.0229	28.6454	112.75	159.77	110.454	161.38	252.74	312.45	1057.8	1366.4	1010.75	242.19	1144.98	2.24112	4.09247e-05	0.00236584
G7311	33.5987	49.8686	47.32	156.812	272.234	268.811	292.47	419.8	516.15	1471.18	2328.22	2459.84	409.473	2086.41	2.34918	1.16802e-05	0.00101284
G7362	20.4173	60.9623	36.5873	177.741	106.549	197.329	177.73	513.19	399.08	1667.54	911.24	1805.72	363.333	1461.5	2.00808	0.000565629	0.0159692
G7540	8.41138	2.04581	2.99233	9.88864	84.5114	62.1102	73.22	17.22	32.64	92.77	722.76	568.36	41.0267	461.297	3.49106	7.00823e-05	0.00354499
G7654	6.2878	4.07625	3.97027	66.3339	134.795	84.9203	54.73	34.31	43.31	622.33	1152.8	777.09	44.1167	850.74	4.26932	2.7419e-10	1.66434e-07
G8114	1.06874	4.06907	0	29.6912	22.1392	58.0025	9.3	34.25	0	278.56	189.34	530.77	14.5167	332.89	4.51926	4.40575e-07	7.64083e-05
G8521	1.86565	0.952706	0	35.3567	51.1464	29.3132	16.24	8.02	0	331.71	437.42	268.24	8.08667	345.79	5.41821	1.08835e-09	4.40418e-07
G8529	3.46341	0.494437	0	8.76456	16.0765	16.0132	30.15	4.16	0	82.23	137.49	146.53	11.4367	122.083	3.41613	0.000498402	0.0147576
G902	0	0.997671	2.964	7.94143	8.80393	33.5642	0	8.4	32.33	74.51	75.29	307.14	13.5767	152.313	3.48784	0.000754368	0.0190792
G910	59.4192	13.9522	24.3425	114.527	213.17	174.343	517.24	117.45	265.52	1074.48	1823.09	1595.38	300.07	1497.65	2.31933	0.000159034	0.00643556
G9284	20.7171	31.9032	43.597	240.198	508.851	332.669	180.34	268.57	475.54	2253.51	4351.83	3044.19	308.15	3216.51	3.38379	7.98241e-09	1.93813e-06
G981	10.6509	18.7788	7.85648	44.2959	147.066	99.1714	92.71	158.08	85.7	415.58	1257.75	907.5	112.163	860.277	2.9392	4.94634e-06	0.00054035
G9824	65.0914	37.8642	40.822	8.90766	1.16288	4.39353	566.61	318.75	445.27	83.57	9.95	40.2	443.543	44.5733	-3.31482	5.34119e-06	0.00054035

## Sheet: IPP（SPF vs. GF）
id	GF1_IPP	GF2_IPP	GF3_IPP	SPF1_IPP	SPF2_IPP	SPF3_IPP	GF1_IPP_CPM	GF2_IPP_CPM	GF3_IPP_CPM	SPF1_IPP_CPM	SPF2_IPP_CPM	SPF3_IPP_CPM	GF_IPP_mean	SPF_IPP_mean	log2(fc)	PValue	FDR
G10894	1.50439	1.15113	0	6.47402	7.18983	12.5462	13.79	9.33	0	62.05	69.32	117.21	7.70667	82.86	3.4265	0.000334429	0.0295159
G16655	134.785	19.0598	92.4964	14.1528	13.2343	13.3517	1235.74	154.44	796.41	135.64	127.6	124.73	728.863	129.323	-2.49467	0.000102704	0.0155725
G18065	171.513	166.04	135.646	67.1515	50.7768	36.9777	1572.47	1345.44	1167.94	643.6	489.57	345.44	1361.95	492.87	-1.46639	0.000740008	0.0427443
G20120	18.2368	12.7724	15.0672	64.3642	29.1329	43.0956	167.2	103.5	129.73	616.88	280.89	402.6	133.477	433.457	1.6993	0.000731553	0.0427443
G20729	1582.62	0	0	0	0	0	14509.8	0	0	0	0	0	4836.59	0.001	-22.2056	7.65248e-05	0.0132606
G24454	28.199	25.9643	28.4428	3.20976	2.74238	2.16312	258.53	210.39	244.9	30.76	26.44	20.21	237.94	25.8033	-3.20497	1.69424e-06	0.000685039
G24840	12.0817	15.0707	8.84496	43.4367	24.4225	58.4464	110.77	122.12	76.16	416.31	235.47	546	103.017	399.26	1.95445	0.000250726	0.0276482
G25276	10.3449	7.57789	23.0333	0	0.916897	2.11955	94.84	61.4	198.32	0	8.84	19.8	118.187	9.54667	-3.62993	0.000200038	0.0266309
G25660	0.984476	0.98906	5.9165	26.6939	3.95471	37.7975	9.03	8.01	50.94	255.84	38.13	353.1	22.66	215.69	3.25074	0.000456017	0.0325382
G26152	237.132	353.404	75.958	68.2014	45.4733	41.9787	2174.08	2863.67	654.01	653.66	438.44	392.16	1897.25	494.753	-1.93913	0.000364995	0.0295159
G27031	6.0959	17.1904	8.83534	27.634	45.7162	36.7383	55.89	139.3	76.07	264.85	440.78	343.21	90.42	349.613	1.95105	0.000346843	0.0295159
G29350	84.5044	47.9993	46.0363	242.994	184.044	100.562	774.75	388.94	396.38	2328.92	1774.49	939.44	520.023	1680.95	1.69263	0.000545866	0.0367853
G30611	9.92295	11.4222	23.0078	39.751	70.9791	50.7591	90.98	92.56	198.1	380.98	684.35	474.19	127.213	513.173	2.0122	6.55711e-05	0.0132606
G32422	19.6131	28.6306	19.6731	3.96628	1.9887	2.00675	179.82	232	169.39	38.01	19.17	18.75	193.737	25.31	-2.93632	3.55421e-05	0.0107781
G35633	23.0262	15.0145	20.6747	62.266	39.2386	57.8491	211.11	121.66	178.01	596.77	378.32	540.42	170.26	505.17	1.56903	0.000626411	0.0399914
G36743	1.00882	1.00615	0	5.92305	18.5443	5.83526	9.25	8.15	0	56.77	178.8	54.51	5.8	96.6933	4.05929	0.000421876	0.0319835
G36805	316.594	251.143	144.472	55.2056	73.9252	55.6227	2902.6	2035.04	1243.93	529.11	712.76	519.62	2060.52	587.163	-1.81118	7.59275e-05	0.0132606
G37208	236.953	478.657	314.862	1960.27	1144.54	1464.66	2172.44	3878.61	2711.02	18787.8	11035.2	13682.8	2920.69	14501.9	2.31186	2.85826e-07	0.000346707
G3735	55.6995	44.1755	77.2246	19.8784	5.34824	16.9905	510.66	357.96	664.92	190.52	51.57	158.72	511.18	133.603	-1.93588	0.000219546	0.0266309
G7321	241.719	313.39	99.1527	606.948	812.288	530.894	2216.13	2539.43	853.72	5817.15	7831.78	4959.58	1869.76	6202.84	1.73008	0.000347889	0.0295159
G7362	20.002	9.00095	12.7941	63.2285	92.1989	51.9711	183.38	72.94	110.16	606	888.95	485.51	122.16	660.153	2.43403	1.06479e-06	0.000645796
